# Supplementary material for: Evolutionary dynamics of copy number variation in pig genomes in the context of adaptation and domestication
Source: BMC Genomics. 2013 Jul 5;14:449. doi: 10.1186/1471-2164-14-449 (PMC3716681; doi:10.1186/1471-2164-14-449)
Supplement: Additional file 1: Table S1A — List of individuals with MCRs. Table S1B. List of individuals used to form groups. [file 1471-2164-14-449-S1.xls]

## Sheet: A
Region	Populations					Individual	Sample ID	Population/Breed Name	Read Length (bp)	Read-depth	Total MCR	Size (Mb)
Asia	Wild					AsWB01	WB20U02	Japanese Wildboar	100	11	3764	48.9
						AsWB02	WB30U08	Northern Chinese Wildboar	100	10	3832	49.75
						AsWB03	WB29U11	Southern Chinese Wildboar	100	10.1	3953	51.23
	Domestic					AsD01	MS20U10	Meishan 1	100	9	3926	50.89
						AsD02	MS20U11	Meishan 2	100	9.1	3854	49.8
						AsD03	XI01U03	Xiang 1	100	8.1	3858	49.74
						AsD04	XI01U04	Xiang 2	100	8	3861	50.19
						AsD05	JQ01U02	Jianquhai	100	10.5	3750	47.99
Europe	Wild					EuWB01	WB21F05	Dutch Wildboar 1	100	9	3768	48.79
						EuWB02	WB22F02	Dutch Wildboar 2	100	8	3816	49.2
						EuWB03	WB25U11	Italian Wildboar	100	10	3984	51.47
	Domestic					EuD01	LW36F05	Large white 1	100	8	3909	50.59
						EuD02	LW36F06	Large white 2	100	8	3929	50.9
						EuD03	LR30F03	Landrace	100	8	3800	48.85
						EuD04	DU23M04	Duroc	100	7.1	3814	49.54
						EuD05	PI21F06	Pietrain	100	11	3943	51.14

## Sheet: B
Region	Populations	Individual	Sample ID	Population/Breed Name
Asia	Wild	AsWB01	WB20U02	Japanese Wildboar
		AsWB02	WB30U08	Northern Chinese Wildboar
		AsWB03	WB29U11	Southern Chinese Wildboar
	Domestic	AsD01	MS20U10	Meishan 1
		AsD03	XI01U03	Xiang 1
		AsD05	JQ01U02	Jianquhai
Europe	Wild	EuWB01	WB21F05	Dutch Wildboar 1
		EuWB02	WB22F02	Dutch Wildboar 2
		EuWB03	WB25U11	Italian Wildboar
	Domestic	EuD01	LW36F05	Large white 1
		EuD03	LR30F03	Landrace
		EuD04	DU23M04	Duroc
