# Supplementary material for: Evolutionary dynamics of copy number variation in pig genomes in the context of adaptation and domestication
Source: BMC Genomics. 2013 Jul 5;14:449. doi: 10.1186/1471-2164-14-449 (PMC3716681; doi:10.1186/1471-2164-14-449)
Supplement: Additional file 2: Table S2A — List of the CNVRs in the porcine genome. Table S2B. CNVRs distribution in the porcine genome. Table S2C. G/C percentage of the chromosome and region affected by CNVRs. [file 1471-2164-14-449-S2.xls]

## Sheet: A
Chr	Start	End	AsWB01	AsWB02	AsWB03	EuWB01	EuWB02	EuWB03	AsD01	AsD02	AsD03	AsD04	AsD05	EuD01	EuD02	EuD03	EuD04	EuD05	AllStDev	AllWild	AllDom	AsWild	AsD	EuWild	EuDom
1	6183001	6196000	4	7	8	15	6	14	14	12	9	10	11	11	11	6	9	9	3.1305	4.47214	2.14994	2.08167	1.92354	4.93288	2.04939
1	11488001	11502000	6	5	6	4	4	4	4	6	5	6	4	5	7	4	6	4	1.0328	0.983192	1.1005	0.57735	1	0	1.30384
1	13211001	13218000	3	4	3	4	5	5	5	5	5	5	3	5	4	5	4	4	0.7932	0.894427	0.707107	0.57735	0.894427	0.57735	0.547723
1	14872001	14878000	14	14	15	15	14	9	15	14	16	15	13	16	15	13	14	12	1.7127	2.25832	1.33749	0.57735	1.14018	3.21455	1.58114
1	14897001	14906000	5	5	7	5	5	7	5	5	5	7	4	6	5	5	5	4	0.946485	1.0328	0.875595	1.1547	1.09545	1.1547	0.707107
1	15352001	15361000	4	4	4	4	4	6	5	5	6	5	4	5	5	5	4	5	0.704154	0.816497	0.567646	0	0.707107	1.1547	0.447214
1	15769001	15779000	7	4	4	4	5	4	5	4	7	6	5	5	6	5	7	4	1.14746	1.21106	1.07497	1.73205	1.14018	0.57735	1.14018
1	17757001	17770000	29	28	30	23	23	24	22	25	21	23	26	20	20	23	22	22	3.03795	3.18852	1.95505	1	2.07364	0.57735	1.34164
1	17957001	17963000	10	14	15	14	13	16	12	13	16	15	13	13	15	11	11	12	1.81544	2.06559	1.72884	2.64575	1.64317	1.52753	1.67332
1	18498001	18506000	8	9	7	7	7	9	6	6	9	9	6	7	7	7	7	7	1.08781	0.983192	1.1005	1	1.64317	1.1547	0
1	20896001	20902000	2	4	2	3	2	2	4	2	5	2	2	2	2	3	2	4	1.01448	0.83666	1.13529	1.1547	1.41421	0.57735	0.894427
1	20990001	21024000	10	11	11	11	10	8	10	10	11	11	9	11	11	9	11	8	1.08781	1.16905	1.1005	0.57735	0.83666	1.52753	1.41421
1	22536001	22548000	21	19	19	18	20	19	20	20	21	22	19	20	20	19	19	20	1	1.0328	0.942809	1.1547	1.14018	1	0.547723
1	23740001	23746000	9	14	11	8	9	12	8	14	13	11	8	13	13	8	8	8	2.42126	2.25832	2.63312	2.51661	2.77489	2.08167	2.73861
1	25042001	25059000	14	15	13	12	13	13	15	15	19	18	12	19	18	12	13	12	2.58118	1.0328	2.98329	1	2.77489	0.57735	3.42053
1	25061001	25067000	4	6	5	4	4	4	5	6	7	7	4	7	7	4	5	4	1.27639	0.83666	1.3499	1	1.30384	0	1.51658
1	28076001	28084000	6	6	11	12	13	13	12	12	14	13	5	11	11	12	11	10	2.72029	3.3116	2.42441	2.88675	3.56371	0.57735	0.707107
1	30055001	30079000	3	4	4	4	4	6	4	4	4	3	3	4	4	4	3	4	0.718795	0.983192	0.483046	0.57735	0.547723	1.1547	0.447214
1	34343001	34349000	10	12	14	13	10	14	14	12	15	15	8	16	15	10	9	10	2.5224	1.83485	2.95146	2	2.94958	2.08167	3.24037
1	35276001	35283000	4	5	6	5	5	7	6	5	5	6	4	5	5	4	4	5	0.853913	1.0328	0.737865	1	0.83666	1.1547	0.547723
1	38625001	38643000	16	21	23	19	19	33	24	28	24	25	19	26	26	20	16	25	4.55339	5.94699	3.74314	3.60555	3.24037	8.0829	4.44972
1	39157001	39163000	5	5	6	7	7	8	7	7	7	7	5	7	7	7	6	7	0.892095	1.21106	0.674949	0.57735	0.894427	0.57735	0.447214
1	39258001	39282000	4	5	5	6	6	6	6	5	6	6	4	6	6	5	6	5	0.727438	0.816497	0.707107	0.57735	0.894427	0	0.547723
1	39682001	39688000	6	6	10	8	12	6	6	6	12	8	11	8	8	7	10	6	2.21736	2.52982	2.14994	2.3094	2.79285	3.05505	1.48324
1	40549001	40555000	23	28	33	25	26	29	23	25	27	28	23	24	25	22	23	21	3.09233	3.50238	2.18327	5	2.28035	2.08167	1.58114
1	40623001	40634000	5	6	8	8	7	8	6	6	8	8	5	6	7	7	6	6	1.07819	1.26491	0.971825	1.52753	1.34164	0.57735	0.547723
1	42978001	42987000	15	19	21	20	20	23	20	18	21	21	15	18	20	19	19	17	2.15639	2.65832	1.8738	3.05505	2.54951	1.73205	1.14018
1	43594001	43601000	13	17	17	16	16	22	15	16	18	17	13	17	18	16	16	15	2.09364	2.92689	1.52388	2.3094	1.92354	3.4641	1.14018
1	43785001	43795000	8	8	8	6	5	5	7	9	8	7	9	6	6	8	6	7	1.28938	1.50555	1.1595	0	1	0.57735	0.894427
1	45009001	45027000	5	5	7	7	7	8	7	7	7	8	4	7	7	6	6	5	1.15289	1.22474	1.17379	1.1547	1.51658	0.57735	0.83666
1	45960001	45968000	21	24	31	31	33	41	31	31	41	39	22	38	39	31	27	28	6.46529	7.05455	6.27252	5.1316	7.56307	5.2915	5.59464
1	46262001	46269000	20	23	23	24	21	17	21	21	20	21	20	19	22	20	25	17	2.21736	2.58199	2.06559	1.73205	0.547723	3.51188	3.04959
1	47463001	47478000	17	15	15	15	15	17	16	17	16	16	15	16	16	15	15	16	0.774597	1.0328	0.632456	1.1547	0.707107	1.1547	0.547723
1	49691001	49701000	23	22	20	23	25	22	28	23	26	26	23	27	26	27	26	21	2.40832	1.64317	2.21359	1.52753	2.16795	1.52753	2.50998
1	49752001	49760000	5	8	8	6	5	10	6	6	7	8	5	7	7	7	5	7	1.40089	2	0.971825	1.73205	1.14018	2.64575	0.894427
1	51110001	51119000	11	12	14	14	14	16	15	12	15	15	10	16	16	12	12	12	1.93218	1.76068	2.12132	1.52753	2.30217	1.1547	2.19089
1	52641001	52651000	13	14	15	12	13	16	15	14	16	16	13	16	16	13	12	14	1.48324	1.47196	1.50923	1	1.30384	2.08167	1.78885
1	53094001	53106000	17	18	19	18	19	22	22	22	22	22	16	23	22	18	18	18	2.29492	1.7224	2.49666	1	2.68328	2.08167	2.48998
1	53291001	53309000	28	33	28	22	24	28	26	34	34	35	22	35	39	22	23	24	5.65649	3.81663	6.56929	2.88675	5.84808	3.05505	7.82943
1	53312001	53320000	10	12	9	7	9	10	8	13	13	12	8	13	15	8	8	9	2.40832	1.64317	2.75076	1.52753	2.58844	1.52753	3.20936
1	53742001	53749000	25	26	29	26	29	35	34	35	33	32	24	39	35	27	24	28	4.68286	3.6697	5.08702	2.08167	4.39318	4.58258	6.1887
1	53751001	53762000	8	9	9	9	9	10	8	9	8	8	7	9	8	8	8	8	0.727438	0.632456	0.567646	0.57735	0.707107	0.57735	0.447214
1	54266001	54294000	13	17	20	19	18	26	19	21	22	21	14	21	22	18	17	19	3.16689	4.26224	2.54733	3.51188	3.20936	4.3589	2.07364
1	54869001	54875000	19	19	18	17	20	22	21	22	21	22	18	21	20	19	19	18	1.61245	1.7224	1.52388	0.57735	1.64317	2.51661	1.14018
1	55236001	55247000	10	12	13	13	13	16	12	13	12	13	10	12	13	11	12	11	1.43759	1.94079	0.994429	1.52753	1.22474	1.73205	0.83666
1	55671001	55691000	25	28	30	31	29	34	27	27	32	31	23	28	30	29	30	27	2.71339	3.01662	2.59058	2.51661	3.60555	2.51661	1.30384
1	56517001	56528000	8	7	8	7	8	7	8	9	9	9	7	9	8	9	10	6	1.06262	0.547723	1.17379	0.57735	0.894427	0.57735	1.51658
1	56632001	56643000	8	7	7	7	7	7	8	8	7	9	7	9	8	8	9	6	0.885061	0.408248	0.994429	0.57735	0.83666	0	1.22474
1	57219001	57237000	6	6	6	7	7	6	6	6	7	8	6	7	7	7	8	5	0.813941	0.516398	0.948683	0	0.894427	0.57735	1.09545
1	61975001	61990000	8	9	14	13	12	13	12	11	15	15	11	14	13	10	12	12	1.99583	2.42899	1.71594	3.21455	2.04939	0.57735	1.48324
1	63238001	63244000	11	9	9	11	12	10	9	12	11	12	9	11	11	10	13	7	1.54785	1.21106	1.77951	1.1547	1.51658	1	2.19089
1	63872001	63878000	15	14	12	13	12	11	10	9	14	13	12	10	11	13	13	11	1.65202	1.47196	1.64655	1.52753	2.07364	1	1.34164
1	67689001	67706000	5	5	5	8	7	7	7	6	8	7	5	7	7	6	6	5	1.07819	1.32916	0.966092	0	1.14018	0.57735	0.83666
1	68591001	68603000	19	18	27	20	25	24	26	26	28	28	20	24	24	22	17	23	3.5255	3.65605	3.48967	4.93288	3.28634	2.64575	2.91548
1	71077001	71088000	12	12	13	13	13	14	13	13	14	14	11	14	14	13	14	12	0.928709	0.752773	1.0328	0.57735	1.22474	0.57735	0.894427
1	71940001	71955000	6	7	6	5	6	7	6	8	8	8	5	9	9	7	5	5	1.40089	0.752773	1.63299	0.57735	1.41421	1	2
1	71958001	71973000	17	19	15	14	14	13	14	15	18	19	14	18	19	14	14	12	2.36555	2.25093	2.54078	2	2.34521	0.57735	2.96648
1	72423001	72436000	27	21	22	20	21	19	21	21	23	23	25	22	22	20	24	20	2.08066	2.80476	1.66333	3.21455	1.67332	1	1.67332
1	77620001	77640000	6	7	9	8	9	11	9	9	9	10	6	9	9	8	7	7	1.40089	1.75119	1.25167	1.52753	1.51658	1.52753	1
1	78046001	78078000	9	9	10	11	11	12	11	11	13	12	9	12	11	10	10	10	1.19548	1.21106	1.19722	0.57735	1.48324	0.57735	0.894427
1	78181001	78187000	21	25	29	32	32	39	31	31	40	38	22	40	39	30	29	25	6.32423	6.25033	6.45067	4	7.09225	4.04145	6.58027
1	78250001	78259000	12	16	19	21	20	25	18	18	26	24	12	25	25	19	19	16	4.453	4.44597	4.61399	3.51188	5.54977	2.64575	4.02492
1	78830001	78841000	11	12	13	12	11	14	14	13	15	15	11	15	16	11	12	13	1.67332	1.16905	1.77951	1	1.67332	1.52753	2.07364
1	79102001	79117000	4	5	7	5	6	9	8	7	8	7	5	8	7	5	5	6	1.45488	1.78885	1.26491	1.52753	1.22474	2.08167	1.30384
1	79245001	79255000	11	14	14	12	13	13	15	14	15	15	12	14	16	10	13	10	1.79699	1.16905	2.1187	1.73205	1.30384	0.57735	2.60768
1	79285001	79298000	10	9	8	10	10	7	13	12	11	13	9	11	11	9	11	8	1.74642	1.26491	1.68655	1	1.67332	1.73205	1.41421
1	79349001	79356000	2	2	2	3	3	4	2	2	2	2	2	3	2	2	4	3	0.730297	0.816497	0.699206	0	0	0.57735	0.83666
1	79967001	79977000	4	4	7	6	7	9	6	6	9	7	4	8	8	6	5	5	1.66208	1.94079	1.57762	1.73205	1.81659	1.52753	1.51658
1	80206001	80222000	13	13	14	12	11	13	12	12	11	12	11	12	11	12	12	11	0.894427	1.0328	0.516398	0.57735	0.547723	1	0.547723
1	81114001	81120000	16	16	15	15	14	15	15	17	17	17	15	17	17	13	15	13	1.36473	0.752773	1.64655	0.57735	1.09545	0.57735	2
1	85751001	85761000	26	29	30	29	28	29	30	28	35	37	31	28	31	26	25	26	3.21455	1.3784	3.94546	2.08167	3.70135	0.57735	2.38747
1	87388001	87397000	28	23	19	23	21	18	25	16	26	24	22	20	24	24	25	18	3.31662	3.57771	3.33999	4.50925	3.97492	2.51661	3.03315
1	90100001	90125000	26	30	35	30	28	36	28	28	31	31	24	29	30	29	29	29	2.92047	3.92003	1.98886	4.50925	2.88097	4.16333	0.447214
1	90452001	90462000	14	18	21	16	15	22	15	18	15	16	14	15	16	15	13	16	2.45544	3.26599	1.33749	3.51188	1.51658	3.78594	1.22474
1	91318001	91326000	9	10	11	10	10	8	11	11	12	11	10	9	9	8	11	8	1.25831	1.0328	1.41421	1	0.707107	1.1547	1.22474
1	91877001	91902000	15	17	18	19	20	21	19	19	21	21	16	19	19	18	18	16	1.82574	2.16025	1.7127	1.52753	2.04939	1	1.22474
1	92410001	92417000	16	16	16	15	15	9	15	15	18	17	17	16	18	11	15	10	2.67005	2.73861	2.74064	0	1.34164	3.4641	3.39116
1	92474001	92483000	4	4	4	2	2	3	4	4	3	2	4	2	2	2	2	3	0.928709	0.983192	0.918937	0	0.894427	0.57735	0.447214
1	92485001	92491000	5	4	4	3	3	2	5	4	3	2	4	2	3	2	3	2	1.04682	1.04881	1.05409	0.57735	1.14018	0.57735	0.547723
1	92500001	92509000	4	5	4	2	3	2	4	3	3	3	4	3	2	2	2	2	0.966092	1.21106	0.788811	0.57735	0.547723	0.57735	0.447214
1	94178001	94185000	19	22	28	23	23	29	23	23	26	25	18	22	23	22	23	21	2.84898	3.79473	2.17051	4.58258	3.08221	3.4641	0.83666
1	95003001	95012000	6	6	7	7	7	9	8	7	8	8	6	8	9	7	7	7	0.946485	1.09545	0.849837	0.57735	0.894427	1.1547	0.894427
1	95908001	95920000	20	23	24	22	21	25	21	21	24	22	19	23	23	22	22	21	1.56924	1.87083	1.39841	2.08167	1.81659	2.08167	0.83666
1	95965001	95975000	5	6	9	5	5	8	6	6	6	7	4	6	6	7	5	6	1.23659	1.75119	0.875595	2.08167	1.09545	1.73205	0.707107
1	95998001	96006000	7	7	9	8	8	10	9	7	9	8	8	9	8	8	8	6	0.997914	1.16905	0.942809	1.1547	0.83666	1.1547	1.09545
1	96605001	96622000	14	15	15	16	15	11	14	12	15	15	13	13	14	14	15	12	1.38894	1.75119	1.1595	0.57735	1.30384	2.64575	1.14018
1	96706001	96714000	17	18	18	20	19	15	19	19	21	20	18	17	17	16	19	15	1.75119	1.7224	1.85293	0.57735	1.14018	2.64575	1.48324
1	98682001	98694000	5	5	4	5	5	3	5	5	5	4	4	5	5	4	5	3	0.730297	0.83666	0.707107	0.57735	0.547723	1.1547	0.894427
1	99625001	99647000	5	5	5	8	7	8	5	5	5	6	5	7	7	7	7	6	1.14746	1.50555	0.942809	0	0.447214	0.57735	0.447214
1	99863001	99874000	21	19	25	25	23	24	26	24	26	26	20	26	26	23	20	22	2.44949	2.40139	2.5144	3.05505	2.60768	1	2.60768
1	100111001	100122000	9	10	10	9	9	8	10	12	11	11	9	11	11	8	8	8	1.31022	0.752773	1.52388	0.57735	1.14018	0.57735	1.64317
1	100219001	100230000	21	22	24	24	23	20	22	21	23	23	20	22	22	22	23	19	1.43614	1.63299	1.33749	1.52753	1.30384	2.08167	1.51658
1	100426001	100440000	15	17	18	17	17	19	16	15	18	18	15	16	17	16	17	15	1.25831	1.32916	1.1595	1.52753	1.51658	1.1547	0.83666
1	100587001	100593000	11	12	10	13	15	9	11	14	14	15	12	13	13	13	16	8	2.22017	2.16025	2.23358	1	1.64317	3.05505	2.88097
1	100686001	100692000	10	13	13	12	13	15	11	12	14	13	7	10	13	13	13	11	1.91377	1.63299	2.05751	1.73205	2.70185	1.52753	1.41421
1	102174001	102182000	6	7	7	9	8	11	7	8	9	8	6	7	7	6	7	5	1.45488	1.78885	1.1547	0.57735	1.14018	1.52753	0.894427
1	104789001	104796000	4	2	4	4	4	2	4	2	4	4	4	4	4	4	4	4	0.806226	1.0328	0.632456	1.1547	0.894427	1.1547	0
1	105484001	105497000	2	2	2	4	4	4	2	2	2	2	2	2	2	2	3	3	0.816497	1.09545	0.421637	0	0	0	0.547723
1	108892001	108903000	10	12	13	13	12	15	11	11	13	13	10	12	13	12	13	11	1.31022	1.64317	1.1005	1.52753	1.34164	1.52753	0.83666
1	109369001	109386000	4	5	5	4	4	6	5	5	6	6	5	5	6	5	4	4	0.771902	0.816497	0.737865	0.57735	0.547723	1.1547	0.83666
1	109461001	109476000	7	7	8	10	10	11	10	9	11	11	8	13	14	9	9	9	1.94936	1.7224	1.94651	0.57735	1.30384	0.57735	2.48998
1	110919001	110935000	7	8	8	8	8	8	7	8	9	9	7	8	8	7	6	7	0.7932	0.408248	0.966092	0.57735	1	0	0.83666
1	112781001	112791000	6	7	9	10	10	12	8	9	13	12	6	11	12	10	10	6	2.3085	2.19089	2.45176	1.52753	2.88097	1.1547	2.28035
1	113240001	113262000	25	25	24	28	29	24	24	24	29	30	25	28	28	27	31	22	2.63233	2.13698	2.93636	0.57735	2.88097	2.64575	3.27109
1	113323001	113348000	17	15	15	15	16	16	16	15	16	17	15	17	17	16	16	16	0.771902	0.816497	0.737865	1.1547	0.83666	0.57735	0.547723
1	113523001	113536000	6	8	8	6	8	9	7	9	7	8	7	7	7	8	7	8	0.894427	1.22474	0.707107	1.1547	0.894427	1.52753	0.547723
1	113783001	113791000	7	8	8	8	8	8	8	9	8	8	7	8	9	7	9	6	0.806226	0.408248	0.994429	0.57735	0.707107	0	1.30384
1	115295001	115314000	6	5	6	6	5	6	6	5	7	7	4	6	7	6	5	5	0.856349	0.516398	1.0328	0.57735	1.30384	0.57735	0.83666
1	117661001	117673000	35	35	34	36	35	23	30	30	33	33	33	30	30	30	38	26	3.85519	4.93964	3.16403	0.57735	1.64317	7.23418	4.38178
1	119549001	119565000	35	34	28	28	29	20	27	30	38	38	32	35	36	28	32	24	5.058	5.36656	4.78423	3.78594	4.89898	4.93288	5
1	121071001	121081000	6	7	8	6	6	8	7	9	9	8	7	11	8	6	6	6	1.45488	0.983192	1.63639	1	1	1.1547	2.19089
1	121123001	121139000	3	5	5	5	4	6	5	4	6	6	4	4	6	4	4	5	0.930949	1.0328	0.918937	1.1547	1	1	0.894427
1	121335001	121342000	17	21	21	19	18	22	17	17	20	18	16	18	18	19	17	18	1.7127	1.96638	1.13529	2.3094	1.51658	2.08167	0.707107
1	121401001	121408000	6	7	11	15	11	15	13	12	15	14	7	13	15	12	12	10	2.97769	3.81663	2.40601	2.64575	3.11448	2.3094	1.81659
1	122674001	122695000	16	17	17	20	20	19	20	19	21	21	16	22	22	20	20	17	2.00728	1.7224	1.98886	0.57735	2.07364	0.57735	2.04939
1	125443001	125455000	4	7	4	4	4	3	3	4	4	4	4	4	4	3	4	3	0.928709	1.36626	0.483046	1.73205	0.447214	0.57735	0.547723
1	128028001	128034000	2	5	6	6	4	6	5	4	5	6	4	5	4	5	5	5	1.04682	1.60208	0.632456	2.08167	0.83666	1.1547	0.447214
1	130047001	130058000	6	6	8	6	6	9	7	7	8	7	6	8	7	6	6	7	0.957427	1.32916	0.737865	1.1547	0.707107	1.73205	0.83666
1	131241001	131249000	4	4	5	5	6	5	6	3	6	6	4	6	5	6	4	4	0.997914	0.752773	1.1547	0.57735	1.41421	0.57735	1
1	131779001	131787000	9	10	9	10	12	11	11	11	12	12	8	12	12	13	14	9	1.65202	1.16905	1.77639	0.57735	1.64317	1	1.87083
1	132534001	132543000	6	8	8	7	8	8	6	6	9	8	7	8	7	7	7	7	0.873212	0.83666	0.918937	1.1547	1.30384	0.57735	0.447214
1	132741001	132747000	31	28	31	31	31	20	30	30	33	30	29	20	24	27	30	25	3.93065	4.4121	3.8239	1.73205	1.51658	6.35085	3.70135
1	133800001	133808000	2	2	2	7	24	5	2	2	2	2	2	6	21	7	20	14	7.76316	8.57904	7.69993	0	0	10.4403	7.0214
1	133899001	133923000	5	7	4	4	4	4	4	4	4	4	4	4	4	4	4	4	0.774597	1.21106	0	1.52753	0	0	0
1	134543001	134550000	30	30	35	32	33	32	32	32	35	36	30	32	32	31	30	29	2.01556	1.89737	2.18327	2.88675	2.44949	0.57735	1.30384
1	135395001	135401000	9	15	13	11	10	20	17	21	26	21	12	17	22	10	10	13	5.26585	4.04969	5.54677	3.05505	5.22494	5.50757	5.12835
1	135480001	135502000	32	36	36	34	37	33	32	34	38	38	34	31	33	32	33	31	2.33809	1.96638	2.54733	2.3094	2.68328	2.08167	1
1	139030001	139046000	19	22	24	19	20	21	16	18	20	20	19	18	19	18	18	16	2.04022	1.94079	1.39841	2.51661	1.67332	1	1.09545
1	139097001	139104000	4	8	10	5	5	9	8	9	6	5	6	5	6	5	4	5	1.91485	2.48328	1.52388	3.05505	1.64317	2.3094	0.707107
1	141105001	141116000	26	27	30	27	26	22	29	30	35	31	29	24	24	25	28	24	3.30088	2.58199	3.66515	2.08167	2.48998	2.64575	1.73205
1	141428001	141434000	7	7	5	6	8	5	10	11	8	7	7	8	7	6	7	4	1.76895	1.21106	1.95789	1.1547	1.81659	1.52753	1.51658
1	144172001	144189000	8	10	11	9	9	11	9	10	10	9	8	9	9	10	9	10	0.892095	1.21106	0.674949	1.52753	0.83666	1.1547	0.547723
1	144898001	144906000	26	24	25	23	25	25	25	25	26	26	23	25	25	23	25	25	1	1.0328	1.0328	1	1.22474	1.1547	0.894427
1	146638001	146646000	10	11	11	10	11	9	10	10	9	9	7	9	9	8	11	8	1.21106	0.816497	1.1547	0.57735	1.22474	1	1.22474
1	149138001	149145000	11	14	16	13	13	16	9	10	12	12	12	8	10	10	13	11	2.27669	1.94079	1.56702	2.51661	1.41421	1.73205	1.81659
1	149257001	149265000	16	21	26	20	19	29	18	18	19	20	16	17	18	20	19	17	3.4635	4.79236	1.31656	5	1.48324	5.50757	1.30384
1	151808001	151827000	7	8	10	11	12	14	12	11	16	15	7	14	14	11	11	9	2.75379	2.58199	2.78887	1.52753	3.56371	1.52753	2.16795
1	151939001	151964000	15	16	19	17	16	18	19	17	18	17	15	21	20	16	16	16	1.77012	1.47196	1.95789	2.08167	1.48324	1	2.48998
1	152472001	152482000	13	14	15	13	14	16	15	15	15	16	13	15	15	14	14	14	0.963933	1.16905	0.843274	1	1.09545	1.52753	0.547723
1	154816001	154826000	6	7	7	7	8	9	8	7	8	8	6	7	8	8	7	7	0.806226	1.0328	0.699206	0.57735	0.894427	1	0.547723
1	156359001	156372000	6	6	7	6	7	6	6	6	8	9	6	6	7	5	6	6	0.963933	0.516398	1.17851	0.57735	1.41421	0.57735	0.707107
1	156726001	156734000	13	13	13	13	12	9	12	13	16	13	12	13	14	11	15	10	1.70783	1.60208	1.79196	0	1.64317	2.08167	2.07364
1	157353001	157361000	25	27	28	27	29	35	32	33	31	33	25	33	32	29	27	27	3.16162	3.44964	2.97396	1.52753	3.34664	4.16333	2.79285
1	157987001	158004000	9	7	28	29	21	47	23	27	32	37	6	33	35	27	19	25	11.1637	14.775	9.10677	11.5902	11.8533	13.3167	6.41872
1	159042001	159061000	10	12	14	11	10	15	10	10	12	11	10	11	13	13	11	12	1.54785	2.09762	1.1595	2	0.894427	2.64575	1
1	162699001	162714000	6	7	8	7	7	9	6	7	8	8	5	7	7	6	7	6	0.997914	1.0328	0.948683	1	1.30384	1.1547	0.547723
1	163939001	163956000	10	12	13	11	11	16	13	14	13	15	10	13	14	13	10	13	1.78769	2.13698	1.61933	1.52753	1.87083	2.88675	1.51658
1	164399001	164406000	5	4	6	7	5	7	5	7	8	8	4	8	8	4	5	7	1.5438	1.21106	1.7127	1	1.81659	1.1547	1.81659
1	165557001	165563000	22	22	22	25	24	21	25	25	22	28	21	21	21	23	26	20	2.25093	1.50555	2.65832	0	2.77489	2.08167	2.38747
1	165747001	165763000	26	29	29	28	27	30	26	27	32	32	26	30	29	26	29	26	2.08167	1.47196	2.45176	1.73205	3.1305	1.52753	1.87083
1	166770001	166815000	13	14	14	13	14	14	15	14	15	15	12	15	15	13	14	13	0.928709	0.516398	1.1005	0.57735	1.30384	0.57735	1
1	166883001	166911000	19	19	19	19	19	14	17	17	20	19	17	19	19	17	20	15	1.73085	2.04124	1.63299	0	1.41421	2.88675	2
1	168053001	168063000	8	9	10	10	9	11	10	12	12	12	9	14	13	11	10	8	1.75119	1.04881	1.85293	1	1.41421	1	2.38747
1	169209001	169217000	11	13	13	14	14	14	14	10	15	14	12	14	14	16	16	13	1.59034	1.16905	1.81353	1.1547	2	0	1.34164
1	169611001	169618000	7	6	7	8	8	6	5	6	7	8	7	8	8	7	8	5	1.06262	0.894427	1.19722	0.57735	1.14018	1.1547	1.30384
1	170172001	170178000	10	11	12	8	9	12	12	11	11	10	10	12	12	8	8	10	1.5	1.63299	1.50555	1	0.83666	2.08167	2
1	171726001	171744000	28	32	38	37	36	41	35	36	39	39	28	36	37	33	33	30	3.89658	4.63321	3.62706	5.03322	4.50555	2.64575	2.77489
1	173463001	173470000	4	4	4	6	5	6	5	5	8	5	4	6	5	4	5	4	1.09545	0.983192	1.19722	0	1.51658	0.57735	0.83666
1	173874001	173881000	8	8	7	7	10	7	9	9	9	9	9	9	9	9	8	8	0.892095	1.16905	0.421637	0.57735	0	1.73205	0.547723
1	174182001	174200000	5	6	6	5	5	6	6	6	6	6	5	7	7	5	5	5	0.704154	0.547723	0.788811	0.57735	0.447214	0.57735	1.09545
1	175482001	175488000	14	15	17	15	16	20	19	22	17	18	14	18	17	16	14	16	2.26569	2.13698	2.37814	1.52753	2.91548	2.64575	1.48324
1	175609001	175618000	10	11	12	12	10	18	12	16	19	16	8	18	17	13	10	12	3.44238	2.99444	3.63471	1	4.26615	4.16333	3.39116
1	176064001	176072000	24	25	24	21	23	23	25	24	27	25	23	24	24	20	23	20	1.86078	1.36626	2.17307	0.57735	1.48324	1.1547	2.04939
1	176861001	176868000	21	25	27	26	25	34	26	25	27	27	20	26	28	26	24	25	3.04412	4.27395	2.22111	3.05505	2.91548	4.93288	1.48324
1	178194001	178202000	16	22	22	20	23	23	22	22	21	22	17	19	20	21	21	17	2.19089	2.68328	1.93218	3.4641	2.16795	1.73205	1.67332
1	181956001	181966000	11	11	12	14	13	14	13	12	15	14	9	14	13	13	14	11	1.57982	1.3784	1.75119	0.57735	2.30217	0.57735	1.22474
1	188001001	188010000	11	11	11	11	12	13	12	11	14	12	11	12	12	12	10	13	1	0.83666	1.1005	0	1.22474	1	1.09545
1	188238001	188266000	26	30	32	35	36	40	32	34	43	42	26	39	38	34	35	27	5.33815	4.91596	5.71548	3.05505	7.12741	2.64575	4.72229
1	188532001	188561000	21	24	27	29	30	35	28	29	37	36	21	34	34	28	28	23	5.13809	4.88535	5.3707	3	6.53452	3.21455	4.66905
1	188979001	188988000	8	8	10	11	11	13	10	10	14	12	8	13	12	10	10	9	1.86078	1.94079	1.8738	1.1547	2.28035	1.1547	1.64317
1	189117001	189128000	25	28	27	29	31	27	32	26	31	31	26	32	32	32	31	26	2.62996	2.04124	2.72641	1.52753	2.94958	2	2.60768
1	189692001	189700000	4	5	3	4	4	4	5	4	5	5	4	5	5	6	5	4	0.730297	0.632456	0.632456	1	0.547723	0	0.707107
1	189950001	189968000	6	7	8	8	8	12	8	8	12	10	6	10	10	9	7	7	1.8619	2.04124	1.82878	1	2.28035	2.3094	1.51658
1	190052001	190059000	9	12	16	14	13	18	13	14	12	16	10	12	15	13	11	11	2.3796	3.14113	1.88856	3.51188	2.23607	2.64575	1.67332
1	190421001	190430000	4	4	5	5	6	6	6	6	6	7	5	5	6	5	4	5	0.873212	0.894427	0.849837	0.57735	0.707107	0.57735	0.707107
1	190458001	190475000	4	5	6	6	6	8	7	7	7	7	5	6	6	7	6	5	1.0247	1.32916	0.823273	1	0.894427	1.1547	0.707107
1	190477001	190492000	4	6	6	4	4	7	6	5	5	5	5	5	6	5	6	6	0.873212	1.32916	0.516398	1.1547	0.447214	1.73205	0.547723
1	190653001	190671000	19	14	10	14	16	10	18	18	17	16	15	16	17	17	17	12	2.72947	3.48807	1.76698	4.50925	1.30384	3.05505	2.16795
1	190691001	190717000	8	9	9	8	9	13	11	12	11	11	8	12	12	9	8	10	1.7127	1.8619	1.57762	0.57735	1.51658	2.64575	1.78885
1	191387001	191397000	13	11	9	12	13	11	14	12	14	13	10	13	13	13	13	11	1.42449	1.51658	1.26491	2	1.67332	1	0.894427
1	191850001	191863000	20	17	16	17	17	13	16	15	18	17	16	16	17	16	19	14	1.7127	2.25093	1.42984	2.08167	1.14018	2.3094	1.81659
1	192811001	192819000	5	4	4	6	5	5	6	5	6	4	5	6	6	5	6	6	0.774597	0.752773	0.707107	0.57735	0.83666	0.57735	0.447214
1	193101001	193108000	13	13	11	11	11	6	9	11	13	12	10	11	12	10	13	8	1.96214	2.56255	1.66333	1.1547	1.58114	2.88675	1.92354
1	193244001	193251000	7	6	7	6	7	4	5	6	7	7	5	6	7	6	7	6	0.910586	1.16905	0.788811	0.57735	1	1.52753	0.547723
1	194232001	194244000	9	9	10	12	12	12	11	11	13	12	9	13	13	11	11	9	1.48183	1.50555	1.49443	0.57735	1.48324	0	1.67332
1	195241001	195249000	5	5	4	5	6	4	6	4	6	6	5	5	6	5	5	4	0.771902	0.752773	0.788811	0.57735	0.894427	1	0.707107
1	195807001	195823000	6	7	8	7	8	7	8	7	9	9	7	8	8	6	7	7	0.892095	0.752773	0.966092	1	1	0.57735	0.83666
1	196364001	196381000	21	22	24	22	23	27	28	29	28	27	20	30	30	23	20	25	3.51129	2.13698	3.82971	1.52753	3.64692	2.64575	4.39318
1	196797001	196812000	27	25	29	26	26	34	27	25	28	27	26	26	28	27	23	26	2.36291	3.3116	1.49443	2	1.14018	4.6188	1.87083
1	196965001	196971000	29	33	33	31	31	20	31	38	34	34	29	33	33	26	29	25	4.27346	4.88876	3.99444	2.3094	3.42053	6.35085	3.76829
1	197163001	197179000	8	9	9	9	10	11	11	10	11	11	9	12	11	9	9	9	1.14746	1.0328	1.13529	0.57735	0.894427	1	1.41421
1	197305001	197311000	8	9	11	8	9	12	11	11	9	11	10	11	12	10	9	10	1.28938	1.64317	0.966092	1.52753	0.894427	2.08167	1.14018
1	197351001	197360000	7	10	13	9	9	12	9	8	9	9	7	8	8	8	8	8	1.62788	2.19089	0.632456	3	0.894427	1.73205	0
1	197440001	197446000	8	11	12	10	9	12	9	9	9	10	8	9	8	8	9	8	1.35247	1.63299	0.674949	2.08167	0.707107	1.52753	0.547723
1	197691001	197705000	3	4	6	4	4	7	4	5	6	5	4	5	7	5	3	4	1.23828	1.50555	1.13529	1.52753	0.83666	1.73205	1.48324
1	198016001	198023000	16	18	20	21	22	24	21	22	26	25	16	23	23	19	21	16	3.14576	2.85774	3.3928	2	3.937	1.52753	2.96648
1	199171001	199185000	5	5	6	7	5	6	5	5	7	8	5	5	6	4	5	5	1.03078	0.816497	1.17851	0.57735	1.41421	1	0.707107
1	199626001	199633000	5	7	7	5	5	8	6	5	6	6	5	6	6	5	5	5	0.930949	1.32916	0.527046	1.1547	0.547723	1.73205	0.547723
1	199645001	199655000	31	32	33	33	32	28	33	34	35	34	30	34	33	30	33	27	2.25093	1.87083	2.49666	1	1.92354	2.64575	2.88097
1	202365001	202371000	13	15	18	13	14	16	13	13	15	15	14	15	14	14	13	13	1.39044	1.94079	0.875595	2.51661	1	1.52753	0.83666
1	202976001	202987000	26	27	26	30	33	27	27	26	32	32	25	30	31	29	30	23	2.8954	2.78687	3.10018	0.57735	3.36155	3	3.20936
1	206841001	206851000	6	7	9	7	7	10	8	8	7	7	6	7	6	7	6	7	1.10868	1.50555	0.737865	1.52753	0.83666	1.73205	0.547723
1	207676001	207691000	12	12	11	13	12	8	11	11	13	12	11	12	11	10	13	9	1.40089	1.75119	1.25167	0.57735	0.894427	2.64575	1.58114
1	209840001	209855000	23	21	15	20	23	16	26	17	21	25	23	22	23	26	28	16	3.91525	3.4448	3.88873	4.16333	3.57771	3.51188	4.58258
1	215762001	215768000	27	29	32	30	31	32	29	30	34	34	30	31	34	28	28	29	2.22111	1.94079	2.45176	2.51661	2.40832	1	2.54951
1	216958001	216966000	33	38	30	25	26	20	24	25	33	32	27	31	30	21	24	21	5.13809	6.37704	4.46716	4.04145	4.08656	3.21455	4.82701
1	217455001	217469000	13	11	11	10	11	10	11	11	11	11	11	12	12	11	11	12	0.75	1.09545	0.483046	1.1547	0	0.57735	0.547723
1	217998001	218006000	21	21	20	20	19	11	18	19	20	21	19	19	19	17	22	14	2.79285	3.82971	2.20101	0.57735	1.14018	4.93288	2.94958
1	218212001	218225000	20	24	27	32	33	37	28	29	42	40	20	37	37	32	31	24	6.75494	6.30608	7.05534	3.51188	9.1214	2.64575	5.35724
1	219521001	219530000	29	29	31	30	29	23	29	27	30	30	28	29	30	28	30	25	2.06458	2.81069	1.64655	1.1547	1.30384	3.78594	2.07364
1	219648001	219654000	16	17	19	20	19	21	19	19	20	21	17	21	21	20	19	18	1.55858	1.8619	1.35401	1.52753	1.48324	1	1.30384
1	219656001	219662000	10	11	13	11	12	14	12	13	14	16	11	13	14	11	12	12	1.54785	1.47196	1.54919	1.52753	1.92354	1.52753	1.14018
1	219775001	219785000	4	5	6	5	5	6	6	6	5	6	4	6	5	5	4	5	0.75	0.752773	0.788811	1	0.894427	0.57735	0.707107
1	219796001	219810000	19	25	27	31	35	36	32	35	35	33	23	44	36	35	28	26	6.22361	6.46271	5.9264	4.16333	4.97996	2.64575	7.15542
1	219927001	219942000	23	23	25	23	23	18	23	23	25	24	22	24	23	21	22	19	1.89627	2.34521	1.7127	1.1547	1.14018	2.88675	1.92354
1	220071001	220079000	5	6	7	5	6	9	8	6	8	8	7	9	8	6	5	6	1.37689	1.50555	1.28668	1	0.894427	2.08167	1.64317
1	220325001	220332000	11	12	13	13	11	14	13	13	12	12	11	13	13	11	11	12	0.981071	1.21106	0.875595	1	0.83666	1.52753	1
1	223073001	223084000	23	24	24	23	23	16	23	22	23	23	22	23	22	20	23	18	2.19089	3.0605	1.66333	0.57735	0.547723	4.04145	2.16795
1	224452001	224459000	5	7	7	7	7	8	11	9	9	9	6	8	9	7	8	6	1.49304	0.983192	1.54919	1.1547	1.78885	0.57735	1.14018
1	224461001	224473000	7	8	9	8	8	9	10	9	10	9	8	9	9	8	8	8	0.813941	0.752773	0.788811	1	0.83666	0.57735	0.547723
1	224577001	224599000	5	5	6	6	6	7	8	7	8	7	6	6	6	6	6	5	0.930949	0.752773	0.971825	0.57735	0.83666	0.57735	0.447214
1	224638001	224644000	7	9	9	9	9	12	13	11	12	12	7	12	11	10	10	8	1.87861	1.60208	1.89737	1.1547	2.34521	1.73205	1.48324
1	224693001	224700000	8	8	9	9	9	10	11	10	11	11	8	10	9	9	9	8	1.07819	0.752773	1.17379	0.57735	1.30384	0.57735	0.707107
1	224844001	224857000	6	6	7	7	7	8	9	7	9	8	5	8	7	7	9	6	1.18322	0.752773	1.35401	0.57735	1.67332	0.57735	1.14018
1	224909001	224921000	8	9	9	9	8	9	11	11	11	10	10	10	9	8	9	8	1.07819	0.516398	1.1595	0.57735	0.547723	0.57735	0.83666
1	224979001	224985000	4	5	5	5	5	6	7	6	6	7	4	6	6	5	5	5	0.892095	0.632456	0.948683	0.57735	1.22474	0.57735	0.547723
1	225007001	225039000	5	6	6	5	5	5	6	7	7	6	7	5	5	5	5	5	0.806226	0.516398	0.918937	0.57735	0.547723	0	0
1	225041001	225050000	6	7	8	7	7	8	9	8	9	9	6	9	8	7	8	7	1.01448	0.752773	1.05409	1	1.30384	0.57735	0.83666
1	225068001	225077000	6	7	7	7	7	8	8	8	8	8	6	8	7	6	7	7	0.75	0.632456	0.823273	0.57735	0.894427	0.57735	0.707107
1	225104001	225200000	5	7	7	6	6	7	8	8	7	7	7	7	6	6	6	6	0.806226	0.816497	0.788811	1.1547	0.547723	0.57735	0.447214
1	225215001	225221000	7	8	9	9	9	12	14	13	14	13	10	13	12	9	13	8	2.40052	1.67332	2.13177	1	1.64317	1.73205	2.34521
1	225339001	225381000	15	17	17	17	18	16	17	17	19	19	17	18	17	17	20	14	1.47054	1.0328	1.64992	1.1547	1.09545	1	2.16795
1	225389001	225404000	4	4	4	4	4	6	7	5	5	5	4	5	6	4	5	4	0.930949	0.816497	0.942809	0	1.09545	1.1547	0.83666
1	225773001	225785000	4	11	10	5	5	9	6	8	6	10	5	6	6	4	4	5	2.33809	3.01109	1.82574	3.78594	2	2.3094	1
1	226582001	226590000	12	11	14	15	15	15	15	15	18	16	11	16	15	15	15	12	1.92787	1.75119	1.98886	1.52753	2.54951	0	1.51658
1	228278001	228305000	14	12	10	10	10	9	10	10	11	11	11	11	11	11	12	11	1.14746	1.83485	0.567646	2	0.547723	0.57735	0.447214
1	228364001	228383000	18	20	22	23	26	25	27	25	26	25	19	27	27	27	26	20	3.15106	3.01109	2.96086	2	3.1305	1.52753	3.04959
1	229792001	229824000	7	8	8	8	9	9	8	8	9	9	7	8	9	8	13	7	1.41274	0.752773	1.7127	0.57735	0.83666	0.57735	2.34521
1	231056001	231083000	9	9	9	11	9	8	9	8	9	9	8	9	9	9	9	8	0.718795	0.983192	0.483046	0	0.547723	1.52753	0.447214
1	233292001	233304000	20	19	17	19	19	10	16	17	20	19	18	18	19	15	20	12	2.8954	3.7238	2.50333	1.52753	1.58114	5.19615	3.27109
1	234407001	234424000	18	22	21	23	25	24	26	22	25	26	20	26	25	26	25	21	2.5025	2.48328	2.29976	2.08167	2.68328	1	2.07364
1	234456001	234466000	17	17	18	16	17	13	18	18	19	19	15	19	19	16	16	13	1.96214	1.75119	2.09762	0.57735	1.64317	2.08167	2.50998
1	234496001	234507000	12	12	12	13	11	9	11	11	13	12	11	11	12	10	12	9	1.19548	1.3784	1.13529	0	0.894427	2	1.30384
1	234834001	234844000	22	28	31	27	29	37	29	28	32	33	22	31	31	27	25	27	3.89391	4.93964	3.40751	4.58258	4.32435	5.2915	2.68328
1	235898001	235905000	9	11	15	9	10	13	15	12	10	11	11	10	12	9	9	11	1.94829	2.40139	1.76383	3.05505	1.92354	2.08167	1.30384
1	236499001	236507000	25	32	33	30	32	27	23	25	33	33	25	22	28	22	29	21	4.3359	3.18852	4.45845	4.3589	4.81664	2.51661	3.78153
1	239185001	239199000	5	7	6	6	5	7	5	5	5	5	5	6	6	6	5	6	0.718795	0.894427	0.516398	1	0	1	0.447214
1	239841001	239847000	12	16	18	16	16	19	16	15	17	17	13	16	17	15	15	14	1.77012	2.40139	1.35401	3.05505	1.67332	1.73205	1.14018
1	240659001	240670000	15	17	22	19	17	21	21	18	28	26	16	22	21	17	17	18	3.60959	2.66458	4.0332	3.60555	5.11859	2	2.34521
1	240840001	240882000	26	27	27	27	27	26	27	21	27	27	25	27	27	27	29	26	1.67207	0.516398	2.11082	0.57735	2.60768	0.57735	1.09545
1	242046001	242055000	8	9	9	12	10	13	11	12	13	13	8	11	12	10	10	9	1.74642	1.94079	1.66333	0.57735	2.07364	1.52753	1.14018
1	243183001	243204000	16	16	20	20	19	20	21	20	21	21	17	22	21	19	18	19	1.82117	1.97484	1.59513	2.3094	1.73205	0.57735	1.64317
1	243283001	243290000	15	17	19	16	17	21	17	18	19	19	15	16	17	16	16	15	1.73085	2.16795	1.47573	2	1.67332	2.64575	0.707107
1	244668001	244675000	22	25	28	25	25	28	25	23	28	31	22	25	27	25	25	21	2.62599	2.25832	2.93636	3	3.70135	1.73205	2.19089
1	249272001	249278000	23	21	26	29	27	30	26	26	30	27	20	32	27	28	30	21	3.57713	3.4641	3.80205	2.51661	3.63318	1.52753	4.15933
1	250764001	250770000	25	26	26	26	25	26	26	26	27	28	24	27	24	25	29	22	1.65328	0.516398	2.09762	0.57735	1.48324	0.57735	2.70185
1	254453001	254462000	15	16	18	15	16	23	19	23	18	19	15	19	19	17	13	21	2.87228	3.0605	2.83039	1.52753	2.86356	4.3589	3.03315
1	256378001	256384000	19	23	25	22	24	28	28	24	28	28	23	29	29	23	21	24	3.0957	3.01662	2.98329	3.05505	2.48998	3.05505	3.63318
1	260746001	260756000	27	30	33	37	35	35	34	32	37	38	28	38	40	31	32	29	3.89872	3.71035	4.14863	3	4.02492	1.1547	4.74342
1	264317001	264328000	3	4	4	3	4	4	6	5	5	6	3	4	4	3	2	5	1.12361	0.516398	1.33749	0.57735	1.22474	0.57735	1.14018
1	264423001	264430000	3	6	4	3	5	5	8	8	7	7	5	4	4	3	2	5	1.84278	1.21106	2.11082	1.52753	1.22474	1.1547	1.14018
1	264485001	264494000	5	6	7	7	6	7	6	6	8	8	5	8	6	6	6	5	1.0247	0.816497	1.17379	1	1.34164	0.57735	1.09545
1	266258001	266265000	14	15	16	16	16	18	16	16	18	19	14	19	20	16	16	14	1.86078	1.32916	2.09762	1	1.94936	1.1547	2.44949
1	270348001	270359000	18	19	20	19	19	19	20	19	20	20	18	21	22	18	21	18	1.20934	0.632456	1.41814	1	0.894427	0	1.87083
1	270888001	270915000	11	13	14	13	13	16	13	13	15	14	11	14	14	13	12	13	1.29099	1.63299	1.13529	1.52753	1.48324	1.73205	0.83666
1	271523001	271535000	6	6	5	6	6	9	7	7	7	7	6	7	6	7	6	5	0.963933	1.36626	0.707107	0.57735	0.447214	1.73205	0.83666
1	271587001	271594000	4	4	3	4	4	7	4	4	4	4	4	2	3	3	3	3	1.06458	1.36626	0.699206	0.57735	0	1.73205	0.447214
1	271676001	271688000	3	3	3	3	3	5	3	4	3	3	3	2	3	2	2	3	0.730297	0.816497	0.632456	0	0.447214	1.1547	0.547723
1	271692001	271706000	10	7	7	9	8	6	12	11	11	10	8	9	10	8	10	6	1.82117	1.47196	1.77951	1.73205	1.51658	1.52753	1.67332
1	272370001	272386000	16	16	16	18	18	21	20	21	18	22	15	20	21	17	17	18	2.18708	1.97484	2.23358	0	2.77489	1.73205	1.81659
1	272874001	272883000	21	23	22	22	20	17	22	19	22	23	20	21	21	19	21	17	1.85742	2.13698	1.77951	1	1.64317	2.51661	1.78885
1	273532001	273539000	5	6	7	5	7	7	6	9	7	7	5	6	7	5	5	6	1.12546	0.983192	1.25167	1	1.48324	1.1547	0.83666
1	273874001	273882000	21	22	23	21	20	17	20	21	22	23	21	20	21	18	20	15	2.12034	2.06559	2.23358	1	1.14018	2.08167	2.38747
1	274152001	274161000	16	17	18	17	17	21	20	19	19	20	16	19	19	17	16	18	1.56924	1.75119	1.49443	1	1.64317	2.3094	1.30384
1	274165001	274176000	29	34	36	33	33	39	34	34	41	40	29	37	37	32	32	30	3.7036	3.34664	4.06065	3.60555	4.9295	3.4641	3.20936
1	274496001	274502000	8	10	12	10	8	17	9	12	10	10	9	10	11	7	6	10	2.48914	3.37145	1.77639	2	1.22474	4.72582	2.16795
1	274782001	274796000	22	26	28	30	30	35	28	29	39	38	23	34	34	29	28	24	5.03612	4.37035	5.46097	3.05505	6.8775	2.88675	4.26615
1	274991001	274998000	8	8	9	10	10	9	9	10	12	11	8	10	11	9	9	8	1.20934	0.894427	1.33749	0.57735	1.58114	0.57735	1.14018
1	275237001	275250000	4	5	5	5	6	6	4	6	6	5	4	4	6	4	5	5	0.816497	0.752773	0.875595	0.57735	1	0.57735	0.83666
1	275640001	275648000	5	9	10	11	11	12	9	10	10	9	5	8	7	8	7	6	2.12818	2.50333	1.66333	2.64575	2.07364	0.57735	0.83666
1	276779001	276787000	27	33	24	22	23	20	22	23	23	37	21	22	24	21	20	22	4.67618	4.62241	4.88194	4.58258	6.64831	1.52753	1.48324
1	279546001	279554000	7	6	9	10	9	7	8	9	9	10	7	11	11	9	10	7	1.53704	1.54919	1.44914	1.52753	1.14018	1.52753	1.67332
1	279856001	279862000	17	20	23	23	22	27	21	21	27	23	16	24	25	21	20	20	3.07409	3.34664	3.08401	3	3.97492	2.64575	2.34521
1	280552001	280560000	30	33	33	31	31	34	34	32	32	34	27	34	34	31	31	30	1.98221	1.54919	2.28279	1.73205	2.86356	1.73205	1.87083
1	281261001	281269000	13	15	14	16	17	15	16	17	13	16	14	16	14	16	20	12	1.94936	1.41421	2.27058	1	1.64317	1	2.96648
1	281947001	281955000	2	3	4	4	4	4	3	3	3	2	2	3	3	3	2	4	0.771902	0.83666	0.632456	1	0.547723	0	0.707107
1	284434001	284469000	13	7	8	2	2	2	5	2	2	6	2	13	7	2	17	5	4.75351	4.50185	5.13052	3.21455	1.94936	0	6.09918
1	284490001	284501000	15	7	8	2	2	2	5	2	2	6	2	14	8	2	19	5	5.38787	5.17687	5.77831	4.3589	1.94936	0	6.8775
1	284509001	284516000	9	4	5	2	2	2	4	2	2	4	2	9	5	2	11	4	2.91476	2.75681	3.13581	2.64575	1.09545	0	3.70135
1	286956001	286971000	20	19	21	21	22	20	20	19	22	23	18	21	21	19	22	19	1.41274	1.04881	1.64655	1	2.07364	1	1.34164
1	289671001	289679000	9	9	11	10	10	11	11	11	12	12	9	13	14	10	9	10	1.49304	0.894427	1.66333	1.1547	1.22474	0.57735	2.16795
1	294805001	294824000	9	10	9	11	10	8	9	9	10	10	9	11	10	9	11	8	0.963933	1.04881	0.966092	0.57735	0.547723	1.52753	1.30384
1	294887001	294893000	9	13	13	13	12	15	13	9	12	13	9	16	16	11	13	14	2.22017	1.97484	2.45855	2.3094	2.04939	1.52753	2.12132
1	294910001	294926000	7	8	7	10	7	12	8	5	8	8	6	12	11	9	9	10	2.03204	2.07364	2.1187	0.57735	1.41421	2.51661	1.30384
1	294986001	295005000	3	3	4	3	5	4	2	4	3	4	3	4	3	2	4	3	0.806226	0.816497	0.788811	0.57735	0.83666	1	0.83666
1	295024001	295033000	18	18	19	17	18	16	19	19	21	20	17	21	21	17	17	16	1.70783	1.0328	1.93218	0.57735	1.48324	1	2.40832
1	295094001	295101000	5	4	4	5	5	5	4	5	5	5	6	5	4	3	4	4	0.727438	0.516398	0.849837	0.57735	0.707107	0	0.707107
1	295110001	295118000	4	3	4	3	5	3	2	4	3	4	5	3	2	2	2	4	1.01448	0.816497	1.1005	0.57735	1.14018	1.1547	0.894427
1	295132001	295138000	4	3	3	4	5	5	3	5	3	4	4	3	3	3	3	4	0.7932	0.894427	0.707107	0.57735	0.83666	0.57735	0.447214
1	295140001	295147000	3	2	2	3	4	3	2	4	2	3	2	2	2	1	3	3	0.813941	0.752773	0.843274	0.57735	0.894427	0.57735	0.83666
1	295176001	295183000	3	3	3	3	5	3	2	3	3	3	4	2	2	2	2	3	0.806226	0.816497	0.699206	0	0.707107	1.1547	0.447214
1	295188001	295206000	11	12	16	13	14	19	13	12	14	13	12	13	13	13	12	14	1.89297	2.92689	0.737865	2.64575	0.83666	3.21455	0.707107
1	295228001	295234000	6	6	8	6	9	6	4	7	6	7	7	6	4	4	5	6	1.38894	1.32916	1.26491	1.1547	1.30384	1.73205	1
1	295238001	295261000	4	3	5	3	6	4	2	4	4	4	5	4	2	2	3	4	1.13835	1.16905	1.07497	1	1.09545	1.52753	1
1	295272001	295280000	4	3	5	5	6	5	3	5	4	4	4	4	3	3	3	4	0.928709	1.0328	0.674949	1	0.707107	0.57735	0.547723
1	295375001	295383000	3	3	4	3	5	2	2	3	3	3	4	3	2	2	2	3	0.853913	1.0328	0.674949	0.57735	0.707107	1.52753	0.547723
1	295458001	295466000	3	3	4	5	5	5	3	4	3	4	4	4	3	3	4	4	0.75	0.983192	0.516398	0.57735	0.547723	0	0.547723
1	295471001	295479000	14	21	22	17	20	22	19	17	20	18	17	16	17	16	16	21	2.44182	3.20416	1.76698	4.3589	1.30384	2.51661	2.16795
1	295481001	295493000	3	4	4	4	4	5	4	3	4	4	3	3	3	3	2	4	0.727438	0.632456	0.674949	0.57735	0.547723	0.57735	0.707107
1	295495001	295502000	4	5	6	6	7	7	4	6	6	7	5	6	4	4	4	6	1.15289	1.16905	1.13529	1	1.14018	0.57735	1.09545
1	295633001	295645000	12	11	12	10	9	7	9	10	12	11	10	10	12	8	11	7	1.69189	1.94079	1.63299	0.57735	1.14018	1.52753	2.07364
1	295653001	295662000	19	19	20	21	22	19	21	21	24	22	19	16	18	20	20	17	1.99583	1.26491	2.39444	0.57735	1.81659	1.52753	1.78885
1	295778001	295788000	2	2	3	5	2	3	3	3	3	3	2	3	2	2	4	3	0.834166	1.16905	0.632456	0.57735	0.447214	1.52753	0.83666
1	295796001	295804000	20	20	21	21	23	20	22	21	25	22	21	17	17	20	21	18	2.06458	1.16905	2.50333	0.57735	1.64317	1.52753	1.81659
1	295996001	296005000	3	4	3	3	3	4	4	7	3	4	2	4	4	4	4	3	1.07819	0.516398	1.28668	0.57735	1.87083	0.57735	0.447214
1	296021001	296037000	19	21	19	20	19	15	18	18	21	19	17	19	20	17	20	15	1.8246	2.04124	1.77639	1.1547	1.51658	2.64575	2.16795
1	296070001	296091000	13	14	15	15	13	11	13	12	13	14	13	12	12	13	13	11	1.18145	1.51658	0.843274	1	0.707107	2	0.83666
1	296197001	296214000	21	25	26	31	29	35	25	25	33	32	20	33	32	28	28	26	4.38891	4.91596	4.31535	2.64575	5.43139	3.05505	2.96648
1	296217001	296224000	5	5	6	9	5	10	5	5	5	6	4	7	7	6	6	8	1.6419	2.25093	1.19722	0.57735	0.707107	2.64575	0.83666
1	296231001	296237000	26	24	31	28	26	22	26	29	29	30	24	27	29	22	27	20	3.15172	3.12517	3.335	3.60555	2.50998	3.05505	3.80789
1	296262001	296271000	17	17	17	18	17	14	17	17	18	18	16	19	19	16	18	14	1.46059	1.36626	1.54919	0	0.83666	2.08167	2.16795
1	296282001	296290000	5	5	6	9	6	10	5	6	6	8	5	7	6	6	6	9	1.59034	2.13698	1.26491	0.57735	1.22474	2.08167	1.30384
1	296297001	296303000	3	3	3	6	3	8	3	3	4	3	2	5	5	5	4	7	1.68201	2.16025	1.44914	0	0.707107	2.51661	1.09545
1	296306001	296313000	4	4	3	7	4	8	4	4	5	4	3	6	6	5	5	7	1.48183	2	1.19722	0.57735	0.707107	2.08167	0.83666
1	296319001	296326000	23	22	22	26	22	19	21	20	25	24	21	25	24	20	25	19	2.27669	2.25093	2.41293	0.57735	2.16795	3.51188	2.88097
1	296389001	296396000	30	32	33	33	31	32	32	29	34	34	30	34	29	31	32	30	1.70783	1.16905	2.01384	1.52753	2.28035	1	1.92354
1	296419001	296432000	23	21	21	23	22	17	21	20	24	23	21	24	23	21	24	18	2.06155	2.2286	2.02485	1.1547	1.64317	3.21455	2.54951
1	296448001	296464000	8	6	12	16	12	14	12	12	16	15	7	16	17	13	6	16	3.77492	3.7238	3.85861	3.05505	3.50714	2	4.50555
1	296573001	296590000	13	11	12	12	12	10	11	11	12	12	11	12	13	10	12	9	1.09354	1.0328	1.1595	1	0.547723	1.1547	1.64317
1	296771001	296777000	2	5	4	2	3	2	4	2	11	2	6	4	3	2	2	3	2.3372	1.26491	2.80674	1.52753	3.74166	0.57735	0.83666
1	296787001	296805000	2	6	4	3	3	4	4	3	13	3	6	4	3	3	3	4	2.56905	1.36626	3.09839	2	4.20714	0.57735	0.547723
1	296818001	296838000	2	4	3	2	3	2	3	3	7	2	3	3	3	2	2	3	1.23659	0.816497	1.44914	1	1.94936	0.57735	0.547723
1	296924001	296931000	4	5	6	6	5	6	5	4	5	5	4	6	5	5	5	6	0.718795	0.816497	0.666667	1	0.547723	0.57735	0.547723
1	296946001	296952000	4	6	7	7	6	6	6	6	6	7	4	8	7	5	7	6	1.08781	1.09545	1.13529	1.52753	1.09545	0.57735	1.14018
1	296959001	296967000	5	9	8	8	7	8	8	6	7	8	6	11	10	8	8	8	1.47054	1.3784	1.56347	2.08167	1	0.57735	1.41421
1	296969001	296975000	5	6	6	6	5	7	5	2	5	5	4	8	8	7	7	6	1.52753	0.752773	1.88856	0.57735	1.30384	1	0.83666
1	296992001	297004000	3	4	3	3	4	3	4	2	4	3	3	5	5	4	4	3	0.813941	0.516398	0.948683	0.57735	0.83666	0.57735	0.83666
1	297013001	297021000	15	18	18	21	17	23	18	26	21	20	14	22	21	18	20	19	2.98817	2.87518	3.10734	1.73205	4.38178	3.05505	1.58114
1	297058001	297068000	5	6	6	6	4	6	5	2	5	5	4	7	7	6	6	6	1.25831	0.83666	1.49443	0.57735	1.30384	1.1547	0.547723
1	297071001	297077000	7	11	11	10	11	12	10	7	11	11	8	13	12	9	10	12	1.77834	1.75119	1.88856	2.3094	1.81659	1	1.64317
1	297093001	297109000	7	8	7	10	7	11	8	5	8	8	6	12	11	9	9	10	1.93218	1.75119	2.1187	0.57735	1.41421	2.08167	1.30384
1	297184001	297191000	5	6	6	7	7	7	7	8	6	8	5	7	6	4	6	6	1.07819	0.816497	1.25167	0.57735	1.30384	0	1.09545
1	297518001	297526000	10	11	12	10	11	11	10	10	12	13	11	11	11	11	10	10	0.885061	0.752773	0.994429	1	1.30384	0.57735	0.547723
1	299977001	299986000	25	23	20	26	26	20	24	15	25	26	23	25	25	26	31	19	3.71876	2.80476	4.30633	2.51661	4.39318	3.4641	4.26615
1	301643001	301650000	27	24	25	21	23	19	19	22	22	22	27	19	20	30	27	20	3.41504	2.85774	3.85285	1.52753	2.88097	2	4.96991
1	304221001	304227000	9	11	11	11	11	14	11	11	13	13	9	11	11	11	11	9	1.38894	1.60208	1.33333	1.1547	1.67332	1.73205	0.894427
1	308945001	308952000	4	5	5	2	3	3	4	5	4	4	4	3	4	4	4	4	0.806226	1.21106	0.471405	0.57735	0.447214	0.57735	0.447214
1	309386001	309396000	2	3	2	3	4	2	3	3	3	4	2	3	2	4	4	2	0.806226	0.816497	0.816497	0.57735	0.707107	1	1
1	311793001	311799000	4	3	4	5	4	5	5	5	4	5	4	5	5	2	4	5	0.873212	0.752773	0.966092	0.57735	0.547723	0.57735	1.30384
1	311802001	311889000	8	7	8	7	7	8	7	7	7	8	7	8	8	5	7	7	0.774597	0.547723	0.875595	0.57735	0.447214	0.57735	1.22474
1	312007001	312078000	5	4	4	5	4	5	5	5	4	5	5	5	5	2	4	5	0.816497	0.547723	0.971825	0.57735	0.447214	0.57735	1.30384
1	312080001	312100000	20	20	23	25	25	26	25	24	25	26	20	28	28	22	21	21	2.75	2.63944	2.90593	1.73205	2.34521	0.57735	3.67423
1	312107001	312114000	10	8	8	7	7	8	8	7	7	8	8	8	8	6	9	8	0.910586	1.09545	0.823273	1.1547	0.547723	0.57735	1.09545
1	312165001	312208000	6	7	7	8	8	9	5	5	7	7	5	9	8	8	7	7	1.28938	1.04881	1.39841	0.57735	1.09545	0.57735	0.83666
1	312217001	312235000	7	7	8	8	7	8	6	7	9	10	7	8	11	7	7	8	1.27639	0.547723	1.56347	0.57735	1.64317	0.57735	1.64317
1	312237001	312245000	10	12	9	10	9	7	11	10	9	9	11	8	10	9	11	8	1.31498	1.64317	1.17379	1.52753	1	1.52753	1.30384
1	312250001	312266000	5	5	5	5	5	5	3	2	5	5	3	4	5	4	5	5	0.963933	0	1.1005	0	1.34164	0	0.547723
1	312283001	312319000	4	5	5	5	5	5	2	3	4	4	2	5	5	4	5	5	1.06458	0.408248	1.19722	0.57735	1	0	0.447214
1	312353001	312430000	22	23	25	28	27	27	25	25	27	28	21	28	28	28	27	26	2.26477	2.42212	2.21359	1.52753	2.68328	0.57735	0.894427
1	312476001	312540000	4	4	4	5	4	4	2	2	4	4	2	5	4	4	5	4	0.981071	0.408248	1.17379	0	1.09545	0.57735	0.547723
1	312545001	312589000	22	24	24	27	27	24	23	24	28	28	21	28	28	25	24	21	2.5	1.96638	2.86744	1.1547	3.11448	1.73205	2.94958
1	312595001	312605000	4	4	4	5	4	5	2	2	5	4	2	4	4	4	5	5	1.06262	0.516398	1.25167	0	1.41421	0.57735	0.547723
1	312607001	312627000	18	18	19	19	21	23	20	19	23	23	16	23	22	19	19	20	2.15639	1.96638	2.319	0.57735	2.94958	2	1.81659
1	312642001	312663000	18	20	22	29	29	27	25	25	30	30	18	33	29	27	14	29	5.40023	4.79236	5.86894	2	4.9295	1.1547	7.26636
1	312720001	312743000	5	4	4	4	5	4	3	3	5	4	2	3	4	4	5	4	0.853913	0.516398	0.948683	0.57735	1.14018	0.57735	0.707107
1	312746001	312782000	5	5	5	5	5	5	4	3	5	5	3	5	5	5	5	5	0.704154	0	0.849837	0	1	0	0
1	312977001	313004000	14	11	17	16	14	14	19	20	19	18	14	13	18	15	14	16	2.54296	2.06559	2.50333	3	2.34521	1.1547	1.92354
1	313026001	313048000	3	3	5	2	2	3	3	2	3	3	2	3	3	2	3	3	0.75	1.09545	0.483046	1.1547	0.547723	0.57735	0.447214
1	313062001	313070000	6	6	8	6	6	7	7	5	7	7	6	7	7	6	6	6	0.727438	0.83666	0.699206	1.1547	0.894427	0.57735	0.547723
1	313105001	313123000	12	14	14	15	15	12	13	12	15	15	13	15	14	13	15	11	1.36015	1.36626	1.42984	1.1547	1.34164	1.73205	1.67332
1	313160001	313186000	18	19	24	25	24	23	22	21	25	26	21	25	25	20	21	20	2.5025	2.92689	2.36643	3.21455	2.34521	1	2.58844
1	313261001	313294000	3	3	5	2	2	2	2	2	3	3	2	3	3	2	2	2	0.813941	1.16905	0.516398	1.1547	0.547723	0	0.547723
1	313487001	313495000	3	3	5	3	2	2	2	2	2	3	3	3	3	3	3	3	0.75	1.09545	0.483046	1.1547	0.547723	0.57735	0
1	313504001	313513000	3	3	5	3	2	3	3	2	3	3	3	3	3	2	2	3	0.718795	0.983192	0.483046	1.1547	0.447214	0.57735	0.547723
1	313580001	313586000	2	2	5	3	2	2	3	2	2	2	2	3	3	2	3	2	0.816497	1.21106	0.516398	1.73205	0.447214	0.57735	0.547723
1	313660001	313667000	17	20	22	20	19	25	21	21	25	25	17	25	24	19	19	19	2.87228	2.73861	3.02765	2.51661	3.34664	3.21455	3.03315
1	314230001	314236000	6	6	6	8	8	11	12	12	8	11	12	7	6	6	7	8	2.39096	1.97484	2.55821	0	1.73205	1.73205	0.83666
1	314289001	314323000	26	24	18	26	23	25	30	31	26	28	26	25	23	20	30	22	3.56312	3.01109	3.69534	4.16333	2.28035	1.52753	3.80789
1	314328001	314338000	7	7	6	8	8	12	12	10	7	10	12	8	7	6	6	8	2.15639	2.09762	2.27058	0.57735	2.04939	2.3094	1
1	314340001	314348000	5	6	6	8	8	9	11	11	7	10	11	8	7	6	5	7	2.07264	1.54919	2.26323	0.57735	1.73205	0.57735	1.14018
1	314354001	314361000	9	7	11	7	10	17	12	13	10	10	13	9	8	7	10	13	2.72947	3.71035	2.17307	2	1.51658	5.1316	2.30217
1	314450001	314479000	24	26	23	29	30	26	29	35	28	35	30	31	29	27	30	22	3.7036	2.73252	3.77712	1.52753	3.36155	2.08167	3.56371
1	314489001	314508000	6	7	7	8	8	11	11	11	7	10	11	8	7	6	6	8	1.91485	1.7224	2.06828	0.57735	1.73205	1.73205	1
1	314515001	314538000	8	10	10	9	10	19	20	20	9	14	18	11	9	7	9	14	4.54193	4	4.8637	1.1547	4.71169	5.50757	2.64575
1	314543001	314549000	3	6	6	9	9	11	14	13	7	12	12	7	6	7	5	13	3.35659	2.87518	3.47051	1.73205	2.70185	1.1547	3.1305
1	314617001	314624000	29	29	31	32	30	28	36	36	36	36	34	25	27	27	32	27	3.76774	1.47196	4.59952	1.1547	0.894427	2	2.60768
1	314642001	314671000	24	26	23	29	30	26	30	30	28	28	27	31	25	27	30	23	2.62599	2.73252	2.5144	1.52753	1.34164	2.08167	3.34664
1	314681001	314700000	6	7	7	8	8	11	11	11	7	10	11	8	7	6	6	8	1.91485	1.7224	2.06828	0.57735	1.73205	1.73205	1
1	314707001	314722000	9	7	10	8	10	17	14	14	10	12	15	10	8	6	9	12	3.07069	3.54495	2.90593	1.52753	2	4.72582	2.23607
1	314776001	314798000	8	10	9	10	10	18	19	19	9	14	19	11	9	7	9	14	4.32387	3.60093	4.69042	1	4.47214	4.6188	2.64575
1	314886001	314899000	3	3	5	4	4	4	3	2	3	4	3	5	5	4	4	4	0.856349	0.752773	0.948683	1.1547	0.707107	0	0.547723
1	314937001	314950000	15	17	19	17	16	17	18	17	17	18	16	18	18	16	17	16	1.0328	1.32916	0.875595	2	0.83666	0.57735	1
1	314958001	314964000	5	6	6	8	6	10	6	5	6	6	4	8	7	6	6	8	1.45917	1.83485	1.22927	0.57735	0.894427	2	1
1	314970001	314979000	4	5	5	7	5	7	5	4	5	5	4	6	5	5	6	6	0.930949	1.22474	0.737865	0.57735	0.547723	1.1547	0.547723
1	315020001	315026000	2	3	4	4	4	3	3	2	3	4	3	4	3	4	4	4	0.718795	0.816497	0.699206	1	0.707107	0.57735	0.447214
1	315111001	315119000	6	8	9	8	8	9	8	6	8	8	7	10	10	7	8	9	1.18145	1.09545	1.28668	1.52753	0.894427	0.57735	1.30384
1	315145001	315151000	18	20	20	19	18	10	18	19	20	21	17	19	19	15	19	13	2.88025	3.78153	2.4037	1.1547	1.58114	4.93288	2.82843
10	473001	484000	4	4	4	7	7	5	4	3	4	3	4	3	3	3	6	4	1.34164	1.47196	0.948683	0	0.547723	1.1547	1.30384
10	520001	537000	5	4	4	6	10	5	4	4	4	2	4	4	4	3	5	3	1.75	2.25093	0.823273	0.57735	0.894427	2.64575	0.83666
10	692001	721000	4	3	3	5	4	3	3	3	3	2	3	3	3	3	4	2	0.75	0.816497	0.567646	0.57735	0.447214	1	0.707107
10	783001	791000	3	3	2	4	4	2	3	3	3	2	2	2	3	2	3	2	0.704154	0.894427	0.527046	0.57735	0.547723	1.1547	0.547723
10	2885001	2899000	14	12	13	11	12	13	11	12	13	13	11	11	15	14	14	11	1.31656	1.04881	1.50923	1	1	1	1.87083
10	3991001	4000000	2	5	4	3	3	3	3	3	3	3	3	3	4	3	2	3	0.718795	1.0328	0.471405	1.52753	0	0	0.707107
10	4996001	5003000	10	11	12	12	13	15	13	12	14	14	10	14	13	12	12	11	1.45488	1.7224	1.35401	1	1.67332	1.52753	1.14018
10	5256001	5264000	13	22	21	12	13	19	15	17	18	19	12	18	18	12	10	13	3.67877	4.50185	3.2249	4.93288	2.77489	3.78594	3.63318
10	5268001	5274000	15	18	19	19	18	22	17	18	22	20	12	20	20	17	19	15	2.61327	2.25832	2.90593	2.08167	3.76829	2.08167	2.16795
10	5928001	5943000	10	11	12	11	11	14	13	13	12	14	10	12	12	11	11	10	1.30224	1.3784	1.31656	1	1.51658	1.73205	0.83666
10	6061001	6069000	26	25	26	27	27	27	28	23	28	28	25	28	27	28	29	25	1.57982	0.816497	1.91195	0.57735	2.30217	0	1.51658
10	7147001	7166000	11	11	11	10	10	7	10	10	10	11	11	9	9	9	11	8	1.20416	1.54919	1.0328	0	0.547723	1.73205	1.09545
10	7247001	7254000	41	33	29	30	32	28	31	31	33	34	34	32	32	31	37	30	3.15964	4.70815	2.06828	6.1101	1.51658	2	2.70185
10	11849001	11859000	10	10	10	7	7	7	10	9	9	8	9	6	7	7	9	6	1.47054	1.64317	1.41421	0	0.707107	0	1.22474
10	14373001	14383000	23	23	24	22	21	19	23	21	24	24	22	24	24	21	21	19	1.72119	1.78885	1.76698	0.57735	1.30384	1.52753	2.16795
10	14606001	14616000	27	26	25	24	24	18	23	22	29	27	25	25	27	22	25	20	2.82179	3.16228	2.75882	1	2.86356	3.4641	2.77489
10	14891001	14897000	16	17	17	18	18	12	17	18	18	19	16	16	17	15	17	12	1.99896	2.25093	1.95789	0.57735	1.14018	3.4641	2.07364
10	15800001	15811000	13	19	13	34	21	28	18	17	22	20	13	19	29	23	20	16	5.95224	8.35863	4.3729	3.4641	3.39116	6.50641	4.9295
10	17594001	17600000	33	16	26	32	29	38	27	26	19	19	20	27	27	19	27	21	6.0208	7.53658	3.85285	8.544	3.96232	4.58258	3.89872
10	17613001	17625000	19	11	16	19	16	20	15	16	13	11	12	16	17	11	17	13	2.98608	3.3116	2.37814	4.04145	2.07364	2.08167	2.68328
10	18260001	18273000	7	8	8	7	8	7	7	7	9	9	8	8	9	8	9	7	0.806226	0.547723	0.875595	0.57735	1	0.57735	0.83666
10	18799001	18807000	39	38	35	39	38	24	32	31	39	38	37	34	36	30	40	26	4.87852	5.82237	4.49815	2.08167	3.64692	8.3865	5.4037
10	19405001	19413000	13	14	14	12	13	12	12	13	14	13	13	13	13	10	12	10	1.20934	0.894427	1.33749	0.57735	0.707107	0.57735	1.51658
10	21570001	21584000	9	4	5	3	3	4	4	4	4	4	4	3	4	3	5	4	1.42449	2.25093	0.567646	2.64575	0	0.57735	0.83666
10	21588001	21599000	10	6	7	4	4	6	5	5	7	5	6	5	5	4	6	5	1.5	2.2286	0.823273	2.08167	0.894427	1.1547	0.707107
10	21603001	21622000	32	16	21	17	17	23	23	22	14	13	18	19	19	11	18	16	4.93584	6.03324	3.83116	8.18535	4.52769	3.4641	3.36155
10	21745001	21754000	32	32	32	35	33	22	31	34	33	34	30	34	35	27	33	24	3.82481	4.5607	3.56682	0	1.81659	7	4.82701
10	22216001	22233000	14	20	16	55	56	36	29	30	24	11	20	20	20	14	39	18	13.8028	19.1877	8.27647	3.05505	7.72658	11.2694	9.70567
10	22248001	22261000	16	21	17	38	39	24	23	23	19	12	21	13	13	15	32	14	8.52056	10.2258	6.36396	2.64575	4.5607	8.3865	8.20366
10	22263001	22277000	9	12	9	28	29	18	15	15	12	5	12	8	8	9	21	9	7.07784	9.13783	4.64758	1.73205	4.08656	6.08276	5.61249
10	22279001	22285000	16	25	18	66	67	42	33	36	26	12	25	26	25	16	45	25	16.4072	23.1862	9.43339	4.72582	9.28978	14.1539	10.6442
10	22290001	22311000	18	19	15	50	51	31	25	26	19	6	20	16	16	12	35	15	12.7377	16.3054	8.12404	2.08167	7.98123	11.2694	9.20326
10	22316001	22350000	22	23	24	37	38	31	26	26	27	23	23	25	24	22	29	21	5.10841	7.19491	2.45855	1	1.87083	3.78594	3.11448
10	22404001	22420000	15	12	10	31	32	20	16	17	11	3	13	9	9	8	23	9	8.13941	9.5289	5.65292	2.51661	5.56776	6.65833	6.38749
10	22422001	22429000	15	12	9	32	32	15	16	13	10	3	13	8	9	8	26	8	8.55351	10.1866	6.25744	3	4.94975	9.81495	7.94984
10	22460001	22477000	25	20	21	38	36	32	26	27	27	22	20	24	24	19	29	21	5.6888	7.73736	3.3483	2.64575	3.20936	3.05505	3.78153
10	22503001	22510000	18	13	11	32	32	17	18	14	12	3	14	10	10	8	26	9	8.27823	9.26823	6.25744	3.60555	5.5857	8.66025	7.53658
10	22513001	22519000	14	9	10	28	28	15	14	10	11	6	12	9	7	8	23	10	6.96539	8.57127	4.83046	2.64575	2.96648	7.50555	6.58027
10	22597001	22603000	16	10	10	30	32	20	17	16	16	9	11	18	17	10	23	9	7.07107	9.58471	4.64758	3.4641	3.56371	6.4291	5.85662
10	22607001	22613000	16	12	10	27	31	18	14	13	14	9	11	15	15	8	21	10	6.38227	8.34266	3.77124	3.05505	2.16795	6.65833	5.06952
10	22661001	22667000	19	13	12	36	35	22	18	19	18	11	14	16	15	10	15	12	7.65261	10.496	3.08401	3.78594	3.39116	7.81025	2.50998
10	22691001	22699000	15	12	10	31	31	17	17	14	10	3	13	9	9	8	24	8	8.05786	9.35236	5.83571	2.51661	5.31977	8.0829	6.94982
10	22703001	22716000	15	11	9	30	29	16	15	12	10	3	12	9	9	7	24	8	7.74355	9.02589	5.62633	3.05505	4.50555	7.81025	7.09225
10	22733001	22742000	27	28	28	44	44	29	30	37	31	24	25	22	23	23	36	23	7.14493	8.28654	5.68038	0.57735	5.22494	8.66025	5.94138
10	22781001	22788000	14	11	7	29	29	13	14	12	9	3	12	8	8	7	23	7	7.71902	9.47453	5.45792	3.51188	4.30116	9.2376	6.94982
10	22790001	22807000	15	12	10	31	32	20	16	17	11	3	13	10	10	8	23	9	8.04984	9.5289	5.55778	2.51661	5.56776	6.65833	6.20484
10	22810001	22823000	14	11	10	30	32	21	17	17	11	3	12	9	10	8	21	9	7.95587	9.60555	5.27152	2.08167	5.74456	5.85947	5.41295
10	22888001	22913000	18	17	14	44	45	28	23	24	18	8	17	17	17	12	30	15	10.5117	13.866	6.26188	2.08167	6.36396	9.53939	6.90652
10	22919001	22928000	11	18	14	50	51	32	26	30	26	16	18	27	26	14	35	22	11.8096	17.9072	6.51494	3.51188	5.93296	10.6927	7.66159
10	23015001	23022000	14	11	9	29	30	16	16	13	10	3	12	9	8	7	23	7	7.7543	9.1086	5.61348	2.51661	4.86826	7.81025	6.87023
10	23027001	23039000	18	13	11	31	29	17	17	13	11	4	13	10	10	7	25	9	7.67572	8.30462	5.80134	3.60555	4.77493	7.57188	7.25948
10	23050001	23071000	23	21	24	39	38	24	24	25	24	18	20	16	16	20	31	18	6.89172	8.08497	4.75628	1.52753	3.03315	8.3865	6.26099
10	23104001	23121000	16	9	8	18	18	10	10	8	7	2	8	7	7	5	15	4	4.83046	4.66548	3.52924	4.3589	3	4.6188	4.3359
10	23149001	23157000	19	18	16	48	48	30	26	26	18	6	19	17	16	12	32	16	11.7557	14.8918	7.50999	1.52753	8.18535	10.3923	7.73305
10	23161001	23175000	15	12	11	30	32	19	17	18	11	3	13	10	10	8	23	9	7.87798	9.1086	5.75036	2.08167	5.98331	7	6.20484
10	23185001	23202000	15	12	10	30	31	19	16	16	11	3	13	9	9	8	22	9	7.7457	9.04986	5.3375	2.51661	5.35724	6.65833	5.94138
10	23204001	23220000	9	7	3	10	9	8	6	6	4	1	4	4	4	3	8	2	2.75681	2.50333	2.04396	3.05505	2.04939	1	2.28035
10	23222001	23236000	10	7	3	11	11	8	7	5	5	1	5	5	5	3	8	3	2.977	3.07679	2.00278	3.51188	2.19089	1.73205	2.04939
10	23303001	23324000	18	20	16	52	52	32	25	26	20	6	20	17	16	13	36	16	13.0408	16.7053	8.16837	2	7.98749	11.547	9.28978
10	23329001	23342000	15	24	18	64	66	42	33	36	28	14	23	26	25	17	44	24	15.8628	22.8072	8.85689	4.58258	8.70057	13.3167	10.0349
10	23364001	23379000	16	9	8	18	17	10	10	8	7	2	8	7	7	5	14	4	4.64579	4.47214	3.29309	4.3589	3	4.3589	3.91152
10	23381001	23391000	12	17	12	42	43	26	21	21	17	7	16	13	13	10	31	12	10.838	14.2501	6.88719	2.88675	5.72713	9.53939	8.58487
10	23476001	23489000	17	16	15	17	15	11	14	14	16	14	14	15	16	13	19	11	2.10456	2.2286	2.1187	1	0.894427	3.05505	3.03315
10	23571001	23581000	16	16	16	16	16	12	15	14	16	16	15	15	16	15	17	13	1.29099	1.63299	1.13529	0	0.83666	2.3094	1.48324
10	23880001	23892000	6	5	7	6	7	6	6	7	8	8	7	7	7	6	7	6	0.806226	0.752773	0.737865	1	0.83666	0.57735	0.547723
10	25933001	25946000	18	18	20	18	18	17	19	20	20	19	17	19	19	18	20	18	1.0247	0.983192	0.994429	1.1547	1.22474	0.57735	0.83666
10	29208001	29217000	33	31	32	27	26	23	21	23	25	25	29	20	21	24	28	24	3.97492	3.93277	2.94392	1	2.96648	2.08167	3.1305
10	31808001	31816000	3	2	2	2	4	2	3	4	3	3	2	3	3	7	2	2	1.28938	0.83666	1.47573	0.57735	0.707107	1.1547	2.07364
10	35463001	35470000	23	29	32	23	26	32	26	27	24	25	25	22	24	24	24	25	2.98259	4.13521	1.3499	4.58258	1.14018	4.58258	1.09545
10	35832001	35839000	14	16	19	20	19	26	18	18	24	24	14	24	25	19	18	17	3.82481	4.09878	3.81372	2.51661	4.3359	3.78594	3.64692
10	36140001	36159000	5	5	4	4	4	4	3	4	5	4	4	4	5	3	5	3	0.718795	0.516398	0.816497	0.57735	0.707107	0	1
10	37941001	37954000	11	16	15	10	12	14	13	11	14	14	11	13	12	9	10	10	2.04022	2.36643	1.76698	2.64575	1.51658	2	1.64317
10	38760001	38770000	18	23	23	22	21	27	23	24	28	27	19	25	26	22	22	20	2.91833	2.94392	2.95146	2.88675	3.56371	3.21455	2.44949
10	38880001	38888000	5	6	6	6	7	8	8	6	9	7	5	7	7	6	5	7	1.15289	1.0328	1.25167	0.57735	1.58114	1	0.894427
10	39750001	39757000	6	7	8	6	7	7	7	7	8	8	6	8	8	7	6	7	0.771902	0.752773	0.788811	1	0.83666	0.57735	0.83666
10	40025001	40032000	4	5	5	5	5	6	6	5	7	7	4	5	6	5	5	5	0.873212	0.632456	0.971825	0.57735	1.30384	0.57735	0.447214
10	40182001	40188000	5	4	5	3	4	6	4	4	4	5	4	4	5	4	4	5	0.718795	1.04881	0.483046	0.57735	0.447214	1.52753	0.547723
10	40196001	40203000	5	5	7	5	5	8	6	5	5	6	4	5	6	6	5	7	1.0247	1.32916	0.849837	1.1547	0.83666	1.73205	0.83666
10	40284001	40296000	8	8	12	6	9	15	12	9	10	12	7	11	13	11	7	12	2.52653	3.26599	2.1187	2.3094	2.12132	4.58258	2.28035
10	40422001	40458000	10	9	14	8	11	17	13	11	11	13	8	12	15	12	8	13	2.60688	3.39116	2.22111	2.64575	2.04939	4.58258	2.54951
10	40581001	40594000	18	18	19	19	20	22	21	23	22	22	17	23	22	19	19	18	1.99583	1.50555	2.17051	0.57735	2.34521	1.52753	2.16795
10	41093001	41100000	4	5	5	4	4	6	4	5	5	6	4	5	6	3	4	4	0.885061	0.816497	0.966092	0.57735	0.83666	1.1547	1.14018
10	42811001	42825000	12	11	11	10	10	7	10	9	12	12	10	11	12	10	11	8	1.45488	1.7224	1.35401	0.57735	1.34164	1.73205	1.51658
10	42951001	42963000	16	14	14	13	13	8	13	12	15	15	14	14	15	13	15	11	1.93111	2.68328	1.41814	1.1547	1.30384	2.88675	1.67332
10	43449001	43455000	15	14	17	17	17	17	18	18	18	20	12	22	20	16	15	16	2.44949	1.32916	2.87711	1.52753	3.03315	0	3.03315
10	43664001	43673000	21	25	26	24	26	30	23	24	26	25	21	23	23	24	24	23	2.17562	2.94392	1.3499	2.64575	1.92354	3.05505	0.547723
10	43817001	43823000	4	6	4	4	5	5	5	5	6	7	5	5	8	5	4	4	1.14746	0.816497	1.26491	1.1547	0.894427	0.57735	1.64317
10	47476001	47486000	18	20	22	20	21	25	20	23	25	24	17	22	24	20	20	19	2.43584	2.36643	2.59058	2	3.27109	2.64575	2
10	54447001	54457000	8	7	7	8	7	9	8	8	7	9	7	7	7	6	6	5	1.06458	0.816497	1.1547	0.57735	0.83666	1	0.83666
10	55077001	55084000	25	26	28	28	28	24	27	30	29	27	25	22	23	24	27	22	2.46221	1.76068	2.83627	1.52753	1.94936	2.3094	2.07364
10	56109001	56118000	3	4	5	3	4	7	4	4	4	4	3	4	4	4	3	3	0.997914	1.50555	0.483046	1	0.447214	2.08167	0.547723
10	68153001	68160000	10	15	19	17	17	23	17	17	20	20	12	18	18	16	15	13	3.23973	4.30891	2.67499	4.50925	3.27109	3.4641	2.12132
10	71303001	71314000	28	28	31	30	30	28	31	30	32	44	37	31	31	26	30	28	4.25	1.32916	5.07718	1.73205	5.80517	1.1547	2.16795
10	72537001	72546000	6	6	7	7	6	7	7	6	7	8	6	7	8	6	7	6	0.704154	0.547723	0.788811	0.57735	0.83666	0.57735	0.83666
10	73417001	73423000	2	2	2	4	2	4	2	2	3	3	2	3	4	4	2	1	0.957427	1.0328	0.966092	0	0.547723	1.1547	1.30384
10	74649001	74661000	19	22	23	20	20	24	20	20	21	22	18	20	21	20	19	19	1.59164	1.96638	1.1547	2.08167	1.48324	2.3094	0.83666
10	75954001	75969000	7	9	9	8	8	10	8	9	9	11	7	9	9	8	8	8	1.03078	1.04881	1.07497	1.1547	1.48324	1.1547	0.547723
10	76003001	76021000	10	11	12	11	10	11	9	9	11	11	9	10	11	10	10	9	0.930949	0.752773	0.875595	1	1.09545	0.57735	0.707107
10	76401001	76416000	8	9	9	9	8	10	10	10	10	11	8	9	9	8	9	8	0.928709	0.752773	1.0328	0.57735	1.09545	1	0.547723
10	76904001	76936000	9	11	10	8	9	9	10	10	9	9	6	10	9	9	7	9	1.21106	1.0328	1.31656	1	1.64317	0.57735	1.09545
10	76938001	76948000	9	13	11	9	9	11	11	11	8	9	6	10	10	9	7	9	1.7127	1.63299	1.63299	2	2.12132	1.1547	1.22474
10	76954001	76965000	12	15	13	10	11	12	13	11	10	11	8	12	12	10	9	11	1.69312	1.7224	1.49443	1.52753	1.81659	1	1.30384
10	77478001	77491000	3	3	3	3	4	3	3	3	2	5	3	3	3	3	5	3	0.774597	0.408248	0.948683	0	1.09545	0.57735	0.894427
10	77792001	77809000	16	25	43	41	40	32	39	30	48	47	40	24	17	37	24	43	10.3142	10.6474	10.6087	13.7477	7.25948	4.93288	10.6536
10	77827001	77854000	20	19	24	21	22	22	22	23	24	24	19	22	22	20	19	21	1.75119	1.75119	1.83787	2.64575	2.07364	0.57735	1.30384
10	77883001	77911000	17	20	19	31	32	36	20	22	19	22	16	33	30	28	26	25	6.26631	8.08497	5.27994	1.52753	2.48998	2.64575	3.20936
10	78027001	78056000	17	20	19	29	31	32	19	20	18	21	16	29	27	26	26	23	5.25	6.71317	4.35252	1.52753	1.92354	1.52753	2.16795
10	78134001	78143000	32	32	39	34	35	36	34	36	38	41	30	36	36	34	31	32	3	2.65832	3.32666	4.04145	4.14729	1	2.28035
10	78215001	78226000	8	9	10	10	9	11	11	10	11	10	9	10	10	8	9	8	1.03078	1.04881	1.07497	1	0.83666	1	1
10	78271001	78284000	2	7	6	6	2	4	6	7	7	6	6	2	2	5	5	5	1.89297	2.16795	1.79196	2.64575	0.547723	2	1.64317
10	78307001	78313000	5	7	6	6	7	5	7	6	7	6	5	7	7	3	6	5	1.12361	0.894427	1.28668	1	0.83666	1	1.67332
10	78318001	78324000	2	5	2	2	2	2	4	4	5	4	4	3	2	3	2	3	1.12361	1.22474	0.966092	1.73205	0.447214	0	0.547723
10	78335001	78341000	2	4	2	2	2	2	4	4	5	3	4	2	2	3	2	3	1.0247	0.816497	1.0328	1.1547	0.707107	0	0.547723
10	78353001	78359000	24	22	20	24	23	19	24	10	24	25	22	23	25	23	26	19	3.82045	2.09762	4.67737	2	6.245	2.64575	2.68328
10	78560001	78573000	11	12	12	12	11	10	11	11	12	12	10	12	12	10	12	10	0.856349	0.816497	0.918937	0.57735	0.83666	1	1.09545
10	78612001	78624000	2	4	2	2	2	2	4	4	4	3	4	2	2	3	2	3	0.910586	0.816497	0.875595	1.1547	0.447214	0	0.547723
10	78649001	78655000	2	4	2	2	2	2	4	4	5	3	5	2	2	3	2	3	1.12361	0.816497	1.1595	1.1547	0.83666	0	0.547723
10	78736001	78742000	27	22	32	47	40	38	34	35	36	31	27	38	40	28	35	28	6.34429	9.13601	4.49197	5	3.64692	4.72582	5.5857
10	78746001	78832000	14	10	16	16	13	13	19	20	19	17	15	12	18	14	13	16	2.82179	2.25093	2.75076	3.05505	2	1.73205	2.40832
10	78834001	78853000	13	9	14	14	11	11	17	18	16	15	13	9	17	12	12	14	2.73176	2	2.83039	2.64575	1.92354	1.73205	2.94958
10	78855001	78863000	13	9	14	14	11	10	16	17	17	15	15	9	15	11	11	14	2.68871	2.13698	2.74874	2.64575	1	2.08167	2.44949
10	78865001	78881000	13	9	14	14	11	11	18	18	17	16	13	10	18	12	12	14	2.93258	2	2.97396	2.64575	2.07364	1.73205	3.03315
10	78894001	78904000	16	13	20	16	13	15	22	22	22	19	17	12	21	14	15	18	3.46831	2.58844	3.64539	3.51188	2.30217	1.52753	3.53553
10	78913001	78937000	13	11	16	16	13	12	18	19	17	16	14	11	19	12	14	15	2.67083	2.07364	2.79881	2.51661	1.92354	2.08167	3.11448
10	78992001	79021000	13	9	14	14	11	11	17	18	17	15	13	9	17	12	12	14	2.80476	2	2.91357	2.64575	2	1.73205	2.94958
10	79023001	79039000	13	9	15	14	11	11	18	18	17	16	13	10	18	12	12	14	2.94887	2.2286	2.97396	3.05505	2.07364	1.73205	3.03315
10	79044001	79068000	13	11	16	15	12	12	18	18	17	16	14	11	19	12	14	15	2.60688	1.94079	2.67499	2.51661	1.67332	1.73205	3.11448
10	79077001	79101000	15	11	18	16	12	13	20	21	19	18	15	11	18	14	14	16	3.11381	2.63944	3.13404	3.51188	2.30217	2.08167	2.60768
11	1141001	1155000	12	14	11	8	10	7	7	9	13	13	11	10	11	9	13	7	2.33006	2.58199	2.31181	1.52753	2.60768	1.52753	2.23607
11	1314001	1322000	15	18	19	18	17	21	17	17	18	17	15	18	18	17	16	18	1.45917	2	0.994429	2.08167	1.09545	2.08167	0.894427
11	2779001	2786000	4	4	6	4	5	5	4	4	6	5	4	4	4	4	4	4	0.727438	0.816497	0.674949	1.1547	0.894427	0.57735	0
11	2900001	2907000	27	23	22	23	23	20	20	22	24	29	22	23	23	22	28	21	2.62043	2.28035	2.91357	2.64575	3.43511	1.73205	2.70185
11	3697001	3706000	3	5	5	3	3	5	3	3	3	4	3	4	3	3	3	3	0.816497	1.09545	0.421637	1.1547	0.447214	1.1547	0.447214
11	6567001	6588000	7	7	9	8	8	9	8	7	10	9	6	9	9	9	8	8	1.04682	0.894427	1.1595	1.1547	1.58114	0.57735	0.547723
11	9281001	9288000	15	17	22	16	15	18	16	21	21	18	14	18	17	15	18	15	2.40832	2.63944	2.40601	3.60555	3.08221	1.52753	1.51658
11	9586001	9595000	13	16	18	17	16	22	17	16	18	19	14	17	19	17	15	15	2.16699	2.96648	1.70294	2.51661	1.92354	3.21455	1.67332
11	9807001	9826000	10	12	10	9	9	11	10	12	12	12	9	13	13	9	9	10	1.5	1.16905	1.66333	1.1547	1.41421	1.1547	2.04939
11	10502001	10511000	8	9	9	8	9	8	9	9	11	10	7	10	9	7	9	8	1.06458	0.547723	1.28668	0.57735	1.48324	0.57735	1.14018
11	13269001	13276000	11	15	15	13	12	17	13	12	19	14	12	14	14	13	12	12	2.09364	2.2286	2.12132	2.3094	2.91548	2.64575	1
11	13963001	13972000	29	30	30	32	34	34	34	33	35	34	29	36	36	34	34	31	2.34432	2.16795	2.17051	0.57735	2.34521	1.1547	2.04939
11	14000001	14015000	9	6	7	5	6	6	6	6	7	7	6	6	7	6	6	6	0.885061	1.3784	0.483046	1.52753	0.547723	0.57735	0.447214
11	15250001	15257000	9	10	10	11	11	11	10	10	11	11	9	9	10	10	10	9	0.771902	0.816497	0.737865	0.57735	0.83666	0	0.547723
11	18442001	18456000	18	17	21	20	20	20	22	21	21	22	17	22	22	19	18	19	1.76895	1.50555	1.88856	2.08167	2.07364	0	1.87083
11	19066001	19080000	10	13	12	8	10	12	10	13	13	12	9	13	12	9	8	9	1.86971	1.83485	1.98886	1.52753	1.81659	2	2.16795
11	19706001	19720000	24	27	30	25	25	24	25	27	26	25	27	26	27	24	22	26	1.82117	2.31661	1.58114	3	1	0.57735	2
11	20122001	20129000	10	11	9	8	7	6	7	7	10	10	7	9	9	7	9	6	1.57056	1.87083	1.44914	1	1.64317	1	1.41421
11	21019001	21025000	4	2	3	4	4	5	4	2	5	2	3	5	5	4	3	6	1.22304	1.0328	1.37032	1	1.30384	0.57735	1.14018
11	24933001	24947000	10	10	10	10	10	9	10	8	11	10	10	10	10	10	11	9	0.718795	0.408248	0.875595	0	1.09545	0.57735	0.707107
11	24988001	24994000	21	19	17	19	21	18	25	19	22	23	19	22	24	22	25	18	2.55278	1.60208	2.5144	2	2.60768	1.52753	2.68328
11	27556001	27568000	23	20	18	22	20	17	19	14	22	21	19	20	20	20	25	19	2.51578	2.28035	2.76687	2.51661	3.08221	2.51661	2.38747
11	27803001	27813000	15	19	17	13	13	20	18	19	21	21	13	22	21	14	13	15	3.38378	2.99444	3.62246	2	3.28634	4.04145	4.1833
11	28176001	28199000	3	4	4	4	4	4	4	4	4	5	4	4	4	2	2	4	0.774597	0.408248	0.948683	0.57735	0.447214	0	1.09545
11	29591001	29598000	12	13	15	12	13	22	16	17	15	15	13	17	18	14	11	15	2.75379	3.83406	2.079	1.52753	1.48324	5.50757	2.73861
11	29874001	29881000	13	15	15	16	16	18	17	17	17	17	13	18	17	17	15	15	1.54919	1.64317	1.49443	1.1547	1.78885	1.1547	1.34164
11	30565001	30575000	12	11	11	11	10	10	9	6	9	9	9	8	9	11	12	10	1.55858	0.752773	1.61933	0.57735	1.34164	0.57735	1.58114
11	30894001	30900000	7	9	7	8	7	5	8	8	9	9	7	8	7	6	7	6	1.14746	1.32916	1.08012	1.1547	0.83666	1.52753	0.83666
11	31152001	31160000	16	13	12	12	14	12	19	17	15	18	14	15	14	15	13	11	2.27669	1.60208	2.37814	2.08167	2.07364	1.1547	1.67332
11	32395001	32412000	9	9	9	9	9	10	11	11	12	11	9	12	12	8	9	9	1.34009	0.408248	1.50555	0	1.09545	0.57735	1.87083
11	32548001	32560000	10	13	14	15	16	20	15	22	16	17	11	19	18	16	11	17	3.32415	3.32666	3.35989	2.08167	3.96232	2.64575	3.11448
11	33030001	33047000	44	28	27	25	28	26	28	29	31	28	30	28	33	28	29	33	4.3927	7.11805	2.00278	9.53939	1.30384	1.52753	2.58844
11	34899001	34905000	21	38	46	37	39	47	21	40	23	22	29	23	23	37	20	33	9.48134	9.33809	7.20262	12.7671	7.90569	5.2915	7.36206
11	34962001	34974000	12	12	13	12	13	14	15	14	14	14	12	13	14	12	12	12	1.0328	0.816497	1.13529	0.57735	1.09545	1	0.894427
11	35188001	35195000	8	10	10	9	9	11	9	9	10	10	8	9	10	9	9	8	0.856349	1.04881	0.737865	1.1547	0.83666	1.1547	0.707107
11	35753001	35763000	10	11	11	10	11	11	9	9	11	11	10	9	10	9	11	9	0.885061	0.516398	0.918937	0.57735	1	0.57735	0.894427
11	35866001	35873000	17	24	25	19	19	27	22	34	26	26	18	29	27	19	17	22	4.88834	4.02078	5.37484	4.3589	5.93296	4.6188	5.11859
11	35967001	35978000	19	21	22	21	20	23	19	18	20	21	19	18	19	19	18	20	1.47054	1.41421	0.994429	1.52753	1.14018	1.52753	0.83666
11	36530001	36538000	14	16	18	15	17	21	19	18	18	16	14	19	18	20	13	18	2.27669	2.48328	2.26323	2	2	3.05505	2.70185
11	36852001	36858000	19	26	30	30	30	38	30	29	36	36	21	33	34	30	29	25	5.19615	6.21021	4.76212	5.56776	6.1887	4.6188	3.56371
11	37088001	37102000	13	14	18	16	15	18	18	18	17	17	13	19	18	15	13	16	2.06155	2.06559	2.1187	2.64575	2.07364	1.52753	2.38747
11	37125001	37133000	19	20	23	20	21	26	24	25	22	23	19	22	22	20	19	20	2.18994	2.58844	2.06559	2.08167	2.30217	3.21455	1.34164
11	37821001	37827000	10	12	13	13	13	15	14	12	12	13	10	12	12	12	12	11	1.29099	1.63299	1.05409	1.52753	1.48324	1.1547	0.447214
11	38056001	38067000	15	15	17	16	16	15	16	16	17	17	14	17	17	15	16	15	0.957427	0.816497	1.05409	1.1547	1.22474	0.57735	1
11	38321001	38333000	21	20	20	20	21	20	21	21	22	22	19	20	22	19	22	19	1.09354	0.516398	1.33749	0.57735	1.22474	0.57735	1.51658
11	38806001	38812000	8	10	12	17	14	18	14	14	17	18	10	21	20	15	13	12	3.72324	3.92003	3.53396	2	3.1305	2.08167	4.08656
11	39088001	39094000	10	11	14	17	16	18	15	15	19	18	11	19	20	16	16	13	3.05505	3.26599	2.85968	2.08167	3.1305	1	2.77489
11	39389001	39402000	6	7	7	6	5	4	6	6	7	7	5	7	7	5	6	4	1.06262	1.16905	1.05409	0.57735	0.83666	1	1.30384
11	39502001	39521000	6	7	8	7	8	9	9	9	7	8	6	8	9	8	7	7	1.01448	1.04881	1.0328	1	1.30384	1	0.83666
11	39714001	39720000	11	12	13	13	12	14	12	12	13	12	11	13	13	12	12	11	0.856349	1.04881	0.737865	1	0.707107	1	0.83666
11	39757001	39770000	10	11	13	13	12	14	14	14	13	13	10	15	14	10	10	12	1.70783	1.47196	1.90029	1.52753	1.64317	1	2.28035
11	40812001	40823000	28	25	24	24	25	25	27	27	25	27	25	26	27	26	25	25	1.19548	1.47196	0.942809	2.08167	1.09545	0.57735	0.83666
11	41412001	41418000	4	8	7	7	5	6	7	7	5	9	4	6	4	6	5	4	1.5438	1.47196	1.63639	2.08167	1.94936	1	1
11	41492001	41499000	25	24	25	26	26	27	29	29	28	29	24	28	29	25	26	24	1.93218	1.04881	2.13177	0.57735	2.16795	0.57735	2.07364
11	41676001	41686000	21	21	20	20	21	18	19	23	23	23	19	22	22	20	23	19	1.66833	1.16905	1.82878	0.57735	2.19089	1.52753	1.64317
11	45174001	45181000	16	17	18	18	18	18	18	19	20	19	15	18	18	15	17	15	1.50416	0.83666	1.83787	1	1.92354	0	1.51658
11	45581001	45593000	18	19	19	19	20	20	22	22	24	23	17	24	24	18	21	17	2.47572	0.752773	2.85968	0.57735	2.70185	0.57735	3.27109
11	45640001	45657000	9	9	10	9	9	10	11	10	11	10	9	10	10	8	8	8	0.963933	0.516398	1.17851	0.57735	0.83666	0.57735	1.09545
11	45661001	45681000	5	6	6	5	5	6	6	7	7	6	5	7	8	5	5	5	0.957427	0.547723	1.1005	0.57735	0.83666	0.57735	1.41421
11	45987001	45994000	6	7	8	6	6	7	7	8	10	9	6	8	9	6	6	7	1.29099	0.816497	1.42984	1	1.58114	0.57735	1.30384
11	46885001	46894000	26	32	37	33	29	42	32	33	27	29	26	43	29	28	24	28	5.51211	5.70672	5.30094	5.50757	3.04959	6.65833	7.30068
11	47292001	47313000	20	24	26	27	29	35	29	30	31	31	21	32	31	29	25	25	4.08605	5.03653	3.56526	3.05505	4.219	4.16333	3.28634
11	47443001	47456000	6	6	6	7	7	5	6	7	7	7	7	8	7	7	6	6	0.727438	0.752773	0.632456	0	0.447214	1.1547	0.83666
11	47710001	47716000	19	20	21	18	20	21	22	22	21	22	19	21	21	18	19	19	1.37689	1.16905	1.50555	1	1.30384	1.52753	1.34164
11	47956001	47963000	18	19	21	18	19	21	21	22	20	21	18	22	21	18	18	19	1.52753	1.36626	1.63299	1.52753	1.51658	1.52753	1.81659
11	48641001	48656000	19	22	23	19	20	20	16	17	18	19	20	16	17	18	20	17	2.00728	1.64317	1.47573	2.08167	1.58114	0.57735	1.51658
11	49287001	49305000	3	4	4	4	3	6	3	6	5	5	4	4	5	4	3	4	0.981071	1.09545	0.948683	0.57735	1.14018	1.52753	0.707107
11	53133001	53139000	23	24	26	23	24	25	26	26	28	28	24	27	27	23	24	22	1.89737	1.16905	2.12132	1.52753	1.67332	1	2.30217
11	53997001	54016000	13	16	12	12	12	13	13	15	16	17	11	18	17	11	11	12	2.41437	1.54919	2.80674	2.08167	2.40832	0.57735	3.42053
11	54210001	54224000	8	9	10	10	9	12	9	10	12	12	8	11	11	9	9	9	1.36015	1.36626	1.41421	1	1.78885	1.52753	1.09545
11	54885001	54897000	15	20	28	24	18	26	20	22	29	28	16	22	28	25	18	27	4.64579	4.99667	4.57651	6.55744	5.47723	4.16333	4.06202
11	58926001	58938000	13	14	14	13	14	15	16	17	15	15	11	15	15	13	13	13	1.45488	0.752773	1.76698	0.57735	2.28035	1	1.09545
11	59247001	59261000	31	34	37	35	33	36	33	33	36	38	30	33	36	33	34	32	2.19089	2.16025	2.29976	3	3.08221	1.52753	1.51658
11	59795001	59801000	5	6	6	6	4	5	6	7	4	6	6	6	6	6	7	5	0.873212	0.816497	0.875595	0.57735	1.09545	1	0.707107
11	60322001	60352000	15	16	17	17	18	20	18	18	23	22	14	22	21	17	17	15	2.72947	1.7224	3.12872	1	3.60555	1.52753	2.96648
11	61017001	61029000	9	10	11	10	10	13	12	10	13	13	10	12	14	10	10	11	1.5	1.3784	1.50923	1	1.51658	1.73205	1.67332
11	61500001	61518000	7	7	9	8	8	7	8	7	9	9	6	9	8	7	6	7	1.0247	0.816497	1.17379	1.1547	1.30384	0.57735	1.14018
11	61520001	61527000	22	25	26	24	26	34	31	33	32	31	22	34	34	24	22	27	4.6543	4.11906	4.83046	2.08167	4.43847	5.2915	5.5857
11	61602001	61610000	19	20	21	20	21	24	24	25	25	25	18	27	26	20	19	21	2.88025	1.7224	3.19722	1	3.04959	2.08167	3.64692
11	61862001	61879000	12	13	14	13	14	16	15	15	16	16	12	17	16	14	13	13	1.57982	1.36626	1.63639	1	1.64317	1.52753	1.81659
11	62039001	62054000	7	7	8	7	7	8	8	8	9	8	7	9	9	7	7	7	0.7932	0.516398	0.875595	0.57735	0.707107	0.57735	1.09545
11	62161001	62175000	12	12	12	12	13	14	14	14	14	15	12	14	14	12	13	12	1.06262	0.83666	1.07497	0	1.09545	1	1
11	63592001	63613000	14	15	15	16	16	18	16	17	17	18	14	19	15	16	16	15	1.43614	1.36626	1.49443	0.57735	1.51658	1.1547	1.64317
11	63644001	63658000	23	24	26	24	23	19	23	21	23	24	22	21	22	23	24	19	1.86078	2.31661	1.54919	1.52753	1.14018	2.64575	1.92354
11	64274001	64292000	7	8	8	7	7	8	7	7	9	8	6	7	7	7	7	7	0.704154	0.547723	0.788811	0.57735	1.14018	0.57735	0
11	64380001	64390000	13	13	15	14	16	14	13	13	15	16	12	16	16	13	15	13	1.37689	1.16905	1.54919	1.1547	1.64317	1.1547	1.51658
11	65027001	65036000	8	10	11	9	9	10	8	8	8	9	9	8	9	8	9	7	1	1.04881	0.674949	1.52753	0.547723	0.57735	0.83666
11	65484001	65492000	10	8	8	10	11	9	8	8	10	11	9	9	9	10	11	10	1.09354	1.21106	1.08012	1.1547	1.30384	1	0.83666
11	65976001	65985000	21	22	22	21	20	23	23	23	22	23	18	22	22	21	21	18	1.5864	1.04881	1.88856	0.57735	2.16795	1.52753	1.64317
11	66797001	66809000	19	23	27	25	23	33	25	24	27	27	19	27	28	24	23	23	3.44903	4.73286	2.71006	4	3.28634	5.2915	2.34521
11	67938001	67947000	25	30	29	32	35	15	32	14	34	34	27	32	32	34	36	27	6.53707	7.03325	6.40833	2.64575	8.43801	10.7858	3.34664
11	68205001	68217000	5	8	9	7	7	10	8	9	10	10	7	8	9	8	7	5	1.56924	1.75119	1.52388	2.08167	1.30384	1.73205	1.51658
11	69169001	69176000	9	10	11	10	12	14	11	9	13	13	11	14	14	12	10	11	1.7127	1.78885	1.68655	1	1.67332	2	1.78885
11	69373001	69379000	14	14	16	15	15	16	14	13	17	17	14	14	17	16	14	14	1.31656	0.894427	1.56347	1.1547	1.87083	0.57735	1.41421
11	70582001	70604000	2	3	4	3	3	3	5	5	3	5	3	3	3	3	3	3	0.885061	0.632456	0.966092	1	1.09545	0	0
11	70606001	70616000	2	3	4	3	4	4	6	5	3	5	2	3	2	3	4	4	1.15289	0.816497	1.33749	1	1.64317	0.57735	0.83666
11	70619001	70629000	2	3	3	2	3	4	6	6	3	5	2	3	2	3	5	4	1.36626	0.752773	1.52388	0.57735	1.81659	1	1.14018
11	70632001	70664000	2	3	3	3	4	4	6	6	3	5	3	3	2	3	5	4	1.25	0.752773	1.41421	0.57735	1.51658	0.57735	1.14018
11	70673001	70686000	2	3	3	3	4	5	6	5	3	6	2	3	2	4	6	4	1.42449	1.0328	1.59513	0.57735	1.81659	1	1.48324
11	70708001	70719000	5	5	5	5	7	8	6	7	6	8	5	4	5	5	7	5	1.22304	1.32916	1.22927	0	1.14018	1.52753	1.09545
11	70730001	70743000	16	19	20	21	24	22	22	21	26	29	17	22	22	21	21	17	3.29646	2.73252	3.61478	2.08167	4.63681	1.52753	2.07364
11	70746001	70768000	2	5	6	3	6	7	8	7	3	7	4	4	3	4	7	7	1.90504	1.94079	1.95505	2.08167	2.16795	2.08167	1.87083
11	70770001	70812000	2	4	4	3	4	4	9	8	3	8	3	4	2	4	5	5	2.09762	0.83666	2.42441	1.1547	2.94958	0.57735	1.22474
11	70814001	70823000	2	3	3	2	4	4	7	7	2	6	3	3	2	4	5	4	1.68201	0.894427	1.88856	0.57735	2.34521	1.1547	1.14018
11	70825001	70845000	2	3	4	2	4	4	6	7	3	5	4	3	2	3	5	4	1.42449	0.983192	1.54919	1	1.58114	1.1547	1.14018
11	70905001	70912000	2	3	3	2	5	4	7	7	2	6	3	3	1	5	5	5	1.84278	1.16905	2.06559	0.57735	2.34521	1.52753	1.78885
11	70929001	70938000	3	4	4	3	5	6	6	7	4	7	4	3	2	4	6	5	1.50416	1.16905	1.68655	0.57735	1.51658	1.52753	1.58114
11	70956001	70964000	16	11	12	12	14	16	15	15	13	17	11	13	12	12	13	12	1.89297	2.16795	1.82878	2.64575	2.28035	2	0.547723
11	70966001	70991000	2	3	4	2	4	4	6	6	2	6	4	3	2	4	5	4	1.42449	0.983192	1.54919	1	1.78885	1.1547	1.14018
11	71046001	71061000	2	3	5	2	3	4	5	5	2	4	4	3	3	3	4	4	1.0328	1.16905	0.948683	1.52753	1.22474	1	0.547723
11	71064001	71107000	2	3	3	2	3	4	5	3	2	4	3	2	2	3	3	3	0.853913	0.752773	0.942809	0.57735	1.14018	1	0.547723
11	71168001	71174000	12	13	6	16	9	8	6	10	12	13	5	5	6	13	15	5	3.84491	3.6697	4	3.78594	3.56371	4.3589	4.81664
11	71219001	71229000	3	5	5	3	5	6	7	7	4	7	5	3	4	4	5	5	1.36015	1.22474	1.44914	1.1547	1.41421	1.52753	0.83666
11	71290001	71319000	2	4	4	2	4	4	7	6	3	6	3	3	3	4	5	5	1.43614	1.0328	1.50923	1.1547	1.87083	1.1547	1
11	71322001	71331000	2	3	3	2	3	3	6	7	3	6	3	3	2	4	6	4	1.61245	0.516398	1.7127	0.57735	1.87083	0.57735	1.48324
11	71333001	71364000	2	3	3	2	3	3	6	6	2	5	3	3	2	3	5	4	1.36473	0.516398	1.52388	0.57735	1.81659	0.57735	1.14018
11	71376001	71388000	3	3	3	2	4	4	6	6	3	7	3	3	2	5	6	5	1.56924	0.752773	1.7127	0	1.87083	1.1547	1.64317
11	71411001	71421000	2	3	4	2	3	4	5	5	2	5	2	2	2	3	4	4	1.18322	0.894427	1.3499	1	1.64317	1	1
11	71426001	71432000	2	4	4	3	4	5	7	6	3	6	4	4	3	4	6	5	1.36015	1.0328	1.39841	1.1547	1.64317	1	1.14018
11	71484001	71502000	2	3	3	3	4	5	5	4	3	4	3	3	3	3	5	5	0.957427	1.0328	0.918937	0.57735	0.83666	1	1.09545
11	71558001	71566000	2	4	5	3	6	6	6	6	3	5	4	3	3	3	6	6	1.45917	1.63299	1.43372	1.52753	1.30384	1.73205	1.64317
11	71569001	71589000	3	4	4	3	4	4	6	6	3	5	3	3	3	4	4	4	0.997914	0.516398	1.19722	0.57735	1.51658	0.57735	0.547723
11	71622001	71652000	2	3	3	2	3	3	5	5	3	4	3	3	3	3	3	3	0.834166	0.516398	0.849837	0.57735	1	0.57735	0
11	71664001	71670000	2	4	4	3	5	4	7	7	4	6	4	3	3	4	4	4	1.39044	1.0328	1.50555	1.1547	1.51658	1	0.547723
11	71842001	71866000	3	4	4	3	4	4	6	6	3	6	3	4	3	4	4	4	1.06262	0.516398	1.25167	0.57735	1.64317	0.57735	0.447214
11	71868001	71886000	3	3	4	3	4	4	5	4	3	5	3	3	3	4	4	4	0.704154	0.547723	0.788811	0.57735	1	0.57735	0.547723
11	74761001	74768000	7	7	9	10	10	12	8	9	12	11	7	10	10	10	8	8	1.65328	1.94079	1.56702	1.1547	2.07364	1.1547	1.09545
11	76317001	76325000	8	6	5	6	6	4	5	5	6	6	6	6	6	7	6	4	1	1.32916	0.823273	1.52753	0.547723	1.1547	1.09545
11	76866001	76884000	25	27	29	28	27	31	25	26	31	31	25	27	28	26	33	27	2.47319	2.04124	2.80674	2	3.1305	2.08167	2.77489
11	80453001	80468000	5	5	6	4	6	7	7	7	6	7	5	7	7	5	5	5	1.0247	1.04881	0.994429	0.57735	0.894427	1.52753	1.09545
11	81888001	81896000	6	8	5	5	5	5	4	4	7	6	5	5	5	5	6	4	1.07819	1.21106	0.994429	1.52753	1.30384	0	0.707107
11	82091001	82098000	16	18	14	23	23	25	15	16	15	17	14	23	22	20	22	19	3.72156	4.44597	3.335	2	1.14018	1.1547	1.64317
11	82161001	82168000	18	18	15	24	24	26	16	16	14	18	15	25	24	19	21	20	3.98278	4.40076	3.73571	1.73205	1.48324	1.1547	2.58844
12	4698001	4710000	4	3	4	3	3	3	4	3	4	4	2	3	3	2	2	3	0.718795	0.516398	0.816497	0.57735	0.894427	0	0.547723
12	6584001	6594000	23	25	25	26	28	25	23	25	27	28	24	25	25	24	27	23	1.6419	1.63299	1.72884	1.1547	2.07364	1.52753	1.48324
12	10502001	10515000	25	34	29	23	23	27	24	25	30	31	20	32	30	22	23	22	4.219	4.21505	4.40833	4.50925	4.52769	2.3094	4.81664
12	11900001	11908000	5	10	5	4	4	4	3	3	4	5	3	5	4	4	5	3	1.67207	2.33809	0.875595	2.88675	0.894427	0	0.83666
12	17941001	17953000	6	6	5	8	6	7	7	7	7	8	6	8	7	8	7	9	1.0328	1.0328	0.843274	0.57735	0.707107	1	0.83666
12	17957001	17968000	5	5	4	6	4	5	6	6	5	7	6	6	6	6	6	7	0.885061	0.752773	0.567646	0.57735	0.707107	1	0.447214
12	17974001	17984000	7	7	5	8	5	7	8	8	8	9	7	8	8	9	7	9	1.21106	1.22474	0.737865	1.1547	0.707107	1.52753	0.83666
12	17986001	18005000	6	7	6	8	6	6	8	8	7	8	7	6	6	7	7	9	0.966092	0.83666	0.948683	0.57735	0.547723	1.1547	1.22474
12	18108001	18114000	7	7	5	7	6	6	6	7	7	8	6	8	8	8	6	8	0.957427	0.816497	0.918937	1.1547	0.83666	0.57735	0.894427
12	18120001	18138000	6	7	6	8	6	6	8	8	7	7	7	6	6	7	7	9	0.928709	0.83666	0.918937	0.57735	0.547723	1.1547	1.22474
12	18226001	18240000	5	6	5	7	5	6	6	6	6	7	5	6	6	7	6	7	0.730297	0.816497	0.632456	0.57735	0.707107	1	0.547723
12	18243001	18261000	6	7	6	8	6	7	7	7	7	8	6	8	7	8	7	8	0.771902	0.816497	0.674949	0.57735	0.707107	1	0.547723
12	18265001	18275000	8	8	7	8	7	8	8	9	8	10	8	8	9	9	8	10	0.873212	0.516398	0.823273	0.57735	0.894427	0.57735	0.83666
12	18281001	18300000	5	6	6	8	6	6	8	8	7	7	7	6	6	7	7	9	1.04682	0.983192	0.918937	0.57735	0.547723	1.1547	1.22474
12	20156001	20162000	1	2	3	3	3	4	2	2	3	2	1	3	3	3	3	3	0.813941	1.0328	0.707107	1	0.707107	0.57735	0
12	21602001	21618000	13	15	16	16	16	16	18	15	14	17	13	15	14	16	16	13	1.47054	1.21106	1.66333	1.52753	2.07364	0	1.30384
12	23385001	23398000	27	30	30	25	25	32	31	33	36	35	26	38	37	27	25	27	4.50925	2.92689	4.94975	1.73205	3.96232	4.04145	6.18061
12	23436001	23444000	10	14	15	18	20	20	15	16	13	16	11	17	16	19	16	14	2.87228	3.92003	2.21359	2.64575	2.16795	1.1547	1.81659
12	23754001	23762000	15	19	18	14	13	17	18	19	22	22	14	22	22	15	14	15	3.2857	2.36643	3.56059	2.08167	3.31662	2.08167	4.03733
12	26564001	26571000	20	21	25	25	23	27	26	25	26	26	20	26	28	22	21	23	2.58199	2.66458	2.62679	2.64575	2.60768	2	2.91548
12	26685001	26698000	18	17	17	18	18	12	14	13	16	16	17	13	13	15	20	13	2.39096	2.33809	2.3094	0.57735	1.64317	3.4641	3.03315
12	26707001	26747000	7	8	9	8	8	9	8	8	8	8	7	6	7	8	8	7	0.774597	0.752773	0.707107	1	0.447214	0.57735	0.83666
12	27833001	27847000	5	6	7	6	6	8	6	6	7	7	5	7	8	7	6	5	0.957427	1.0328	0.966092	1	0.83666	1.1547	1.14018
12	29543001	29550000	6	10	10	11	12	14	9	12	15	13	6	15	14	12	10	11	2.74469	2.66458	2.83039	2.3094	3.53553	1.52753	2.07364
12	29767001	29773000	6	7	10	10	10	13	7	8	12	10	5	11	12	9	8	7	2.32289	2.50333	2.33095	2.08167	2.70185	1.73205	2.07364
12	30758001	30764000	6	9	8	6	6	7	7	7	9	7	6	7	6	6	6	6	1.04682	1.26491	0.948683	1.52753	1.09545	0.57735	0.447214
12	31224001	31231000	13	14	16	18	20	18	19	18	22	21	13	22	23	18	12	17	3.43511	2.66458	3.74907	1.52753	3.50714	1.1547	4.39318
12	35396001	35411000	3	3	4	5	3	5	3	3	3	4	3	3	3	4	4	3	0.730297	0.983192	0.483046	0.57735	0.447214	1.1547	0.547723
12	36349001	36360000	4	4	5	6	3	6	4	4	3	5	3	3	3	4	4	4	0.997914	1.21106	0.674949	0.57735	0.83666	1.73205	0.547723
12	36705001	36711000	10	12	15	13	13	16	15	16	12	13	11	13	13	13	13	14	1.65328	2.13698	1.41814	2.51661	2.07364	1.73205	0.447214
12	43184001	43196000	14	15	15	22	20	23	15	16	16	18	13	22	20	19	19	17	3.08761	3.97073	2.63523	0.57735	1.81659	1.52753	1.81659
12	48523001	48531000	4	6	4	5	4	4	4	4	5	5	4	6	4	5	4	4	0.730297	0.83666	0.707107	1.1547	0.547723	0.57735	0.894427
12	49943001	49951000	15	19	18	17	19	17	17	19	17	20	15	18	16	17	19	15	1.5864	1.51658	1.70294	2.08167	1.94936	1.1547	1.58114
12	50766001	50773000	4	5	14	7	12	10	7	7	8	6	5	9	12	12	7	13	3.15964	3.9833	2.79682	5.50757	1.14018	2.51661	2.50998
12	50775001	50799000	7	7	19	9	15	13	11	9	9	9	6	12	15	16	10	18	4.03268	4.84424	3.74907	6.9282	1.78885	3.05505	3.19374
12	50801001	50812000	6	7	17	8	13	12	8	9	9	7	5	11	14	15	9	15	3.62802	4.23084	3.45768	6.08276	1.67332	2.64575	2.68328
12	50817001	50827000	5	6	15	8	12	11	7	8	9	7	6	9	13	13	9	14	3.11983	3.83406	2.83823	5.50757	1.14018	2.08167	2.40832
12	50880001	50898000	4	2	6	3	5	3	7	4	2	4	2	2	3	2	4	6	1.62147	1.47196	1.77639	2	2.04939	1.1547	1.67332
12	50902001	50911000	5	6	10	5	7	7	10	6	6	6	5	5	5	5	6	8	1.66833	1.8619	1.61933	2.64575	1.94936	1.1547	1.30384
12	50915001	50923000	3	2	6	3	5	3	7	4	2	3	2	2	2	2	3	6	1.67207	1.50555	1.82878	2.08167	2.07364	1.1547	1.73205
12	50925001	50944000	5	4	11	5	9	7	12	6	6	6	4	7	8	9	6	11	2.51661	2.71416	2.50555	3.78594	3.03315	2	1.92354
12	50946001	50956000	6	7	16	9	14	11	9	8	8	8	6	11	14	14	9	17	3.53966	3.937	3.50238	5.50757	1.09545	2.51661	3.08221
12	51018001	51024000	5	6	15	8	11	11	6	7	7	6	5	10	13	14	8	14	3.4617	3.7238	3.49603	5.50757	0.83666	1.73205	2.68328
12	51026001	51041000	7	7	20	10	16	13	11	9	10	9	7	12	15	17	11	19	4.21851	5.19294	3.82971	7.50555	1.48324	3	3.34664
12	51043001	51065000	6	7	17	9	14	12	9	8	9	8	6	11	14	15	10	16	3.57246	4.26224	3.33999	6.08276	1.22474	2.51661	2.58844
12	51068001	51099000	6	6	16	9	14	13	9	8	9	7	6	12	16	16	10	16	3.88534	4.27395	3.87155	5.7735	1.30384	2.64575	2.82843
12	51101001	51124000	6	7	17	9	14	12	9	8	10	7	6	11	14	15	10	16	3.60959	4.26224	3.40588	6.08276	1.58114	2.51661	2.58844
12	51135001	51174000	6	7	16	9	13	12	8	8	9	7	6	11	14	15	9	15	3.41992	3.83406	3.35989	5.50757	1.14018	2.08167	2.68328
12	51176001	51188000	6	7	15	8	14	12	9	7	8	8	6	10	13	14	9	16	3.36403	3.82971	3.26599	4.93288	1.14018	3.05505	2.88097
12	51298001	51306000	2	2	3	4	4	3	3	2	2	3	2	3	3	2	4	5	0.928709	0.894427	0.994429	0.57735	0.547723	0.57735	1.14018
12	51309001	51321000	5	5	13	8	11	11	5	7	8	6	5	9	12	13	8	13	3.09233	3.37145	3.09839	4.6188	1.30384	1.73205	2.34521
12	58565001	58574000	26	32	31	30	29	34	27	30	38	35	25	31	31	28	27	24	3.75722	2.73252	4.37671	3.21455	5.43139	2.64575	2.94958
12	60450001	60462000	23	20	16	17	18	16	21	14	20	21	19	20	19	21	23	17	2.56824	2.73252	2.50555	3.51188	2.91548	1	2.23607
12	62875001	62882000	3	4	6	4	4	8	17	10	4	5	4	6	6	4	5	7	3.43451	1.83485	4.02216	1.52753	5.61249	2.3094	1.14018
13	63001	70000	8	7	7	8	7	7	6	6	7	8	6	6	6	6	6	6	0.7932	0.516398	0.674949	0.57735	0.894427	0.57735	0
13	182001	189000	8	9	10	10	10	12	9	10	11	11	8	10	11	10	8	9	1.18322	1.32916	1.1595	1	1.30384	1.1547	1.14018
13	904001	910000	6	8	7	6	7	13	9	10	9	9	6	8	10	7	6	9	1.92787	2.63944	1.49443	1	1.51658	3.78594	1.58114
13	1089001	1101000	10	11	9	15	15	18	10	12	10	13	9	16	15	14	12	12	2.70724	3.52136	2.26323	1	1.64317	1.73205	1.78885
13	1361001	1371000	9	12	6	10	8	9	28	22	16	31	15	20	18	8	18	13	7.33229	2	6.82235	3	7.09225	1	4.87852
13	1764001	1779000	6	7	6	7	7	7	6	3	7	6	6	7	7	7	6	6	1.01448	0.516398	1.19722	0.57735	1.51658	0	0.547723
13	4831001	4839000	10	9	10	10	12	10	10	10	11	12	9	11	13	11	12	10	1.14746	0.983192	1.19722	0.57735	1.14018	1.1547	1.14018
13	5827001	5843000	10	10	11	11	11	11	12	12	12	12	10	12	12	11	11	9	0.928709	0.516398	1.05935	0.57735	0.894427	0	1.22474
13	7599001	7606000	12	13	14	12	13	14	11	12	13	13	12	10	12	12	13	11	1.07819	0.894427	0.994429	1	0.83666	1	1.14018
13	8181001	8187000	3	5	5	5	6	6	5	6	6	7	3	6	6	5	5	5	1.06458	1.09545	1.07497	1.1547	1.51658	0.57735	0.547723
13	8683001	8691000	19	23	25	23	21	28	23	22	27	28	18	25	25	21	21	21	3.00832	3.12517	3.10734	3.05505	4.03733	3.60555	2.19089
13	8830001	8844000	12	12	14	15	15	15	15	14	15	16	13	15	17	13	14	12	1.47054	1.47196	1.50555	1.1547	1.14018	0	1.92354
13	8903001	8910000	16	20	26	23	22	32	24	24	27	26	17	26	28	24	21	22	4.04763	5.45588	3.24722	5.03322	3.91152	5.50757	2.86356
13	9366001	9375000	4	3	3	5	5	6	3	5	4	4	3	5	5	5	4	5	0.946485	1.21106	0.823273	0.57735	0.83666	0.57735	0.447214
13	10065001	10074000	5	4	4	5	4	2	4	4	5	5	4	4	5	3	4	3	0.853913	1.09545	0.737865	0.57735	0.547723	1.52753	0.83666
13	10664001	10676000	14	16	18	17	17	22	17	16	20	18	14	18	19	17	15	17	2.07264	2.65832	1.79196	2	2.23607	2.88675	1.48324
13	14023001	14055000	15	19	15	14	15	12	14	14	17	17	15	17	15	14	17	13	1.79699	2.28035	1.56702	2.3094	1.51658	1.52753	1.78885
13	14455001	14462000	11	13	14	12	13	14	15	14	15	15	13	14	16	12	13	14	1.31022	1.16905	1.19722	1.52753	0.894427	1	1.48324
13	15090001	15109000	6	8	9	7	8	11	8	8	9	9	7	9	9	8	7	7	1.20416	1.7224	0.875595	1.52753	0.83666	2.08167	1
13	17034001	17043000	5	9	9	5	5	9	4	6	6	7	4	6	8	4	5	5	1.80624	2.19089	1.35401	2.3094	1.34164	2.3094	1.51658
13	18888001	18908000	24	28	32	32	32	39	31	31	38	37	25	35	36	33	31	28	4.35125	4.99667	4.11636	4	5.27257	4.04145	3.20936
13	19343001	19360000	24	24	24	23	22	20	18	17	20	20	22	17	17	20	26	20	2.82548	1.60208	2.79086	0	1.94936	1.52753	3.67423
13	20784001	20791000	4	4	5	5	4	6	5	4	5	5	3	5	5	4	4	4	0.730297	0.816497	0.699206	0.57735	0.894427	1	0.547723
13	21284001	21291000	6	11	11	8	10	14	8	9	10	8	7	7	9	10	9	9	1.92787	2.75681	1.07497	2.88675	1.14018	3.05505	1.09545
13	21616001	21625000	37	36	35	35	35	23	30	31	35	34	34	31	33	29	40	26	4.26615	5.20577	3.83116	1	2.16795	6.9282	5.26308
13	22891001	22914000	6	7	8	7	6	8	7	6	9	8	6	8	8	6	7	7	0.957427	0.894427	1.0328	1	1.30384	1	0.83666
13	23402001	23410000	12	15	18	17	16	21	16	16	18	18	12	17	18	16	17	15	2.24722	3.01662	1.82878	3	2.44949	2.64575	1.14018
13	23423001	23445000	24	27	25	25	26	24	21	23	27	27	24	23	24	23	25	22	1.78419	1.16905	1.96921	1.52753	2.60768	1	1.14018
13	25749001	25758000	20	21	24	23	23	23	24	23	27	27	20	25	25	21	22	20	2.28035	1.50555	2.63312	2.08167	2.94958	0	2.30217
13	25831001	25838000	16	17	19	19	19	20	20	19	22	22	16	21	21	17	19	16	2.04837	1.50555	2.31181	1.52753	2.48998	0.57735	2.28035
13	27037001	27047000	6	6	4	5	5	4	7	8	6	7	6	6	6	4	7	4	1.25	0.894427	1.28668	1.1547	0.83666	0.57735	1.34164
13	27820001	27834000	13	14	16	15	16	18	15	15	20	18	13	17	18	16	16	14	1.96214	1.75119	2.09762	1.52753	2.77489	1.52753	1.48324
13	28669001	28689000	16	16	20	18	19	19	19	19	20	20	16	20	19	18	17	17	1.49304	1.67332	1.43372	2.3094	1.64317	0.57735	1.30384
13	28691001	28701000	18	17	24	19	21	21	20	21	22	24	18	20	20	19	16	19	2.23514	2.52982	2.18327	3.78594	2.23607	1.1547	1.64317
13	28938001	28952000	20	20	24	22	21	23	24	25	24	27	19	25	24	23	20	19	2.42212	1.63299	2.74874	2.3094	2.94958	1	2.58844
13	29085001	29108000	29	27	27	27	27	18	26	25	28	28	27	26	27	24	29	20	3.02145	3.92003	2.58199	1.1547	1.30384	5.19615	3.42053
13	29378001	29386000	22	26	21	20	20	22	23	24	29	28	19	30	31	19	18	19	4.32387	2.2286	5.14242	2.64575	4.03733	1.1547	6.50385
13	31110001	31118000	6	8	9	11	10	11	10	10	12	11	6	11	11	10	10	7	1.86078	1.94079	1.8738	1.52753	2.28035	0.57735	1.64317
13	31299001	31308000	8	10	12	9	10	13	10	9	10	10	8	10	9	10	10	9	1.27639	1.8619	0.707107	2	0.894427	2.08167	0.547723
13	32724001	32730000	31	33	34	34	33	27	32	29	34	33	31	34	32	29	33	25	2.70801	2.68328	2.82056	1.52753	1.92354	3.78594	3.64692
13	33557001	33568000	11	12	10	9	9	9	10	10	12	12	9	12	12	9	10	8	1.39044	1.26491	1.50555	1	1.34164	0	1.78885
13	34134001	34143000	5	6	4	20	11	18	12	11	12	11	7	10	10	12	17	9	4.47912	6.91857	2.60128	1	2.07364	4.72582	3.20936
13	34196001	34218000	7	7	8	7	9	10	8	8	8	9	7	9	9	9	9	10	1.0247	1.26491	0.843274	0.57735	0.707107	1.52753	0.447214
13	34380001	34390000	3	4	3	10	6	9	6	6	6	5	4	5	5	6	8	5	1.95683	3.0605	1.07497	0.57735	0.894427	2.08167	1.30384
13	38691001	38704000	6	8	8	6	7	7	6	6	7	7	6	8	7	6	6	6	0.7932	0.894427	0.707107	1.1547	0.547723	0.57735	0.894427
13	39208001	39233000	18	21	28	25	24	27	22	26	21	21	19	26	22	22	19	25	3.05232	3.76386	2.58414	5.1316	2.58844	1.52753	2.77489
13	41396001	41408000	10	11	12	9	9	11	9	9	9	9	9	9	9	9	9	11	1.0247	1.21106	0.632456	1	0	1.1547	0.894427
13	41964001	41975000	18	17	20	23	23	23	23	22	26	23	17	24	22	22	22	18	2.65754	2.73252	2.64365	1.52753	3.27109	0	2.19089
13	42156001	42163000	30	30	25	30	30	28	33	24	33	33	28	33	31	31	34	25	3.13847	2.04124	3.59784	2.88675	4.08656	1.1547	3.49285
13	44821001	44834000	8	9	9	10	9	9	9	10	11	11	8	10	11	8	9	9	1.0247	0.632456	1.17379	0.57735	1.30384	0.57735	1.14018
13	47440001	47463000	19	24	27	23	23	26	20	21	22	22	21	20	20	21	23	20	2.25093	2.80476	1.05409	4.04145	0.83666	1.73205	1.30384
13	48296001	48308000	8	9	13	17	16	18	16	16	17	17	8	21	22	15	16	15	4.05791	4.23084	3.77271	2.64575	3.83406	1	3.42053
13	48751001	48764000	23	27	31	31	28	38	29	28	33	32	23	32	33	30	29	28	3.75444	5.04645	3.05687	4	3.937	5.1316	2.07364
13	49371001	49377000	2	3	3	2	4	2	2	2	4	4	2	2	2	4	2	2	0.885061	0.816497	0.966092	0.57735	1.09545	1.1547	0.894427
13	50011001	50017000	10	12	12	11	12	12	12	11	13	12	11	12	12	12	8	12	1.1547	0.83666	1.35401	1.1547	0.83666	0.57735	1.78885
13	52265001	52284000	14	13	14	13	12	11	12	12	16	16	11	15	15	12	16	11	1.8518	1.16905	2.17051	0.57735	2.40832	1	2.16795
13	54323001	54331000	7	9	11	10	9	13	10	10	12	11	6	11	11	10	6	9	1.9906	2.04124	2.06559	2	2.28035	2.08167	2.07364
13	54361001	54385000	4	4	5	4	4	6	4	4	4	5	3	5	5	4	4	4	0.704154	0.83666	0.632456	0.57735	0.707107	1.1547	0.547723
13	54643001	54649000	4	4	4	4	4	4	5	2	5	5	4	5	4	4	5	4	0.75	0	0.948683	0	1.30384	0	0.547723
13	54829001	54837000	12	12	12	13	14	12	12	12	12	12	10	13	13	13	13	10	1.04682	0.83666	1.1547	0	0.894427	1	1.34164
13	55527001	55536000	6	8	9	8	9	9	9	8	14	9	9	10	10	10	8	8	1.67332	1.16905	1.77951	1.52753	2.38747	0.57735	1.09545
13	55667001	55673000	8	10	9	10	9	12	9	8	10	12	7	8	11	8	8	8	1.5152	1.36626	1.59513	1	1.92354	1.52753	1.34164
13	58000001	58008000	9	9	10	10	7	12	13	11	15	14	5	14	16	8	11	11	2.99931	1.64317	3.35989	0.57735	3.97492	2.51661	3.08221
13	61709001	61723000	23	22	21	21	22	14	20	21	23	22	20	21	23	19	23	16	2.54869	3.27109	2.20101	1	1.30384	4.3589	2.96648
13	62799001	62809000	9	10	11	9	11	12	10	10	12	11	8	11	10	9	10	10	1.10868	1.21106	1.1005	1	1.48324	1.52753	0.707107
13	63654001	63675000	6	7	8	7	6	8	7	6	7	7	5	7	7	7	6	7	0.774597	0.894427	0.699206	1	0.894427	1	0.447214
13	63677001	63687000	2	2	4	3	2	4	3	3	4	4	3	3	3	4	2	4	0.806226	0.983192	0.674949	1.1547	0.547723	1	0.83666
13	64472001	64478000	21	25	30	26	26	37	28	27	31	32	21	30	31	27	24	26	4.14528	5.46809	3.4657	4.50925	4.32435	6.35085	2.88097
13	64624001	64638000	10	11	12	11	11	13	12	12	12	13	10	13	13	10	11	11	1.09354	1.0328	1.1595	1	1.09545	1.1547	1.34164
13	66107001	66118000	24	24	24	23	23	17	21	21	25	23	21	24	25	19	26	17	2.75	2.73861	2.89828	0	1.78885	3.4641	3.96232
13	66244001	66256000	9	10	11	9	10	11	11	11	13	12	9	11	12	10	9	10	1.21106	0.894427	1.31656	1	1.48324	1	1.14018
13	68200001	68209000	9	10	12	11	11	13	10	11	14	13	9	10	12	11	10	9	1.52616	1.41421	1.66333	1.52753	2.07364	1.1547	1.14018
13	68376001	68385000	31	34	34	28	31	33	29	30	35	34	31	32	32	27	28	30	2.42813	2.31661	2.52982	1.73205	2.58844	2.51661	2.28035
13	68699001	68708000	18	20	25	19	21	30	25	26	23	23	18	23	24	22	18	23	3.32415	4.53505	2.63523	3.60555	3.08221	5.85947	2.34521
13	69101001	69128000	33	30	38	34	36	35	37	37	38	39	32	37	36	33	31	33	2.71953	2.73252	2.79086	4.04145	2.70185	1	2.44949
13	69135001	69145000	4	13	8	4	4	13	4	4	4	4	4	4	4	4	4	4	3.13847	4.4121	0	4.50925	0	5.19615	0
13	69488001	69508000	24	24	27	24	23	20	26	27	31	28	26	22	22	23	24	21	2.8519	2.25093	3.16228	1.73205	2.07364	2.08167	1.14018
13	70593001	70609000	22	26	30	28	27	36	31	28	31	30	24	30	30	27	25	27	3.31662	4.66548	2.49666	4	2.94958	4.93288	2.16795
13	70734001	70743000	4	5	5	5	5	6	5	5	6	6	4	5	5	5	7	4	0.806226	0.632456	0.918937	0.57735	0.83666	0.57735	1.09545
13	73646001	73654000	23	28	23	21	25	17	15	16	20	18	27	17	17	18	36	17	5.64358	3.71035	6.50555	2.88675	4.76445	4	8.39643
13	76583001	76591000	5	8	9	8	8	8	6	6	6	6	5	6	7	6	7	6	1.19548	1.36626	0.567646	2.08167	0.447214	0	0.547723
13	79909001	79920000	13	14	16	16	16	21	15	16	21	20	13	19	19	16	16	16	2.57472	2.75681	2.5144	1.52753	3.39116	2.88675	1.64317
13	80322001	80333000	12	15	15	16	15	19	15	15	18	18	12	18	17	16	15	14	2.02896	2.25093	1.98886	1.73205	2.50998	2.08167	1.58114
13	80807001	80816000	9	10	12	13	11	15	11	11	14	13	9	13	13	12	12	9	1.81544	2.16025	1.70294	1.52753	1.94936	2	1.64317
13	81919001	81925000	11	12	13	8	8	12	10	12	13	13	12	8	10	9	12	11	1.82117	2.16025	1.69967	1	1.22474	2.3094	1.58114
13	87995001	88004000	8	9	9	6	7	8	8	8	7	7	7	7	7	7	8	6	0.892095	1.16905	0.632456	0.57735	0.547723	1	0.707107
13	88598001	88612000	19	20	22	27	27	21	23	23	27	27	19	26	27	27	9	22	4.81491	3.50238	5.63718	1.52753	3.34664	3.4641	7.66159
13	90272001	90280000	13	19	19	17	15	20	15	14	18	18	13	16	16	15	18	15	2.18232	2.71416	1.75119	3.4641	2.30217	2.51661	1.22474
13	90891001	90901000	11	13	12	9	8	8	9	8	10	10	8	10	10	7	7	7	1.79699	2.13698	1.3499	1	1	0.57735	1.64317
13	91176001	91192000	22	22	24	25	25	20	24	24	27	24	23	21	21	21	23	19	2.10456	2	2.26323	1.1547	1.51658	2.88675	1.41421
13	92000001	92008000	19	21	22	23	19	26	21	21	23	21	18	20	22	21	20	21	1.89297	2.65832	1.31656	1.52753	1.78885	3.51188	0.83666
13	92531001	92562000	10	13	13	11	12	15	12	13	13	13	10	13	13	12	11	13	1.30224	1.75119	1.05935	1.73205	1.30384	2.08167	0.894427
13	92659001	92670000	3	4	5	5	5	6	5	5	5	5	3	5	5	5	4	5	0.7932	1.0328	0.674949	1	0.894427	0.57735	0.447214
13	93046001	93054000	5	5	6	5	6	7	8	8	8	7	5	6	6	5	5	5	1.18145	0.816497	1.33749	0.57735	1.30384	1	0.547723
13	93113001	93122000	4	5	6	5	5	10	9	9	5	6	5	6	6	5	5	6	1.73085	2.13698	1.54919	1	2.04939	2.88675	0.547723
13	93389001	93396000	17	23	27	23	24	30	22	22	24	24	16	21	22	20	20	19	3.4809	4.38178	2.4037	5.03322	3.28634	3.78594	1.14018
13	93566001	93578000	5	5	6	6	6	6	5	6	7	6	5	6	7	5	7	5	0.75	0.516398	0.875595	0.57735	0.83666	0	1
13	94171001	94182000	20	18	19	16	19	22	21	21	20	20	18	20	22	18	14	23	2.3085	2	2.54078	1	1.22474	3	3.57771
13	95232001	95256000	23	24	24	23	23	23	21	21	26	26	22	23	24	21	23	21	1.59164	0.516398	1.98886	0.57735	2.58844	0	1.34164
13	95845001	95875000	4	5	2	3	4	2	2	2	2	2	2	2	2	2	2	2	0.966092	1.21106	0	1.52753	0	1	0
13	95877001	95888000	18	22	18	16	17	20	17	20	21	22	16	23	22	16	15	16	2.70108	2.16795	3.08401	2.3094	2.58844	2.08167	3.78153
13	97453001	97469000	20	21	19	18	18	14	16	14	17	17	18	16	16	17	23	15	2.44864	2.42212	2.42441	1	1.51658	2.3094	3.20936
13	98979001	98985000	25	29	37	34	34	39	31	34	38	38	25	33	35	32	34	29	4.28126	5.17687	3.95671	6.1101	5.44977	2.88675	2.30217
13	99488001	99499000	17	19	21	24	26	32	24	28	23	24	18	30	23	25	20	21	4.17882	5.4191	3.56526	2	3.57771	4.16333	3.96232
13	100761001	100776000	23	23	25	24	24	18	23	20	24	23	22	21	22	22	24	19	1.95683	2.48328	1.63299	1.1547	1.51658	3.4641	1.81659
13	100836001	100846000	5	5	7	6	6	10	7	6	9	7	5	9	6	6	6	6	1.5	1.87083	1.33749	1.1547	1.48324	2.3094	1.34164
13	100983001	100999000	23	25	27	28	26	33	26	26	31	30	22	29	29	27	25	25	2.89828	3.40588	2.74874	2	3.60555	3.60555	2
13	102518001	102526000	7	7	6	6	7	7	5	6	7	7	6	5	7	6	7	5	0.7932	0.516398	0.875595	0.57735	0.83666	0.57735	1
13	102537001	102546000	2	2	3	3	3	5	2	2	2	2	3	3	3	2	3	2	0.806226	1.09545	0.516398	0.57735	0.447214	1.1547	0.547723
13	103706001	103713000	14	15	14	15	17	16	16	16	18	17	13	17	16	15	17	13	1.50416	1.16905	1.68655	0.57735	1.87083	1	1.67332
13	105373001	105384000	16	15	14	15	14	14	15	15	19	18	14	17	18	14	16	13	1.75	0.816497	2.02485	1	2.16795	0.57735	2.07364
13	107316001	107325000	4	5	7	4	5	6	6	6	6	7	5	7	7	5	4	6	1.08781	1.16905	0.994429	1.52753	0.707107	1	1.30384
13	107475001	107487000	4	5	5	4	4	4	6	4	6	4	4	8	5	4	5	4	1.12546	0.516398	1.33333	0.57735	1.09545	0	1.64317
13	107524001	107540000	6	6	7	7	8	9	8	8	8	9	6	9	9	7	7	6	1.1547	1.16905	1.1595	0.57735	1.09545	1	1.34164
13	108166001	108172000	11	13	13	13	13	15	13	13	13	13	12	14	14	13	12	12	0.928709	1.26491	0.737865	1.1547	0.447214	1.1547	1
13	108251001	108257000	17	20	21	22	22	25	22	23	24	26	17	23	25	19	21	17	2.89828	2.63944	3.16403	2.08167	3.36155	1.73205	3.16228
13	109310001	109319000	10	12	14	13	13	22	14	13	17	16	10	17	16	14	11	13	3.04344	4.14729	2.42441	2	2.73861	5.19615	2.38747
13	109802001	109811000	21	24	25	25	26	29	28	29	26	28	22	27	26	24	23	23	2.44609	2.60768	2.45855	2.08167	2.79285	2.08167	1.81659
13	110021001	110030000	6	7	7	9	8	11	9	9	10	9	6	10	10	10	6	9	1.63299	1.78885	1.54919	0.57735	1.51658	1.52753	1.73205
13	110525001	110531000	8	6	8	9	8	14	7	10	14	10	5	11	11	8	7	7	2.59406	2.71416	2.66667	1.1547	3.42053	3.21455	2.04939
13	111169001	111175000	9	7	10	8	12	14	13	15	12	13	7	13	11	12	8	8	2.62043	2.60768	2.65832	1.52753	3	3.05505	2.30217
13	111376001	111387000	10	10	10	9	9	11	10	10	10	11	9	10	11	9	9	10	0.718795	0.752773	0.737865	0	0.707107	1.1547	0.83666
13	111660001	111675000	13	13	14	14	13	12	14	13	13	15	12	14	14	13	14	11	1	0.752773	1.1595	0.57735	1.14018	1	1.30384
13	111867001	111877000	31	32	30	35	37	28	30	29	38	37	32	33	34	33	40	27	3.75722	3.3116	4.11096	1	4.08656	4.72582	4.61519
13	112009001	112015000	66	91	13	26	46	5	6	11	14	24	21	5	9	5	2	7	25.1355	33.0298	7.24492	39.8288	7.32803	20.502	2.60768
13	112103001	112112000	12	13	14	13	13	16	13	14	15	15	12	14	14	13	13	13	1.09354	1.3784	0.966092	1	1.30384	1.73205	0.547723
13	113994001	114002000	2	3	2	3	3	4	4	4	3	2	2	4	4	4	3	3	0.806226	0.752773	0.823273	0.57735	1	0.57735	0.547723
13	114103001	114115000	6	7	8	8	8	9	8	9	8	9	6	9	8	8	8	7	0.957427	1.0328	0.942809	1	1.22474	0.57735	0.707107
13	114528001	114557000	28	28	32	31	30	30	30	30	33	33	28	31	31	28	29	28	1.75119	1.60208	1.91195	2.3094	2.16795	0.57735	1.51658
13	115370001	115380000	5	4	5	4	4	5	4	5	6	5	4	4	6	4	5	4	0.718795	0.547723	0.823273	0.57735	0.83666	0.57735	0.894427
13	115421001	115427000	8	7	7	8	8	6	8	8	7	9	8	8	8	14	8	7	1.73085	0.816497	2.01384	0.57735	0.707107	1.1547	2.82843
13	115930001	115952000	8	9	9	8	9	11	10	10	9	9	8	8	9	8	9	8	0.885061	1.09545	0.788811	0.57735	0.83666	1.52753	0.547723
13	116977001	116989000	25	30	30	31	31	32	29	30	33	33	25	27	29	28	30	25	2.64575	2.48328	2.80674	2.88675	3.31662	0.57735	1.92354
13	118160001	118170000	10	11	12	11	11	14	10	10	12	11	10	11	11	11	10	11	1.0328	1.3784	0.674949	1	0.894427	1.73205	0.447214
13	118672001	118697000	27	27	24	28	31	24	25	25	30	30	26	28	28	30	37	22	3.57538	2.63944	4.09471	1.73205	2.58844	3.51188	5.38516
13	119152001	119158000	6	8	6	5	7	5	6	6	8	9	7	8	9	6	5	6	1.35247	1.16905	1.41421	1.1547	1.30384	1.1547	1.64317
13	120069001	120076000	7	7	6	6	7	8	8	8	8	8	7	8	7	6	6	7	0.806226	0.752773	0.823273	0.57735	0.447214	1	0.83666
13	120878001	120888000	19	22	23	22	24	28	26	27	24	25	19	27	27	22	21	22	2.84898	2.96648	2.86744	2.08167	3.11448	3.05505	2.94958
13	122359001	122369000	6	6	7	6	6	7	2	2	6	7	6	2	2	2	7	6	2.12916	0.516398	2.34758	0.57735	2.40832	0.57735	2.48998
13	123015001	123028000	11	12	12	12	11	8	11	12	12	12	11	12	12	11	11	9	1.16726	1.54919	0.948683	0.57735	0.547723	2.08167	1.22474
13	123160001	123169000	6	6	6	6	6	9	8	10	6	8	6	8	7	7	5	7	1.34009	1.22474	1.39841	0	1.67332	1.73205	1.09545
13	123885001	123897000	20	24	28	25	25	33	24	24	33	31	20	31	32	25	25	24	4.28952	4.35507	4.43346	4	5.41295	4.6188	3.78153
13	125450001	125462000	18	20	21	19	19	21	21	22	21	21	19	21	21	19	19	19	1.18145	1.21106	1.1595	1.52753	1.09545	1.1547	1.09545
13	128386001	128396000	21	22	22	22	24	26	28	29	26	26	19	26	26	23	21	22	2.83945	1.83485	3.20416	0.57735	3.91152	2	2.30217
13	129685001	129708000	10	12	13	12	12	14	11	12	13	13	10	12	11	11	11	11	1.12546	1.32916	0.971825	1.52753	1.30384	1.1547	0.447214
13	129817001	129829000	19	18	18	18	19	18	19	20	22	22	17	22	21	17	20	17	1.79699	0.516398	2.11082	0.57735	2.12132	0.57735	2.30217
13	134545001	134552000	11	10	10	8	9	9	9	7	8	9	8	10	10	8	10	8	1.09545	1.04881	1.05935	0.57735	0.83666	0.57735	1.09545
13	138269001	138275000	5	7	7	7	6	9	6	6	7	7	6	6	6	6	6	6	0.892095	1.32916	0.421637	1.1547	0.547723	1.52753	0
13	139396001	139406000	8	8	9	7	7	9	8	8	10	9	8	9	9	7	7	8	0.910586	0.894427	0.948683	0.57735	0.894427	1.1547	1
13	139929001	139936000	23	25	27	28	28	31	27	29	34	33	21	29	29	25	27	23	3.53966	2.75681	4.05654	2	5.21536	1.73205	2.60768
13	141688001	141703000	3	4	4	4	4	2	4	4	5	4	4	4	4	4	2	4	0.774597	0.83666	0.737865	0.57735	0.447214	1.1547	0.894427
13	142047001	142054000	8	9	8	10	10	12	11	11	10	10	8	11	11	11	10	10	1.21106	1.51658	0.948683	0.57735	1.22474	1.1547	0.547723
13	142249001	142261000	35	31	29	32	32	17	27	25	34	30	31	28	30	26	35	21	4.91893	6.3456	4.21769	3.05505	3.50714	8.66025	5.14782
13	142469001	142476000	8	10	12	9	10	12	11	11	11	12	8	12	13	11	9	10	1.50416	1.60208	1.47573	2	1.51658	1.52753	1.58114
13	143236001	143243000	11	13	11	13	14	11	14	9	13	13	11	13	14	14	13	12	1.45917	1.32916	1.57762	1.1547	2	1.52753	0.83666
13	143807001	143824000	22	14	18	28	28	26	20	18	15	13	15	13	12	13	14	20	5.47076	5.75036	2.98329	4	2.77489	1.1547	3.20936
13	145984001	146007000	4	4	4	4	2	4	2	4	4	4	4	4	4	2	4	4	0.806226	0.816497	0.843274	0	0.894427	1.1547	0.894427
13	147679001	147705000	6	6	6	5	5	5	4	5	6	6	5	6	6	4	5	4	0.774597	0.547723	0.875595	0	0.83666	0	1
13	147793001	147816000	4	4	6	4	4	4	6	11	4	13	7	4	4	4	5	4	2.73252	0.816497	3.25918	1.1547	3.70135	0	0.447214
13	147840001	147855000	3	3	5	3	4	4	5	9	4	10	5	3	3	4	4	3	2.09762	0.816497	2.49444	1.1547	2.70185	0.57735	0.547723
13	147864001	147870000	5	5	6	5	5	5	7	12	6	12	7	5	5	5	6	5	2.33006	0.408248	2.74874	0.57735	2.94958	0	0.447214
13	149031001	149050000	24	16	11	15	16	8	16	10	15	16	16	14	13	16	22	11	4.0574	5.44059	3.31495	6.55744	2.60768	4.3589	4.20714
13	149136001	149152000	7	7	9	8	9	11	8	8	10	10	7	10	10	8	8	8	1.25831	1.51658	1.1595	1.1547	1.34164	1.52753	1.09545
13	152043001	152050000	8	9	9	9	7	10	8	10	11	11	8	9	9	8	7	6	1.40089	1.0328	1.63639	0.57735	1.51658	1.52753	1.30384
13	154212001	154222000	14	17	17	16	17	19	16	17	18	18	14	16	16	16	16	15	1.36015	1.63299	1.22927	1.73205	1.67332	1.52753	0.447214
13	155426001	155440000	34	34	35	35	35	28	34	31	35	35	33	34	35	33	35	29	2.22017	2.73861	2.01108	0.57735	1.67332	4.04145	2.48998
13	157746001	157757000	8	11	13	10	10	14	10	10	13	13	9	12	13	11	10	10	1.73085	2.19089	1.52388	2.51661	1.87083	2.3094	1.30384
13	158692001	158706000	28	33	33	31	31	34	27	27	33	34	28	30	32	31	34	26	2.76887	2.16025	3.04777	2.88675	3.42053	1.73205	2.96648
13	159026001	159037000	17	17	16	18	20	17	18	17	21	20	15	21	21	21	24	15	2.57876	1.3784	2.94581	0.57735	2.38747	1.52753	3.28634
13	159628001	159647000	14	14	14	14	13	11	13	13	14	13	13	13	14	12	15	11	1.10868	1.21106	1.1005	0	0.447214	1.52753	1.58114
13	159710001	159733000	10	10	10	11	10	8	10	10	10	10	9	9	10	9	11	9	0.774597	0.983192	0.674949	0	0.447214	1.52753	0.894427
13	161173001	161189000	5	7	7	6	6	10	7	6	6	6	6	6	6	7	6	7	1.09545	1.7224	0.483046	1.1547	0.447214	2.3094	0.547723
13	161687001	161693000	19	24	24	27	26	31	30	28	38	33	19	30	32	26	24	24	5.04934	3.97073	5.42013	2.88675	7.0214	2.64575	3.63318
13	163351001	163358000	28	26	27	24	27	31	30	34	28	29	26	31	33	29	24	31	2.94109	2.31661	3.02765	1	2.96648	3.51188	3.43511
13	164316001	164322000	5	5	6	6	5	5	6	5	7	6	6	7	7	7	6	5	0.806226	0.516398	0.788811	0.57735	0.707107	0.57735	0.894427
13	164828001	164838000	4	6	6	5	5	7	6	5	7	6	5	6	6	5	4	5	0.894427	1.04881	0.849837	1.1547	0.83666	1.1547	0.83666
13	165784001	165801000	10	12	13	11	12	14	14	14	14	14	11	13	15	11	11	12	1.50416	1.41421	1.52388	1.52753	1.34164	1.52753	1.67332
13	166419001	166428000	20	20	19	19	19	12	19	19	22	21	18	20	22	16	20	13	2.82179	3.0605	2.78887	0.57735	1.64317	4.04145	3.63318
13	167508001	167519000	5	6	8	5	5	7	4	5	5	5	5	5	5	5	5	5	0.946485	1.26491	0.316228	1.52753	0.447214	1.1547	0
13	169351001	169371000	12	15	14	14	14	13	13	13	14	12	12	11	11	10	13	12	1.35247	1.0328	1.19722	1.52753	0.83666	0.57735	1.14018
13	170612001	170618000	3	2	5	3	3	3	4	4	4	5	4	4	4	3	5	3	0.873212	0.983192	0.666667	1.52753	0.447214	0	0.83666
13	170636001	170649000	4	4	7	6	4	5	6	6	6	7	6	6	6	5	6	5	0.963933	1.26491	0.567646	1.73205	0.447214	1	0.547723
13	170686001	170696000	4	3	6	4	4	3	5	6	5	6	5	5	5	4	5	4	0.957427	1.09545	0.666667	1.52753	0.547723	0.57735	0.547723
13	170749001	170756000	4	3	6	5	4	4	5	6	5	7	6	5	6	5	6	4	1.06262	1.0328	0.849837	1.52753	0.83666	0.57735	0.83666
13	170768001	170780000	4	4	7	6	4	5	6	6	6	7	7	6	6	5	6	5	1.0247	1.26491	0.666667	1.73205	0.547723	1	0.547723
13	170876001	170887000	4	5	7	6	4	4	6	7	6	7	7	6	6	5	7	5	1.12546	1.26491	0.788811	1.52753	0.547723	1.1547	0.83666
13	170894001	170915000	2	2	4	3	2	2	3	4	3	4	3	3	3	3	4	3	0.730297	0.83666	0.483046	1.1547	0.547723	0.57735	0.447214
13	170930001	170944000	4	4	5	3	3	3	5	5	4	6	4	4	4	4	6	4	0.930949	0.816497	0.843274	0.57735	0.83666	0	0.894427
13	170954001	170984000	8	9	11	9	9	10	10	10	12	13	9	10	11	10	11	9	1.28938	1.0328	1.2693	1.52753	1.64317	0.57735	0.83666
13	171004001	171011000	2	2	5	3	3	4	4	4	3	4	3	3	3	3	3	4	0.7932	1.16905	0.516398	1.73205	0.547723	0.57735	0.447214
13	171219001	171225000	5	6	8	6	6	7	8	6	6	7	7	5	5	6	4	8	1.18322	1.0328	1.31656	1.52753	0.83666	0.57735	1.51658
13	171282001	171288000	5	5	7	5	6	7	7	7	6	7	6	4	4	5	4	7	1.18322	0.983192	1.33749	1.1547	0.547723	1	1.30384
13	171373001	171389000	4	5	5	4	5	6	6	5	5	6	5	3	4	5	5	8	1.12361	0.752773	1.31656	0.57735	0.547723	1	1.87083
13	171401001	171412000	5	5	6	4	5	7	7	6	5	6	6	3	3	5	4	9	1.5438	1.0328	1.83787	0.57735	0.707107	1.52753	2.48998
13	171419001	171430000	5	4	7	5	6	9	7	8	5	7	6	4	4	6	5	10	1.78419	1.78885	1.8738	1.52753	1.14018	2.08167	2.48998
13	171451001	171461000	4	4	7	5	5	7	6	8	6	7	5	4	4	6	6	9	1.5152	1.36626	1.59513	1.73205	1.14018	1.1547	2.04939
13	171521001	171532000	4	3	6	4	5	7	6	5	4	5	5	3	3	5	3	10	1.82117	1.47196	2.079	1.52753	0.707107	1.52753	3.03315
13	171535001	171554000	4	4	6	4	5	7	6	6	5	6	5	3	3	5	4	10	1.72119	1.26491	2.00278	1.1547	0.547723	1.52753	2.91548
13	171565001	171577000	5	5	7	4	5	7	8	6	5	7	6	4	4	5	5	9	1.48324	1.22474	1.66333	1.1547	1.14018	1.52753	2.07364
13	171581001	171591000	6	5	8	5	7	9	8	9	6	8	7	5	5	7	5	11	1.80624	1.63299	1.96921	1.52753	1.14018	2	2.60768
13	171604001	171614000	5	6	8	5	7	8	8	7	6	8	6	5	5	6	4	8	1.36015	1.3784	1.41814	1.52753	1	1.52753	1.51658
13	171639001	171655000	3	4	5	3	4	5	6	4	4	5	5	3	3	4	4	7	1.13835	0.894427	1.2693	1	0.83666	1	1.64317
13	171668001	171675000	4	4	7	4	5	6	6	5	5	6	6	3	3	5	5	8	1.36015	1.26491	1.47573	1.73205	0.547723	1	2.04939
13	171729001	171744000	3	4	5	3	4	5	5	4	4	5	4	3	3	4	4	7	1.04682	0.894427	1.1595	1	0.547723	1	1.64317
13	171760001	171769000	4	5	6	5	6	7	7	6	5	7	5	4	4	6	5	9	1.35247	1.04881	1.54919	1	1	1	2.07364
13	171772001	171790000	4	4	6	4	5	7	6	6	5	7	6	3	3	5	5	10	1.74642	1.26491	2.01108	1.1547	0.707107	1.52753	2.86356
13	171794001	171805000	3	3	4	3	4	6	4	5	3	4	4	2	2	4	3	8	1.5	1.16905	1.72884	0.57735	0.707107	1.52753	2.48998
13	171810001	171820000	4	4	7	5	5	8	6	7	6	8	6	5	5	6	5	9	1.46059	1.64317	1.33749	1.73205	0.894427	1.73205	1.73205
13	171840001	171846000	4	5	7	4	5	7	6	6	5	6	6	4	4	5	5	9	1.36626	1.36626	1.42984	1.52753	0.447214	1.52753	2.07364
13	172481001	172491000	12	13	13	13	12	12	13	12	13	12	12	13	13	11	12	11	0.704154	0.547723	0.788811	0.57735	0.547723	0.57735	1
13	172580001	172595000	4	6	6	4	4	5	5	5	6	5	4	4	5	4	5	4	0.774597	0.983192	0.674949	1.1547	0.707107	0.57735	0.547723
13	172602001	172612000	4	5	4	4	4	5	4	4	7	5	4	4	4	4	5	4	0.813941	0.516398	0.971825	0.57735	1.30384	0.57735	0.447214
13	173230001	173244000	22	23	22	25	27	28	23	23	23	26	21	29	28	23	23	23	2.49583	2.58844	2.57337	0.57735	1.78885	1.52753	3.03315
13	173313001	173321000	5	7	9	5	5	8	5	4	5	5	5	5	5	5	5	5	1.31656	1.76068	0.316228	2	0.447214	1.73205	0
13	174410001	174418000	5	6	5	5	5	5	5	6	5	6	5	5	8	4	5	5	0.873212	0.408248	1.07497	0.57735	0.547723	0	1.51658
13	174949001	174957000	7	8	8	8	9	8	7	8	10	8	7	8	8	8	8	7	0.771902	0.632456	0.875595	0.57735	1.22474	0.57735	0.447214
13	175076001	175083000	28	28	29	30	32	34	34	33	36	36	26	37	35	30	31	29	3.35659	2.40139	3.59166	0.57735	4.12311	2	3.43511
13	175170001	175178000	16	17	17	18	17	14	17	15	18	17	15	18	17	17	18	16	1.19548	1.3784	1.13529	0.57735	1.34164	2.08167	0.83666
13	176244001	176250000	26	31	34	38	33	37	30	32	35	34	27	29	31	34	30	27	3.53082	4.35507	2.84605	4.04145	3.20936	2.64575	2.58844
13	178923001	178932000	13	13	14	13	13	13	16	14	15	15	12	15	15	12	12	13	1.25831	0.408248	1.52388	0.57735	1.51658	0	1.51658
13	181130001	181146000	2	21	22	19	20	20	20	21	24	23	22	23	23	19	21	21	5.03943	7.58068	1.56702	11.2694	1.58114	0.57735	1.67332
13	181495001	181512000	5	7	8	6	8	10	9	10	9	8	6	9	9	7	6	8	1.5152	1.75119	1.37032	1.52753	1.51658	2	1.30384
13	181828001	181837000	18	18	17	18	17	12	17	17	19	18	17	17	19	15	18	13	1.96214	2.33809	1.82574	0.57735	0.894427	3.21455	2.40832
13	182304001	182312000	28	23	24	22	23	23	25	23	25	25	24	24	24	23	21	25	1.5864	2.13698	1.28668	2.64575	0.894427	0.57735	1.51658
13	183555001	183565000	3	4	2	4	2	2	2	4	5	2	4	2	5	2	4	5	1.23828	0.983192	1.35401	1	1.34164	1.1547	1.51658
13	185150001	185160000	7	7	9	7	8	8	8	7	8	7	6	8	7	9	7	7	0.816497	0.816497	0.843274	1.1547	0.83666	0.57735	0.894427
13	186180001	186188000	9	11	12	13	12	15	13	13	15	15	9	13	13	11	12	10	1.91485	2	1.95505	1.52753	2.44949	1.52753	1.30384
13	186221001	186235000	38	28	29	28	29	30	31	33	32	31	29	30	33	30	29	32	2.51661	3.82971	1.49071	5.50757	1.48324	1	1.64317
13	186688001	186712000	12	10	11	10	10	11	12	11	12	11	11	11	11	11	10	12	0.730297	0.816497	0.632456	1	0.547723	0.57735	0.707107
13	186910001	186916000	6	11	8	5	7	8	6	7	10	10	5	10	10	6	7	5	2.06458	2.07364	2.17051	2.51661	2.30217	1.52753	2.30217
13	187008001	187016000	10	12	13	13	14	14	12	12	14	14	10	13	13	14	13	12	1.30224	1.50555	1.25167	1.52753	1.67332	0.57735	0.707107
13	187077001	187086000	14	14	14	13	14	14	15	15	14	15	13	14	14	13	14	12	0.806226	0.408248	0.994429	0	0.894427	0.57735	0.894427
13	187408001	187419000	5	6	9	8	7	10	9	8	9	8	6	8	8	8	7	8	1.29099	1.87083	0.875595	2.08167	1.22474	1.52753	0.447214
13	189081001	189092000	8	7	7	8	6	7	7	5	7	7	6	5	6	7	8	6	0.946485	0.752773	0.966092	0.57735	0.894427	1	1.14018
13	189396001	189404000	14	15	17	14	14	21	18	17	18	18	15	14	17	14	13	15	2.18708	2.78687	1.91195	1.52753	1.30384	4.04145	1.51658
13	190525001	190533000	12	21	20	21	22	21	22	18	22	22	12	21	21	22	22	20	3.27554	3.72827	3.15524	4.93288	4.38178	0.57735	0.83666
13	191426001	191433000	6	8	8	6	6	9	7	8	8	6	6	6	6	6	5	7	1.12546	1.32916	0.971825	1.1547	1	1.73205	0.707107
13	192578001	192585000	5	6	6	5	6	9	6	7	7	7	5	8	8	5	5	6	1.25	1.47196	1.17379	0.57735	0.894427	2.08167	1.51658
13	192821001	192834000	19	19	19	19	19	15	18	15	20	19	18	17	18	18	19	16	1.50555	1.63299	1.47573	0	1.87083	2.3094	1.14018
13	193043001	193050000	12	13	11	10	10	11	11	13	15	14	9	15	15	10	10	10	2.07264	1.16905	2.4404	1	2.40832	0.57735	2.73861
13	194899001	194905000	30	34	35	32	32	36	35	34	35	36	31	37	35	37	35	30	2.3094	2.2286	2.3214	2.64575	1.92354	2.3094	2.86356
13	195317001	195334000	17	19	23	19	19	31	23	28	23	21	17	22	22	20	17	23	3.86437	5.1251	3.20416	3.05505	3.97492	6.9282	2.38747
13	195588001	195599000	6	6	7	6	6	7	8	7	7	8	6	6	6	7	6	6	0.727438	0.516398	0.823273	0.57735	0.83666	0.57735	0.447214
13	196472001	196483000	26	28	30	26	28	34	34	33	32	37	27	34	32	27	24	29	3.73218	3.01109	4.01248	2	3.64692	4.16333	3.96232
13	197549001	197556000	9	9	10	10	10	10	9	10	11	10	8	10	10	10	10	8	0.806226	0.516398	0.966092	0.57735	1.14018	0	0.894427
13	197714001	197733000	4	4	6	6	7	8	7	7	8	7	4	7	7	7	5	6	1.34164	1.60208	1.17851	1.1547	1.51658	1	0.894427
13	198200001	198215000	7	6	5	5	5	6	5	5	5	6	4	5	6	8	4	5	1.03078	0.816497	1.1595	1	0.707107	0.57735	1.51658
13	198422001	198429000	21	21	23	19	22	27	26	28	25	24	22	23	25	21	15	26	3.28634	2.71416	3.62859	1.1547	2.23607	4.04145	4.3589
13	198772001	198779000	25	25	28	28	28	28	26	26	30	30	24	26	28	27	28	25	1.78885	1.54919	2	1.73205	2.68328	0	1.30384
13	201212001	201232000	12	12	13	13	14	15	13	14	13	16	12	14	14	13	12	14	1.14746	1.16905	1.17851	0.57735	1.51658	1	0.894427
13	201281001	201293000	21	20	21	20	21	20	21	21	21	25	19	21	21	20	21	21	1.25831	0.547723	1.52388	0.57735	2.19089	0.57735	0.447214
13	201730001	201737000	10	10	14	13	13	18	14	17	14	15	10	16	16	12	10	13	2.58118	2.96648	2.45176	2.3094	2.54951	2.88675	2.60768
13	201826001	201840000	6	6	8	7	7	8	6	7	7	7	5	7	7	5	6	7	0.885061	0.894427	0.843274	1.1547	0.894427	0.57735	0.894427
13	202553001	202559000	1	8	11	9	11	9	11	1	11	1	8	1	10	10	8	10	4.01663	3.71035	4.33205	5.1316	5.07937	1.1547	3.89872
13	203208001	203216000	11	13	14	13	12	16	14	16	16	17	12	15	15	14	11	12	1.90504	1.7224	1.98886	1.52753	2	2.08167	1.81659
13	203562001	203570000	5	5	5	6	6	5	4	5	6	4	5	4	6	6	5	5	0.718795	0.516398	0.816497	0	0.83666	0.57735	0.83666
13	204308001	204336000	23	26	30	30	31	37	30	30	38	37	23	34	35	30	30	26	4.6744	4.76445	4.73873	3.51188	6.10737	3.78594	3.60555
13	204349001	204372000	7	7	9	7	8	9	10	9	9	9	7	9	9	8	8	8	0.946485	0.983192	0.843274	1.1547	1.09545	1	0.547723
13	204374001	204391000	8	8	8	8	8	9	9	8	9	9	8	10	10	8	8	8	0.730297	0.408248	0.823273	0	0.547723	0.57735	1.09545
13	204722001	204731000	8	10	19	32	21	13	10	15	15	26	10	28	32	29	19	25	8.31064	8.84119	8.11651	5.85947	6.53452	9.53939	4.9295
13	204733001	204743000	10	13	15	34	19	9	12	17	16	28	13	26	37	26	24	23	8.4843	9.22316	7.7431	2.51661	6.37966	12.5831	5.63028
13	204745001	204752000	12	7	17	21	14	10	11	16	14	16	12	18	21	20	16	16	3.99114	5.00999	3.16228	5	2.28035	5.56776	2.28035
13	204780001	204788000	5	7	8	14	8	6	5	7	9	11	5	12	14	10	9	10	2.95522	3.16228	2.89828	1.52753	2.60768	4.16333	2
13	204792001	204800000	11	14	23	37	22	12	15	20	18	30	16	30	38	28	24	26	8.35464	9.82683	7.32196	6.245	6.01664	12.5831	5.4037
13	205060001	205067000	35	35	36	34	34	25	33	33	36	36	33	34	35	31	35	27	3.15172	4.07022	2.71006	0.57735	1.64317	5.19615	3.43511
13	207084001	207090000	41	28	21	28	29	19	33	22	30	32	32	29	29	32	37	22	5.86515	7.73736	4.70933	10.1489	4.49444	5.50757	5.44977
13	212455001	212465000	14	18	13	10	10	12	12	13	15	17	11	16	16	10	12	10	2.67005	2.99444	2.61619	2.64575	2.40832	1.1547	3.03315
14	133001	145000	20	17	25	21	19	20	24	21	29	19	18	19	22	16	15	19	3.51188	2.65832	4.07704	4.04145	4.43847	1	2.77489
14	279001	290000	25	31	33	23	22	29	28	28	25	26	25	25	23	23	22	25	3.20871	4.49073	2	4.16333	1.51658	3.78594	1.34164
14	1615001	1631000	5	6	6	5	5	6	5	5	7	7	5	5	6	5	5	5	0.730297	0.547723	0.849837	0.57735	1.09545	0.57735	0.447214
14	2616001	2623000	24	24	24	25	25	15	23	24	26	27	23	24	24	21	24	18	2.97139	3.86868	2.50333	0	1.81659	5.7735	2.68328
14	3713001	3728000	32	33	28	29	29	27	30	31	33	31	28	34	32	29	30	24	2.58199	2.33809	2.82056	2.64575	1.81659	1.1547	3.76829
14	6192001	6199000	23	15	17	18	30	21	27	25	38	35	16	41	36	27	26	27	8.03223	5.39135	7.52477	4.16333	8.70057	6.245	6.73053
14	6229001	6236000	36	16	23	21	28	25	45	42	52	45	23	50	44	37	29	29	11.2574	6.79461	9.73196	10.1489	10.9225	3.51188	9.25743
14	6295001	6302000	34	15	21	19	28	23	40	38	47	41	19	46	40	33	27	27	10.1776	6.77249	9.07744	9.71253	10.6066	4.50925	8.32466
14	6306001	6313000	24	14	15	15	25	18	22	20	30	30	13	35	31	24	21	21	6.62193	4.84768	6.63409	5.50757	7.2111	5.1316	6.30872
14	6319001	6331000	28	21	22	23	34	21	27	22	37	32	24	35	33	29	30	27	5.31938	5.19294	4.76562	3.78594	6.10737	7	3.19374
14	6336001	6347000	25	16	19	20	31	23	31	29	39	38	16	45	41	32	26	25	8.90693	5.27889	8.72799	4.58258	9.2358	5.68624	8.92749
14	6530001	6538000	9	11	9	11	16	13	10	11	14	14	10	15	15	14	13	12	2.24258	2.66458	1.93218	1.1547	2.04939	2.51661	1.30384
14	6574001	6582000	10	9	8	8	13	11	11	11	18	17	7	20	20	13	12	15	4.20664	1.94079	4.32563	1	4.60435	2.51661	3.80789
14	6789001	6796000	23	15	17	16	26	18	23	23	36	33	16	37	33	27	20	22	7.32547	4.35507	7.30297	4.16333	8.16701	5.2915	7.19027
14	7795001	7801000	3	3	4	4	3	4	5	5	5	5	4	5	6	3	4	4	0.910586	0.547723	0.843274	0.57735	0.447214	0.57735	1.14018
14	7869001	7880000	5	3	4	4	3	4	7	7	7	5	6	7	8	4	4	5	1.60078	0.752773	1.41421	1	0.894427	0.57735	1.81659
14	8331001	8337000	5	3	4	3	3	4	7	7	7	6	6	7	8	4	4	4	1.70783	0.816497	1.49071	1	0.547723	0.57735	1.94936
14	9438001	9444000	8	10	10	9	9	13	11	10	12	11	10	13	14	9	8	9	1.82117	1.7224	1.88856	1.1547	0.83666	2.3094	2.70185
14	13767001	13774000	30	27	32	32	30	26	30	29	30	31	26	28	31	28	32	26	2.17562	2.50998	2.079	2.51661	1.92354	3.05505	2.44949
14	13794001	13804000	24	25	26	27	25	21	25	23	25	25	23	25	24	25	26	21	1.66833	2.06559	1.47573	1	1.09545	3.05505	1.92354
14	13915001	13924000	30	30	31	32	30	24	29	27	30	29	29	29	29	29	32	25	2.17466	2.81069	1.81353	0.57735	1.09545	4.16333	2.48998
14	13935001	13954000	10	13	13	12	12	16	12	11	15	15	10	14	15	13	13	11	1.83371	1.96638	1.85293	1.73205	2.30217	2.3094	1.48324
14	14169001	14179000	21	21	22	23	22	17	21	19	22	22	20	20	20	19	22	17	1.78885	2.09762	1.61933	0.57735	1.30384	3.21455	1.81659
14	15666001	15674000	16	16	21	20	20	22	22	22	20	21	16	22	21	19	18	19	2.18232	2.56255	2	2.88675	2.48998	1.1547	1.64317
14	16418001	16425000	13	15	16	14	14	16	14	15	13	14	13	13	12	13	12	13	1.23828	1.21106	0.918937	1.52753	0.83666	1.1547	0.547723
14	18848001	18856000	6	8	6	7	9	8	6	6	7	8	5	7	7	6	6	6	1.06458	1.21106	0.843274	1.1547	1.14018	1	0.547723
14	19225001	19238000	5	4	5	5	8	5	8	6	6	7	5	7	7	5	5	5	1.22304	1.36626	1.1005	0.57735	1.14018	1.73205	1.09545
14	19772001	19787000	24	23	23	21	25	20	20	22	24	25	21	23	24	21	24	19	1.89627	1.8619	2.00278	0.57735	2.07364	2.64575	2.16795
14	20089001	20100000	5	6	7	7	6	7	7	6	8	7	6	6	7	6	6	6	0.727438	0.816497	0.707107	1	0.83666	0.57735	0.447214
14	21080001	21094000	6	6	8	7	7	8	11	10	8	8	9	9	8	7	6	7	1.42449	0.894427	1.49443	1.1547	1.30384	0.57735	1.14018
14	21243001	21253000	15	20	26	31	30	35	26	27	39	36	19	37	35	31	27	21	7.099	7.46771	6.89283	5.50757	8.08084	2.64575	6.41872
14	21897001	21904000	7	8	7	5	6	6	7	6	8	8	6	9	8	6	6	5	1.18322	1.04881	1.28668	0.57735	1	0.57735	1.64317
14	22067001	22078000	7	9	12	7	9	10	9	10	9	10	7	8	6	8	8	7	1.54919	1.89737	1.31656	2.51661	1.22474	1.52753	0.894427
14	22418001	22431000	6	6	6	7	7	8	6	6	5	6	5	7	7	7	7	6	0.806226	0.816497	0.788811	0	0.547723	0.57735	0.447214
14	23073001	23080000	8	8	11	11	10	11	10	11	10	11	7	9	8	8	10	9	1.36626	1.47196	1.33749	1.73205	1.64317	0.57735	0.83666
14	27143001	27156000	10	12	13	10	9	10	11	12	13	13	9	13	13	10	10	9	1.61116	1.50555	1.70294	1.52753	1.67332	0.57735	1.87083
14	28724001	28731000	18	15	19	20	12	16	14	14	18	19	10	21	26	15	21	14	4.01663	2.94392	4.68568	2.08167	3.60555	4	4.9295
14	29289001	29304000	6	6	6	7	8	7	6	8	6	7	6	7	8	7	7	7	0.75	0.816497	0.737865	0	0.894427	0.57735	0.447214
14	30770001	30795000	12	12	9	9	9	8	10	10	13	13	10	12	12	9	10	8	1.70783	1.7224	1.70294	1.73205	1.64317	0.57735	1.78885
14	33758001	33764000	34	41	45	34	35	38	28	31	33	36	35	29	30	32	35	29	4.53826	4.44597	2.85968	5.56776	3.20936	2.08167	2.54951
14	42143001	42149000	7	8	11	8	10	10	10	8	11	12	7	11	11	8	8	7	1.72119	1.54919	1.88856	2.08167	2.07364	1.1547	1.87083
14	42476001	42482000	19	19	23	29	27	26	27	24	32	27	18	25	24	24	23	20	3.86814	4.21505	3.86437	2.3094	5.12835	1.52753	1.92354
14	42507001	42514000	28	32	34	32	30	36	29	30	34	35	30	30	32	30	28	29	2.48244	2.82843	2.26323	3.05505	2.70185	3.05505	1.48324
14	43351001	43357000	7	7	6	6	8	5	6	6	7	8	8	6	6	5	7	5	1.03078	1.04881	1.07497	0.57735	1	1.52753	0.83666
14	50702001	50711000	8	7	7	6	7	7	7	8	9	7	6	6	8	6	8	6	0.928709	0.632456	1.1005	0.57735	1.14018	0.57735	1.09545
14	50747001	50756000	5	7	9	6	6	7	5	5	7	6	5	6	7	5	6	5	1.12361	1.36626	0.823273	2	0.894427	0.57735	0.83666
14	52111001	52124000	3	6	6	3	5	5	5	6	5	4	5	4	5	5	3	4	1.0247	1.36626	0.843274	1.73205	0.707107	1.1547	0.83666
14	52126001	52138000	27	24	22	26	25	14	21	22	24	26	24	23	24	20	28	17	3.64177	4.73286	3.10734	2.51661	1.94936	6.65833	4.15933
14	52191001	52197000	34	35	35	35	34	28	34	34	38	37	33	36	37	33	35	28	2.77789	2.73861	2.87711	0.57735	2.16795	3.78594	3.56371
14	52200001	52210000	3	6	6	4	5	6	6	7	5	4	4	5	6	5	3	5	1.1547	1.26491	1.1547	1.73205	1.30384	1	1.09545
14	52222001	52236000	3	6	6	4	5	6	5	6	4	4	5	5	5	5	3	4	1	1.26491	0.843274	1.73205	0.83666	1	0.894427
14	52238001	52294000	8	10	9	8	10	7	10	12	9	8	9	9	10	9	8	7	1.28938	1.21106	1.37032	1	1.51658	1.52753	1.14018
14	52393001	52413000	4	2	3	2	2	2	4	5	3	4	3	2	2	2	2	5	1.12361	0.83666	1.22927	1	0.83666	0	1.34164
14	52476001	52485000	2	3	3	6	6	6	3	4	3	3	3	7	8	6	5	3	1.8246	1.8619	1.90029	0.57735	0.447214	0	1.92354
14	56614001	56621000	8	5	5	4	5	4	6	7	6	6	6	5	7	4	4	6	1.21106	1.47196	1.05935	1.73205	0.447214	0.57735	1.30384
14	56822001	56828000	26	26	25	29	30	22	24	23	28	28	24	25	27	26	31	22	2.70801	2.87518	2.74064	0.57735	2.40832	4.3589	3.27109
14	58835001	58852000	16	19	4	7	12	2	3	3	4	4	5	3	3	3	2	3	5.19254	6.78233	0.823273	7.93725	0.83666	5	0.447214
14	62397001	62403000	34	40	31	27	31	34	37	39	44	42	25	46	42	30	29	27	6.67208	4.35507	7.69488	4.58258	7.4364	3.51188	8.58487
14	64108001	64114000	5	9	10	4	5	8	5	5	5	5	4	5	4	4	5	5	1.82574	2.48328	0.483046	2.64575	0.447214	2.08167	0.547723
14	64667001	64684000	7	7	8	6	7	8	9	7	9	9	5	10	10	5	6	7	1.59164	0.752773	1.94651	0.57735	1.78885	1	2.30217
14	65630001	65639000	22	22	24	22	23	25	23	24	24	25	21	23	24	23	22	23	1.14746	1.26491	1.13529	1.1547	1.51658	1.52753	0.707107
14	66615001	66622000	24	31	34	28	27	37	25	26	31	29	24	29	29	28	28	26	3.50238	4.79236	2.17307	5.1316	2.91548	5.50757	1.22474
14	67107001	67114000	7	11	12	8	9	11	7	7	10	9	7	9	10	7	8	8	1.65328	1.96638	1.22927	2.64575	1.41421	1.52753	1.14018
14	67730001	67740000	8	8	8	6	7	5	6	8	8	8	7	8	7	7	7	6	0.957427	1.26491	0.788811	0	0.894427	1	0.707107
14	68113001	68123000	29	31	32	34	34	32	35	28	39	36	29	34	35	36	33	29	3.0957	1.89737	3.62706	1.52753	4.72229	1.1547	2.70185
14	70961001	70973000	14	16	17	13	16	18	17	18	18	18	13	17	17	14	17	15	1.78419	1.8619	1.77639	1.52753	2.16795	2.51661	1.41421
14	72374001	72390000	5	7	8	7	5	8	8	9	8	9	5	9	8	6	5	7	1.5	1.36626	1.57762	1.52753	1.64317	1.52753	1.58114
14	73288001	73295000	18	18	19	18	19	20	21	21	22	22	16	21	21	18	24	17	2.15155	0.816497	2.49666	0.57735	2.50998	1	2.77489
14	73606001	73623000	10	9	9	9	10	10	10	10	11	10	9	11	12	10	9	10	0.853913	0.547723	0.918937	0.57735	0.707107	0.57735	1.14018
14	75412001	75423000	5	8	10	8	8	10	7	8	8	8	7	8	8	8	8	7	1.14746	1.83485	0.483046	2.51661	0.547723	1.1547	0.447214
14	75776001	75785000	5	7	5	5	5	7	7	6	6	5	5	6	6	6	5	4	0.885061	1.0328	0.843274	1.1547	0.83666	1.1547	0.894427
14	76426001	76438000	5	6	5	6	6	9	7	7	8	8	4	9	8	6	5	6	1.50416	1.47196	1.54919	0.57735	1.64317	1.73205	1.64317
14	76664001	76670000	10	14	17	15	14	26	16	15	16	15	11	16	17	15	13	15	3.43936	5.4037	1.72884	3.51188	2.07364	6.65833	1.48324
14	81629001	81636000	25	24	28	26	28	22	25	25	26	27	26	27	26	26	24	23	1.67332	2.34521	1.2693	2.08167	0.83666	3.05505	1.64317
14	88324001	88333000	14	18	17	17	15	16	17	17	16	19	15	15	14	15	17	14	1.50555	1.47196	1.59513	2.08167	1.48324	1	1.22474
14	90536001	90547000	10	14	10	10	10	8	9	10	11	10	9	10	10	10	11	10	1.25831	1.96638	0.666667	2.3094	0.83666	1.1547	0.447214
14	90957001	90987000	18	18	17	19	19	12	16	16	18	19	17	18	18	16	20	12	2.29401	2.63944	2.21108	0.57735	1.30384	4.04145	3.03315
14	92494001	92500000	6	6	6	5	6	5	5	6	6	7	5	7	7	5	5	5	0.774597	0.516398	0.918937	0	0.83666	0.57735	1.09545
14	92891001	92898000	14	14	17	17	16	17	17	17	17	17	14	18	18	15	15	15	1.40831	1.47196	1.41814	1.73205	1.34164	0.57735	1.64317
14	93196001	93208000	22	28	29	34	37	41	31	33	51	45	23	42	40	33	37	25	8.13198	6.85322	8.76863	3.78594	11.2606	3.51188	6.73053
14	94091001	94103000	9	9	7	9	10	7	9	7	9	10	9	9	9	9	13	8	1.43614	1.22474	1.54919	1.1547	1.09545	1.52753	1.94936
14	94116001	94127000	10	9	10	9	10	9	8	8	10	10	9	8	10	9	9	8	0.806226	0.547723	0.875595	0.57735	1	0.57735	0.83666
14	94130001	94139000	6	1	1	6	1	2	6	6	7	6	5	2	1	5	5	6	2.30579	2.48328	1.91195	2.88675	0.707107	2.64575	2.16795
14	94203001	94211000	3	6	4	4	4	4	7	6	4	5	5	5	5	4	2	4	1.21106	0.983192	1.33749	1.52753	1.14018	0	1.22474
14	94230001	94240000	4	10	5	5	5	6	12	11	5	8	8	6	5	5	5	6	2.44609	2.13698	2.60128	3.21455	2.77489	0.57735	0.547723
14	94267001	94281000	5	10	5	6	5	5	12	12	5	8	9	5	5	5	5	6	2.59487	2	2.89828	2.88675	2.94958	0.57735	0.447214
14	94399001	94415000	6	12	5	5	5	5	14	14	6	10	10	6	5	5	5	6	3.36588	2.80476	3.63471	3.78594	3.34664	0	0.547723
14	94436001	94449000	5	9	5	6	5	5	12	12	5	8	8	5	5	5	5	6	2.47319	1.60208	2.84605	2.3094	3	0.57735	0.447214
14	94476001	94485000	4	9	5	5	5	5	11	10	5	8	7	6	5	5	4	6	2.14476	1.76068	2.31181	2.64575	2.38747	0	0.83666
14	94576001	94592000	5	11	5	4	4	5	13	13	5	10	9	5	5	4	4	6	3.27618	2.65832	3.56526	3.4641	3.31662	0.57735	0.83666
14	94620001	94636000	5	12	5	5	4	5	14	13	6	10	10	5	5	5	5	6	3.37083	2.96648	3.54181	4.04145	3.1305	0.57735	0.447214
14	94647001	94658000	4	7	4	4	4	4	10	9	5	6	6	4	4	4	4	5	1.91485	1.22474	2.16282	1.73205	2.16795	0	0.447214
14	96072001	96088000	18	21	20	18	18	20	17	18	20	21	17	19	19	17	18	17	1.40831	1.32916	1.41814	1.52753	1.81659	1.1547	1
14	97956001	97973000	14	17	18	18	17	21	17	17	20	19	14	19	19	17	17	16	1.89737	2.25832	1.77951	2.08167	2.30217	2.08167	1.34164
14	98486001	98504000	9	7	7	8	8	7	8	7	8	9	7	8	8	10	9	7	0.928709	0.816497	0.994429	1.1547	0.83666	0.57735	1.14018
14	99193001	99201000	4	4	4	2	2	2	3	2	3	4	4	2	2	4	3	3	0.894427	1.09545	0.816497	0	0.83666	0	0.83666
14	99379001	99385000	5	4	5	3	2	2	3	2	3	4	4	2	2	4	3	3	1.04682	1.3784	0.816497	0.57735	0.83666	0.57735	0.83666
14	101199001	101207000	16	18	20	18	20	21	23	22	23	22	17	24	24	19	18	20	2.5224	1.83485	2.52982	2	2.50998	1.52753	2.82843
14	101792001	101809000	19	22	27	25	24	32	24	23	27	28	19	25	26	24	23	22	3.2838	4.44597	2.60128	4.04145	3.56371	4.3589	1.58114
14	101877001	101885000	26	27	30	27	26	21	27	27	28	28	25	27	28	23	26	22	2.36291	2.92689	2.13177	2.08167	1.22474	3.21455	2.58844
14	102930001	102941000	10	11	12	10	10	12	9	10	10	11	10	9	10	10	10	9	0.910586	0.983192	0.632456	1	0.707107	1.1547	0.547723
14	103035001	103045000	5	6	7	6	7	8	8	6	6	7	6	7	6	6	5	6	0.885061	1.04881	0.823273	1	0.894427	1	0.707107
14	103054001	103060000	21	24	23	25	25	24	26	16	25	26	23	26	25	26	27	22	2.68328	1.50555	3.25918	1.52753	4.20714	0.57735	1.92354
14	103379001	103409000	12	13	12	13	13	10	12	11	13	12	11	12	12	11	13	10	1.0247	1.16905	0.948683	0.57735	0.83666	1.73205	1.14018
14	103685001	103706000	6	8	9	10	10	13	9	8	13	12	7	11	11	9	9	7	2.09762	2.33809	2.06559	1.52753	2.58844	1.73205	1.67332
14	104941001	104958000	5	5	5	7	7	8	8	7	8	8	5	8	7	8	7	6	1.22304	1.32916	1.0328	0	1.30384	0.57735	0.83666
14	105004001	105015000	13	14	15	15	16	17	16	17	17	16	13	17	17	15	15	14	1.41274	1.41421	1.41814	1	1.64317	1	1.34164
14	105132001	105152000	7	9	7	7	7	7	7	8	8	9	6	9	7	7	7	7	0.892095	0.816497	0.971825	1.1547	1.14018	0	0.894427
14	105394001	105403000	27	23	24	24	26	27	26	28	27	28	24	27	28	25	25	27	1.63299	1.7224	1.43372	2.08167	1.67332	1.52753	1.34164
14	105502001	105514000	11	11	14	13	13	15	14	13	14	14	10	15	14	13	12	13	1.43614	1.60208	1.39841	1.73205	1.73205	1.1547	1.14018
14	107381001	107388000	15	16	17	16	19	18	17	18	17	17	15	14	15	17	14	15	1.48324	1.47196	1.44914	1	1.09545	1.52753	1.22474
14	108127001	108144000	5	7	7	6	6	8	6	6	6	7	6	6	7	6	7	6	0.718795	1.04881	0.483046	1.1547	0.447214	1.1547	0.547723
14	109470001	109476000	5	6	7	6	6	8	6	6	8	8	5	7	6	6	6	5	1.01448	1.0328	1.05935	1	1.34164	1.1547	0.707107
14	109981001	109990000	10	11	11	9	11	7	11	10	11	11	11	11	10	9	10	9	1.14746	1.60208	0.823273	0.57735	0.447214	2	0.83666
14	110154001	110163000	34	34	33	33	32	21	29	27	33	33	31	30	32	28	35	24	3.89818	5.03653	3.29309	0.57735	2.60768	6.65833	4.14729
14	110175001	110193000	9	9	9	9	9	7	9	9	10	10	9	9	10	8	10	7	0.928709	0.816497	0.994429	0	0.547723	1.1547	1.30384
14	110579001	110586000	24	35	31	28	28	32	27	28	29	30	26	27	28	27	26	27	2.65126	3.82971	1.2693	5.56776	1.58114	2.3094	0.707107
14	114005001	114015000	6	10	7	8	8	9	7	8	11	10	6	8	9	8	7	7	1.43614	1.41421	1.52388	2.08167	2.07364	0.57735	0.83666
14	116014001	116020000	7	5	7	3	5	6	4	4	7	6	5	6	5	5	5	5	1.13835	1.51658	0.918937	1.1547	1.30384	1.52753	0.447214
14	116023001	116035000	6	5	7	3	4	4	4	4	6	5	6	5	4	4	3	4	1.14746	1.47196	0.971825	1	1	0.57735	0.707107
14	116103001	116120000	6	3	4	3	4	5	5	4	4	4	3	5	3	4	4	3	0.894427	1.16905	0.737865	1.52753	0.707107	1	0.83666
14	116122001	116134000	9	5	6	3	5	6	5	6	6	5	5	7	5	6	4	5	1.31656	1.96638	0.843274	2.08167	0.547723	1.52753	1.14018
14	116142001	116149000	6	4	5	3	5	5	4	5	5	4	4	6	4	5	4	4	0.813941	1.0328	0.707107	1	0.547723	1.1547	0.894427
14	116154001	116161000	9	4	6	4	5	7	5	6	6	5	4	7	5	6	5	4	1.36626	1.94079	0.948683	2.51661	0.83666	1.52753	1.14018
14	116182001	116194000	8	3	5	2	3	4	3	4	6	3	3	4	2	3	3	2	1.5864	2.13698	1.1595	2.51661	1.30384	1	0.83666
14	116201001	116212000	8	4	6	3	4	7	5	5	5	4	4	5	4	5	4	4	1.27639	1.96638	0.527046	2	0.547723	2.08167	0.547723
14	116221001	116228000	12	6	8	4	6	8	7	7	8	6	6	9	6	7	6	6	1.78885	2.73252	1.0328	3.05505	0.83666	2	1.30384
14	116251001	116258000	10	4	6	4	5	7	5	6	6	5	5	6	5	6	5	4	1.45917	2.28035	0.674949	3.05505	0.547723	1.52753	0.83666
14	116265001	116275000	6	4	5	3	4	5	4	4	6	4	4	6	4	5	3	4	0.963933	1.04881	0.966092	1	0.894427	1	1.14018
14	117018001	117046000	29	28	34	31	32	32	33	33	35	35	28	33	34	30	29	30	2.39096	2.19089	2.53859	3.21455	2.86356	0.57735	2.16795
14	120671001	120683000	8	6	6	7	7	7	5	7	5	6	3	3	3	5	3	4	1.70171	0.752773	1.42984	1.1547	1.48324	0	0.894427
14	120689001	120708000	8	7	7	8	7	7	5	8	4	6	3	3	3	5	3	4	1.96638	0.516398	1.64655	0.57735	1.92354	0.57735	0.894427
14	120795001	120809000	9	8	8	8	8	8	5	8	4	6	3	4	4	6	3	5	2.08066	0.408248	1.54919	0.57735	1.92354	0	1.14018
14	120813001	120827000	9	8	7	9	8	8	6	8	5	7	4	4	4	6	4	4	1.92246	0.752773	1.47573	1	1.58114	0.57735	0.894427
14	120871001	120877000	12	16	16	11	10	14	13	13	10	14	11	13	11	10	12	11	1.95683	2.56255	1.39841	2.3094	1.64317	2.08167	1.14018
14	120900001	120914000	6	8	8	7	7	9	7	7	8	8	6	8	8	7	6	7	0.873212	1.04881	0.788811	1.1547	0.83666	1.1547	0.83666
14	122209001	122216000	3	5	5	4	3	5	4	4	4	4	3	4	4	3	3	3	0.75	0.983192	0.516398	1.1547	0.447214	1	0.547723
14	123143001	123150000	4	5	5	5	4	7	5	5	5	5	4	5	5	5	4	5	0.718795	1.09545	0.421637	0.57735	0.447214	1.52753	0.447214
14	123890001	123896000	26	31	33	30	27	34	27	28	31	30	26	27	29	28	29	28	2.36643	3.18852	1.49443	3.60555	2.07364	3.51188	0.83666
14	125165001	125190000	19	19	16	19	18	12	17	8	19	19	19	16	17	18	20	14	3.18067	2.78687	3.52924	1.73205	4.77493	3.78594	2.23607
14	125554001	125560000	6	7	7	7	7	9	7	8	9	9	6	8	8	6	7	7	1.0247	0.983192	1.08012	0.57735	1.30384	1.1547	0.83666
14	126350001	126358000	6	8	8	11	10	11	8	8	10	9	6	10	10	9	8	7	1.57982	2	1.35401	1.1547	1.48324	0.57735	1.30384
14	126946001	126970000	12	14	16	18	17	21	17	17	21	21	12	20	21	16	16	13	3.18329	3.14113	3.30656	2	3.71484	2.08167	3.27109
14	127334001	127351000	28	24	23	23	24	16	21	20	24	24	24	22	22	21	26	19	2.82769	3.89872	2.16282	2.64575	1.94936	4.3589	2.54951
14	127528001	127537000	12	13	15	15	15	17	14	15	18	17	12	17	17	14	15	13	1.87861	1.76068	1.98886	1.52753	2.38747	1.1547	1.78885
14	127971001	127984000	14	14	14	13	12	9	13	14	15	15	12	14	15	13	13	9	1.84278	1.96638	1.82878	0	1.30384	2.08167	2.28035
14	128873001	128880000	5	5	6	8	6	7	7	7	8	9	5	7	7	8	7	6	1.18322	1.16905	1.1005	0.57735	1.48324	1	0.707107
14	130852001	130864000	5	6	7	7	7	8	8	8	8	7	5	8	8	7	7	7	0.997914	1.0328	0.948683	1	1.30384	0.57735	0.547723
14	130967001	130985000	19	18	17	18	18	16	19	17	22	21	17	20	20	16	20	16	1.85742	1.0328	2.14994	1	2.28035	1.1547	2.19089
14	131332001	131346000	26	32	35	33	35	42	33	35	41	40	27	36	37	33	31	31	4.49027	5.19294	4.29987	4.58258	5.6745	4.72582	2.79285
14	132593001	132604000	17	18	17	16	16	16	18	19	20	19	16	20	19	15	16	16	1.62788	0.816497	1.8738	0.57735	1.51658	0	2.16795
14	135391001	135398000	9	9	6	8	7	7	9	5	7	7	8	9	8	8	9	6	1.25831	1.21106	1.3499	1.73205	1.48324	0.57735	1.22474
14	141146001	141167000	12	12	16	15	14	16	17	16	16	16	12	17	17	13	13	14	1.87972	1.83485	1.91195	2.3094	1.94936	1	2.04939
14	142065001	142076000	9	8	7	8	9	7	11	10	10	9	8	9	9	9	9	7	1.13835	0.894427	1.1005	1	1.14018	1	0.894427
14	143882001	143894000	34	26	26	25	27	21	25	24	27	29	27	22	22	24	28	23	3.20156	4.23084	2.5144	4.6188	1.94936	3.05505	2.48998
14	144070001	144087000	10	11	12	12	11	9	11	10	11	11	10	10	10	10	11	9	0.894427	1.16905	0.674949	1	0.547723	1.52753	0.707107
14	144867001	144874000	4	5	4	4	4	5	5	6	4	6	4	6	6	5	5	5	0.806226	0.516398	0.788811	0.57735	1	0.57735	0.547723
14	146445001	146454000	8	10	11	11	11	12	10	10	13	13	9	11	12	10	11	9	1.40089	1.3784	1.47573	1.52753	1.87083	0.57735	1.14018
14	149174001	149180000	3	3	5	4	5	5	5	5	5	6	4	4	5	4	4	4	0.813941	0.983192	0.699206	1.1547	0.707107	0.57735	0.447214
14	151525001	151532000	20	17	17	19	19	11	13	17	15	14	22	15	13	14	20	14	3.10913	3.25064	3.05687	1.73205	3.56371	4.6188	2.77489
14	153330001	153348000	6	6	6	4	5	4	5	5	7	7	6	4	4	4	6	4	1.10868	0.983192	1.22927	0	1	0.57735	0.894427
14	153351001	153357000	7	7	7	4	5	4	6	6	8	7	7	4	4	4	7	4	1.49304	1.50555	1.56702	0	0.83666	0.57735	1.34164
14	153371001	153378000	8	8	9	6	8	7	9	9	11	11	8	7	7	6	9	7	1.5	1.0328	1.7127	0.57735	1.34164	1	1.09545
14	153391001	153400000	6	7	7	4	6	4	6	6	8	8	7	4	4	4	7	4	1.52753	1.36626	1.68655	0.57735	1	1.1547	1.34164
14	153403001	153409000	8	8	9	6	7	6	8	8	9	10	8	6	6	5	8	6	1.40831	1.21106	1.57762	0.57735	0.894427	0.57735	1.09545
14	153426001	153432000	9	9	10	7	8	7	9	9	11	12	9	7	7	6	9	7	1.63299	1.21106	1.89737	0.57735	1.41421	0.57735	1.09545
14	153690001	153708000	6	6	6	4	5	4	6	5	7	7	6	4	4	4	6	4	1.12546	0.983192	1.25167	0	0.83666	0.57735	0.894427
14	153711001	153717000	8	7	8	4	6	4	6	6	8	7	7	4	4	4	8	4	1.69189	1.83485	1.68655	0.57735	0.83666	1.1547	1.78885
15	318001	328000	5	7	6	4	4	5	5	4	6	7	3	5	6	3	4	4	1.25831	1.16905	1.33749	1	1.58114	0.57735	1.14018
15	1445001	1455000	11	11	11	13	14	12	12	12	13	14	11	13	13	13	13	11	1.07819	1.26491	0.971825	0	1.14018	1	0.894427
15	2185001	2194000	13	14	16	11	10	13	12	8	10	10	11	10	10	11	9	11	2.00728	2.13698	1.13529	1.52753	1.48324	1.52753	0.83666
15	2229001	2236000	6	9	7	8	10	12	11	10	6	5	12	11	11	7	10	11	2.30579	2.16025	2.45855	1.52753	3.11448	2	1.73205
15	2244001	2251000	5	7	5	6	9	10	8	8	5	4	9	8	8	6	8	9	1.79699	2.09762	1.70294	1.1547	2.16795	2.08167	1.09545
15	2651001	2658000	5	7	5	6	8	8	8	7	5	5	10	8	8	6	8	8	1.50555	1.3784	1.56702	1.1547	2.12132	1.1547	0.894427
15	4635001	4646000	6	6	7	7	7	8	7	7	7	7	5	6	7	6	7	6	0.718795	0.752773	0.707107	0.57735	0.894427	0.57735	0.547723
15	5681001	5690000	23	28	30	28	26	35	26	28	28	26	25	27	26	27	27	30	2.65832	4.0332	1.41421	3.60555	1.34164	4.72582	1.51658
15	5850001	5858000	5	8	9	7	9	11	9	7	10	6	5	11	12	7	7	6	2.17466	2.04124	2.35702	2.08167	2.07364	2	2.70185
15	6111001	6122000	6	10	14	10	10	17	13	17	11	10	6	11	11	11	9	13	3.1245	3.81663	2.85968	4	4.03733	4.04145	1.41421
15	6264001	6294000	3	4	5	4	4	6	4	5	4	4	3	4	4	4	3	5	0.806226	1.0328	0.666667	1	0.707107	1.1547	0.707107
15	6335001	6360000	6	8	7	5	5	7	6	7	8	7	6	7	6	6	5	7	0.963933	1.21106	0.849837	1	0.83666	1.1547	0.83666
15	6617001	6624000	4	4	11	11	4	15	20	16	8	6	10	8	8	13	9	11	4.54423	4.79236	4.30633	4.04145	5.83095	5.56776	2.16795
15	9249001	9258000	17	22	19	14	14	20	18	25	23	23	14	26	23	17	14	17	4.12916	3.26599	4.49691	2.51661	4.50555	3.4641	4.9295
15	9345001	9395000	5	7	6	5	5	6	5	7	7	7	5	7	7	5	5	6	0.928709	0.816497	0.994429	1	1.09545	0.57735	1
15	10095001	10104000	5	5	9	8	7	8	8	6	6	7	5	9	8	6	5	8	1.45488	1.67332	1.39841	2.3094	1.14018	0.57735	1.64317
15	10177001	10201000	15	16	18	17	18	20	20	21	21	22	15	22	21	17	16	18	2.44864	1.75119	2.58414	1.52753	2.77489	1.52753	2.58844
15	10571001	10580000	13	10	9	10	10	9	11	8	10	9	10	11	9	11	12	8	1.36626	1.47196	1.37032	2.08167	1.14018	0.57735	1.64317
15	12653001	12674000	6	7	7	7	8	7	7	8	9	8	6	9	9	6	7	6	1.07819	0.632456	1.2693	0.57735	1.14018	0.57735	1.51658
15	13164001	13173000	6	6	5	6	6	9	7	8	8	8	6	8	8	8	8	6	1.18145	1.36626	0.849837	0.57735	0.894427	1.73205	0.894427
15	13178001	13184000	28	32	37	29	32	34	25	28	31	32	29	28	27	28	30	26	3.10913	3.28634	2.17051	4.50925	2.73861	2.51661	1.48324
15	14460001	14472000	9	10	10	10	10	12	9	9	10	10	9	9	10	9	9	9	0.806226	0.983192	0.483046	0.57735	0.547723	1.1547	0.447214
15	14533001	14539000	8	8	8	10	7	8	10	12	13	11	7	11	13	7	7	7	2.22767	0.983192	2.57337	0	2.30217	1.52753	2.82843
15	14641001	14656000	4	5	4	4	4	6	5	6	6	5	4	6	6	5	4	4	0.885061	0.83666	0.875595	0.57735	0.83666	1.1547	1
15	14719001	14729000	10	11	13	11	11	14	9	10	12	12	11	10	11	10	10	10	1.28938	1.50555	0.971825	1.52753	1.30384	1.73205	0.447214
15	15000001	15006000	12	14	16	13	13	17	12	12	14	14	12	13	14	13	12	13	1.45488	1.94079	0.875595	2	1.09545	2.3094	0.707107
15	15054001	15061000	23	23	24	24	24	19	22	21	24	24	22	23	24	21	25	19	1.82117	1.94079	1.84089	0.57735	1.34164	2.88675	2.40832
15	15755001	15761000	10	11	13	12	12	13	14	10	14	14	11	14	14	11	13	11	1.49304	1.16905	1.64655	1.52753	1.94936	0.57735	1.51658
15	16178001	16184000	27	31	35	35	33	40	32	33	40	39	27	37	38	33	32	30	4.14528	4.37035	4.22821	4	5.35724	3.60555	3.39116
15	16186001	16194000	5	7	8	8	6	8	7	6	9	9	6	7	8	7	7	6	1.14746	1.26491	1.13529	1.52753	1.51658	1.1547	0.707107
15	16257001	16263000	21	26	28	28	26	33	26	26	32	31	21	30	30	26	26	24	3.5	3.89872	3.45768	3.60555	4.43847	3.60555	2.68328
15	16714001	16748000	25	24	26	26	27	29	29	29	30	29	23	29	29	25	26	25	2.20511	1.7224	2.41293	1	2.82843	1.52753	2.04939
15	17002001	17011000	23	24	23	20	20	18	19	18	19	20	19	18	20	17	21	16	2.21265	2.33809	1.49443	0.57735	0.707107	1.1547	2.07364
15	18426001	18469000	3	3	3	3	3	4	5	6	4	3	3	5	4	5	3	4	0.981071	0.408248	1.0328	0	1.30384	0.57735	0.83666
15	18474001	18480000	2	2	2	3	3	3	4	5	3	2	2	5	2	4	2	4	1.09545	0.547723	1.25167	0	1.30384	0	1.34164
15	18496001	18522000	3	3	3	3	3	4	6	6	5	3	3	6	4	5	3	4	1.21106	0.408248	1.2693	0	1.51658	0.57735	1.14018
15	18531001	18547000	3	3	3	4	3	4	6	6	5	3	3	6	3	5	3	4	1.21106	0.516398	1.3499	0	1.51658	0.57735	1.30384
15	21325001	21334000	15	17	17	16	17	18	16	15	17	17	15	16	17	16	16	14	1.04682	1.0328	0.994429	1.1547	1	1	1.09545
15	21575001	21602000	30	31	30	32	34	26	29	23	31	33	28	29	30	34	40	26	3.93065	2.66458	4.66786	0.57735	3.76829	4.16333	5.4037
15	21862001	21870000	12	12	12	15	14	13	12	13	15	15	12	14	14	12	14	12	1.22304	1.26491	1.25167	0	1.51658	1	1.09545
15	23249001	23257000	12	12	12	13	13	12	13	12	12	13	11	12	12	12	14	10	0.910586	0.516398	1.1005	0	0.83666	0.57735	1.41421
15	23438001	23449000	10	11	11	12	12	13	12	11	13	13	11	12	12	12	12	11	0.856349	1.04881	0.737865	0.57735	1	0.57735	0.447214
15	23490001	23506000	20	22	26	23	22	26	22	22	23	22	20	22	24	22	20	22	1.78419	2.40139	1.19722	3.05505	1.09545	2.08167	1.41421
15	26182001	26193000	32	32	31	32	31	19	28	29	33	33	28	30	32	26	33	21	4.20912	5.1672	3.83116	0.57735	2.58844	7.23418	4.9295
15	27377001	27385000	7	7	8	7	7	8	7	7	10	9	7	9	8	7	7	8	0.946485	0.516398	1.1005	0.57735	1.41421	0.57735	0.83666
15	28693001	28702000	6	12	5	5	6	5	5	5	6	6	9	6	6	5	5	5	1.87861	2.73861	1.22927	3.78594	1.64317	0.57735	0.547723
15	29857001	29867000	17	17	17	16	16	17	18	19	17	17	16	16	16	16	16	14	1.09354	0.516398	1.35401	0	1.14018	0.57735	0.894427
15	31098001	31104000	4	6	5	5	5	8	5	5	6	6	4	5	5	4	5	4	1.0247	1.3784	0.737865	1	0.83666	1.73205	0.547723
15	32908001	32915000	10	15	21	13	15	27	20	22	17	18	12	16	15	15	12	17	4.32001	6.14546	3.1693	5.50757	3.76829	7.57188	1.87083
15	33353001	33371000	4	5	6	5	5	6	5	4	7	7	4	6	6	4	5	4	1.04682	0.752773	1.22927	1	1.51658	0.57735	1
15	33810001	33827000	11	12	12	12	11	10	12	12	12	12	10	12	13	10	12	9	1.08781	0.816497	1.26491	0.57735	0.894427	1	1.64317
15	35138001	35146000	28	34	35	35	32	42	32	32	41	40	28	38	39	34	35	29	4.44035	4.58984	4.58984	3.78594	5.63915	5.1316	3.937
15	35914001	35920000	4	5	5	6	5	6	5	6	5	5	5	6	7	5	5	5	0.704154	0.752773	0.699206	0.57735	0.447214	0.57735	0.894427
15	35994001	36003000	15	17	19	17	16	21	16	14	18	19	14	17	18	16	16	15	1.91485	2.16795	1.70294	2	2.28035	2.64575	1.14018
15	38392001	38399000	11	11	11	9	12	11	12	11	12	12	11	12	11	10	10	11	0.853913	0.983192	0.788811	0	0.547723	1.52753	0.83666
15	38423001	38431000	10	12	14	10	11	14	11	10	13	12	10	11	13	10	10	10	1.49304	1.83485	1.24722	2	1.30384	2.08167	1.30384
15	38627001	38652000	6	7	9	7	7	9	7	7	7	7	6	7	7	6	7	6	0.894427	1.22474	0.483046	1.52753	0.447214	1.1547	0.547723
15	40513001	40530000	12	12	12	12	13	14	14	15	13	14	11	14	13	13	13	12	1.06262	0.83666	1.13529	0	1.51658	1	0.707107
15	41749001	41765000	23	27	30	29	29	36	28	26	30	29	22	28	30	28	27	27	3.12983	4.24264	2.3214	3.51188	3.16228	4.04145	1.22474
15	42041001	42059000	33	33	30	33	32	28	30	22	32	33	31	29	30	32	40	26	3.84491	2.07364	4.67262	1.73205	4.39318	2.64575	5.27257
15	43015001	43037000	6	6	5	5	5	5	5	6	7	7	5	7	7	5	6	4	0.946485	0.516398	1.1005	0.57735	1	0	1.30384
15	43378001	43395000	8	4	10	6	10	9	8	9	3	3	6	10	10	9	8	11	2.59487	2.40139	2.83039	3.05505	2.77489	2.08167	1.14018
15	43478001	43492000	6	7	7	9	10	10	6	7	7	10	5	10	9	8	8	7	1.62788	1.7224	1.63639	0.57735	1.87083	0.57735	1.14018
15	43630001	43638000	29	26	27	28	28	20	26	25	29	26	26	23	20	23	29	22	3.03246	3.26599	2.92309	1.52753	1.51658	4.6188	3.36155
15	44651001	44661000	9	11	10	11	10	10	9	10	10	11	8	10	10	9	10	9	0.834166	0.752773	0.843274	1	1.14018	0.57735	0.547723
15	45295001	45304000	4	7	6	4	4	5	4	4	4	4	4	4	4	4	4	4	0.885061	1.26491	0	1.52753	0	0.57735	0
15	45409001	45417000	5	7	8	4	4	6	5	5	5	5	5	5	6	4	4	5	1.10868	1.63299	0.567646	1.52753	0	1.1547	0.83666
15	45557001	45572000	19	22	25	21	22	25	18	20	20	21	19	18	19	20	21	20	2.09364	2.33809	1.07497	3	1.14018	2.08167	1.14018
15	46245001	46268000	10	10	9	10	9	7	9	10	10	11	9	10	11	9	9	7	1.14746	1.16905	1.17851	0.57735	0.83666	1.52753	1.48324
15	47091001	47099000	19	19	21	19	21	24	21	23	22	21	17	22	22	20	18	21	1.85742	1.97484	1.88856	1.1547	2.28035	2.51661	1.67332
15	47344001	47350000	11	16	18	16	15	22	17	17	18	19	11	18	16	16	12	14	2.94392	3.61478	2.65832	3.60555	3.1305	3.78594	2.28035
15	47370001	47378000	13	15	15	14	13	19	17	18	18	16	11	19	18	14	12	14	2.55278	2.2286	2.79086	1.1547	2.91548	3.21455	2.96648
15	47832001	47841000	28	28	29	29	30	30	31	32	33	34	29	32	32	28	31	25	2.29401	0.894427	2.66875	0.57735	1.92354	0.57735	3.04959
15	47853001	47860000	14	16	18	16	17	18	18	17	21	21	16	19	20	15	14	16	2.20605	1.51658	2.49666	2	2.30217	1	2.58844
15	50301001	50309000	13	13	16	14	14	16	13	13	16	16	12	16	15	13	13	13	1.45488	1.36626	1.56347	1.73205	1.87083	1.1547	1.41421
15	50723001	50730000	13	14	15	16	15	17	15	15	18	18	13	16	17	15	15	14	1.5438	1.41421	1.64655	1	2.16795	1	1.14018
15	51197001	51205000	14	17	23	25	25	37	30	27	36	34	14	35	34	26	21	20	7.69307	7.99375	7.4692	4.58258	8.67179	6.9282	7.04982
15	53194001	53200000	9	10	11	10	9	12	9	9	11	10	9	9	10	9	10	9	0.930949	1.16905	0.707107	1	0.894427	1.52753	0.547723
15	53777001	53784000	18	17	22	20	19	28	24	22	21	23	14	25	24	22	17	21	3.51129	3.9833	3.40098	2.64575	3.96232	4.93288	3.11448
15	56796001	56813000	6	4	5	5	4	4	6	4	7	7	4	7	7	4	6	6	1.25831	0.816497	1.31656	1	1.51658	0.57735	1.22474
15	57949001	57969000	19	21	18	16	17	16	19	20	23	25	17	24	24	16	16	16	3.27045	1.94079	3.71184	1.52753	3.19374	0.57735	4.38178
15	58010001	58020000	21	22	23	23	22	19	23	21	24	22	21	23	23	21	23	20	1.34009	1.50555	1.28668	1	1.30384	2.08167	1.41421
15	58394001	58406000	14	15	11	10	10	11	11	10	13	14	10	14	13	10	11	9	1.89297	2.13698	1.84089	2.08167	1.81659	0.57735	2.07364
15	58737001	58744000	23	28	31	28	28	32	27	27	31	32	25	27	32	28	30	26	2.68251	3.14113	2.54951	4.04145	2.96648	2.3094	2.40832
15	58797001	58818000	6	7	6	12	12	14	5	6	5	6	5	12	11	11	11	10	3.17739	3.56371	3.01109	0.57735	0.547723	1.1547	0.707107
15	59054001	59062000	25	25	26	26	27	26	28	28	29	29	23	29	28	25	27	23	1.96638	0.752773	2.37814	0.57735	2.50998	0.57735	2.40832
15	59179001	59192000	28	27	27	29	29	16	26	26	29	29	25	27	28	23	28	19	3.74166	4.97996	3.09121	0.57735	1.87083	7.50555	3.937
15	59787001	59794000	17	20	22	19	20	28	20	22	23	24	17	27	21	18	17	20	3.316	3.79473	3.21282	2.51661	2.77489	4.93288	3.91152
15	59829001	59842000	17	16	17	17	17	17	17	19	18	18	16	17	17	16	17	15	0.928709	0.408248	1.1547	0.57735	1.14018	0	0.894427
15	61274001	61283000	21	28	30	24	24	32	31	40	34	34	23	39	36	26	22	28	6	4.1833	6.37791	4.72582	6.1887	4.6188	7.0852
15	61662001	61668000	10	7	10	7	9	9	7	9	10	7	7	10	11	8	9	8	1.36015	1.36626	1.42984	1.73205	1.41421	1.1547	1.30384
15	65429001	65446000	5	5	6	5	5	4	4	5	5	6	5	4	5	4	7	4	0.853913	0.632456	0.994429	0.57735	0.707107	0.57735	1.30384
15	68320001	68331000	8	8	9	9	9	10	9	9	10	10	8	10	10	9	8	9	0.771902	0.752773	0.788811	0.57735	0.83666	0.57735	0.83666
15	68344001	68350000	23	27	30	28	28	36	27	28	32	30	24	29	31	28	27	27	3.05437	4.27395	2.31181	3.51188	3.03315	4.6188	1.67332
15	68574001	68580000	6	8	8	8	6	12	10	8	10	11	6	10	10	9	6	9	1.89627	2.19089	1.72884	1.1547	2	3.05505	1.64317
15	69380001	69400000	44	32	31	29	30	28	31	34	35	32	35	31	35	30	32	35	3.75056	5.88784	2	7.23418	1.81659	1	2.30217
15	69648001	69668000	23	23	23	23	22	16	22	22	24	23	21	22	24	19	22	17	2.33452	2.80476	2.17051	0	1.14018	3.78594	2.77489
15	70075001	70082000	2	5	5	5	5	7	5	5	5	5	4	6	5	5	5	5	0.997914	1.60208	0.471405	1.73205	0.447214	1.1547	0.447214
15	70298001	70305000	21	25	27	28	29	33	27	27	34	33	19	32	31	29	26	25	4.22493	4.02078	4.49815	3.05505	6	2.64575	3.04959
15	72135001	72141000	8	8	10	7	8	9	9	10	10	11	7	11	11	7	9	7	1.5	1.0328	1.68655	1.1547	1.51658	1	2
15	72438001	72450000	6	8	8	8	8	7	7	8	9	8	7	7	8	7	7	6	0.813941	0.83666	0.843274	1.1547	0.83666	0.57735	0.707107
15	73166001	73174000	9	10	10	9	10	11	8	10	11	9	9	9	10	9	9	9	0.816497	0.752773	0.823273	0.57735	1.14018	1	0.447214
15	74079001	74093000	20	24	23	42	48	52	24	26	20	25	19	44	40	39	38	34	10.9598	14.1197	9.10982	2.08167	3.11448	5.03322	3.60555
15	75221001	75227000	14	17	20	22	24	28	20	22	29	27	14	25	26	22	20	18	4.61158	4.99667	4.54728	3	5.94138	3.05505	3.34664
15	75892001	75903000	28	35	39	32	32	41	30	32	34	37	29	32	34	30	29	31	3.69177	4.84768	2.57337	5.56776	3.20936	5.19615	1.92354
15	76144001	76161000	13	16	17	15	15	20	15	16	17	18	14	16	17	15	12	15	1.92246	2.36643	1.71594	2.08167	1.58114	2.88675	1.87083
15	76423001	76433000	4	4	5	4	4	6	5	5	6	6	4	5	5	5	4	4	0.774597	0.83666	0.737865	0.57735	0.83666	1.1547	0.547723
15	76692001	76718000	4	5	5	4	5	7	5	6	5	4	4	6	5	5	5	5	0.816497	1.09545	0.666667	0.57735	0.83666	1.52753	0.447214
15	77673001	77683000	10	12	13	11	13	16	13	18	14	14	11	16	14	13	8	15	2.48244	2.07364	2.71621	1.52753	2.54951	2.51661	3.11448
15	78915001	78922000	19	20	25	21	22	28	28	29	29	27	19	30	29	21	18	23	4.29729	3.39116	4.59589	3.21455	4.219	3.78594	5.1672
15	79132001	79144000	15	16	17	15	16	17	18	18	19	19	14	20	19	14	15	16	1.91485	0.894427	2.25093	1	2.07364	1	2.58844
15	80855001	80861000	6	5	6	5	5	6	6	7	5	6	5	7	7	5	5	6	0.774597	0.547723	0.875595	0.57735	0.83666	0.57735	1
15	80993001	81002000	12	13	16	12	13	16	16	14	16	16	12	16	16	13	13	14	1.69312	1.8619	1.57762	2.08167	1.78885	2.08167	1.51658
15	82331001	82346000	17	18	20	19	20	19	18	19	19	20	16	19	18	18	18	17	1.15289	1.16905	1.13529	1.52753	1.51658	0.57735	0.707107
15	85671001	85683000	16	16	17	16	16	13	16	17	18	17	16	18	17	15	15	13	1.46059	1.36626	1.54919	0.57735	0.83666	1.73205	1.94936
15	85743001	85750000	10	12	12	11	11	13	11	12	13	13	10	12	12	11	10	10	1.09354	1.04881	1.17379	1.1547	1.30384	1.1547	1
15	86439001	86446000	7	8	9	6	8	8	8	7	8	7	8	8	7	6	8	7	0.816497	1.0328	0.699206	1	0.547723	1.1547	0.83666
15	87022001	87042000	16	19	21	17	17	22	19	19	16	17	15	16	17	17	16	17	1.93111	2.42212	1.28668	2.51661	1.78885	2.88675	0.547723
15	87086001	87092000	14	13	16	14	15	16	16	15	14	15	13	13	14	13	14	14	1.07819	1.21106	0.994429	1.52753	1.14018	1	0.547723
15	87796001	87812000	25	32	3	7	11	2	3	3	3	3	4	2	3	2	2	3	8.88819	12.372	0.632456	15.1327	0.447214	4.50925	0.547723
15	89522001	89541000	19	26	30	20	26	30	23	24	20	23	19	23	26	21	20	22	3.54965	4.75044	2.13177	5.56776	2.16795	5.03322	2.30217
15	92119001	92132000	28	22	16	20	22	17	28	20	26	26	23	26	24	25	26	19	3.75943	4.30891	2.86938	6	3.1305	2.51661	2.91548
15	94043001	94064000	3	4	5	3	4	4	3	4	4	3	3	4	5	4	3	3	0.704154	0.752773	0.699206	1	0.547723	0.57735	0.83666
15	95058001	95073000	14	13	13	12	13	13	14	14	14	14	13	13	14	13	12	14	0.704154	0.632456	0.707107	0.57735	0.447214	0.57735	0.83666
15	95921001	95932000	10	10	11	10	10	11	12	12	12	12	10	11	13	9	9	10	1.18322	0.516398	1.41421	0.57735	0.894427	0.57735	1.67332
15	97146001	97163000	8	9	9	8	9	10	10	10	10	10	8	10	10	8	7	8	1.0328	0.752773	1.19722	0.57735	0.894427	1	1.34164
15	99432001	99443000	3	6	4	3	3	5	4	3	3	3	3	3	4	3	3	3	0.894427	1.26491	0.421637	1.52753	0.447214	1.1547	0.447214
15	100008001	100015000	78	107	11	21	33	5	5	9	11	12	17	4	5	3	3	4	29.6873	40.9182	4.73873	49.2375	4.38178	14.0475	0.83666
15	100017001	100028000	6	8	2	2	3	2	2	2	2	2	3	2	2	2	3	2	1.72119	2.56255	0.421637	3.05505	0.447214	0.57735	0.447214
15	100476001	100489000	8	9	9	8	9	10	9	10	10	10	7	10	10	8	6	9	1.20416	0.752773	1.44914	0.57735	1.30384	1	1.67332
15	100630001	100640000	23	24	24	23	23	21	24	25	25	25	23	26	26	22	20	20	1.89297	1.09545	2.27058	0.57735	0.894427	1.1547	3.03315
15	100669001	100682000	14	14	16	15	15	17	18	16	18	17	15	18	19	15	14	15	1.63299	1.16905	1.71594	1.1547	1.30384	1.1547	2.16795
15	101199001	101211000	5	5	5	5	5	7	6	6	5	5	4	7	6	5	5	5	0.806226	0.816497	0.843274	0	0.83666	1.1547	0.894427
15	101698001	101705000	15	18	19	16	16	18	14	13	15	19	14	17	13	16	18	15	2	1.54919	2.06559	2.08167	2.34521	1.1547	1.92354
15	101942001	101963000	13	15	18	18	17	21	18	16	19	19	14	19	19	16	15	17	2.15639	2.75681	1.8738	2.51661	2.16795	2.08167	1.78885
15	102093001	102109000	22	24	30	30	29	39	31	30	34	34	24	33	33	27	24	29	4.56024	5.93296	3.84274	4.16333	4.09878	5.50757	3.89872
15	102260001	102275000	12	12	14	11	11	12	12	12	13	13	13	12	12	10	12	11	0.966092	1.09545	0.942809	1.1547	0.547723	0.57735	0.894427
15	102277001	102293000	5	7	8	6	6	9	6	8	7	7	6	6	7	7	6	7	1	1.47196	0.674949	1.52753	0.83666	1.73205	0.547723
15	102328001	102340000	14	14	14	15	15	15	16	17	18	18	13	18	18	14	15	13	1.8246	0.547723	2.10819	0	2.07364	0	2.30217
15	102484001	102491000	11	15	18	14	13	26	15	20	15	16	10	14	14	17	10	14	3.94757	5.34478	2.99073	3.51188	3.56371	7.23418	2.48998
15	105529001	105537000	11	13	13	12	13	16	14	16	14	14	11	13	13	12	11	12	1.54919	1.67332	1.56347	1.1547	1.78885	2.08167	0.83666
15	105956001	105968000	4	5	5	5	5	6	4	4	7	6	4	5	7	5	5	5	0.957427	0.632456	1.13529	0.57735	1.41421	0.57735	0.894427
15	107562001	107570000	19	22	26	22	22	26	19	21	22	22	17	20	22	22	21	20	2.3085	2.71416	1.64655	3.51188	2.16795	2.3094	1
15	109275001	109291000	25	24	23	23	22	14	22	21	25	24	22	23	24	20	24	17	2.95452	3.97073	2.39444	1	1.64317	4.93288	3.04959
15	110769001	110779000	7	7	8	6	10	7	8	6	9	9	6	7	9	5	5	6	1.5152	1.3784	1.63299	0.57735	1.51658	2.08167	1.67332
15	112209001	112220000	8	8	5	4	4	4	5	5	7	7	5	7	6	4	5	4	1.46059	1.97484	1.17851	1.73205	1.09545	0	1.30384
15	112959001	112968000	17	14	14	16	17	7	16	16	19	19	16	18	19	12	13	10	3.39055	3.76386	3.19026	1.73205	1.64317	5.50757	3.91152
15	116039001	116046000	6	7	7	7	8	8	7	7	9	8	6	8	8	7	7	6	0.856349	0.752773	0.948683	0.57735	1.14018	0.57735	0.83666
15	116183001	116191000	10	11	13	12	13	13	12	13	13	13	10	13	13	12	12	11	1.08781	1.26491	1.0328	1.52753	1.30384	0.57735	0.83666
15	118046001	118052000	7	5	5	5	11	9	9	9	10	9	6	8	10	9	8	7	1.91377	2.52982	1.2693	1.1547	1.51658	3.05505	1.14018
15	121367001	121373000	4	5	7	5	5	5	5	5	5	5	4	5	5	4	5	6	0.730297	0.983192	0.567646	1.52753	0.447214	0	0.707107
15	121673001	121680000	9	10	11	9	10	11	12	11	10	11	10	11	10	9	9	9	0.957427	0.894427	1.0328	1	0.83666	1	0.894427
15	123226001	123237000	21	21	22	22	22	18	22	21	22	23	21	22	22	21	22	18	1.39044	1.54919	1.3499	0.57735	0.83666	2.3094	1.73205
15	123386001	123403000	21	20	20	21	21	13	18	19	21	22	19	20	20	17	22	14	2.62043	3.14113	2.4404	0.57735	1.64317	4.6188	3.1305
15	126530001	126549000	13	15	14	14	14	16	15	15	17	16	14	16	16	13	13	14	1.25	1.0328	1.37032	1	1.14018	1.1547	1.51658
15	127473001	127484000	3	6	5	3	3	3	3	3	4	3	3	3	3	3	3	3	0.885061	1.32916	0.316228	1.52753	0.447214	0	0
15	128564001	128571000	27	34	27	24	24	31	28	36	35	38	23	40	38	25	24	25	5.97181	3.97073	6.77905	4.04145	6.2849	4.04145	7.89303
15	128630001	128646000	25	27	27	25	25	27	24	25	28	29	24	25	28	24	25	24	1.65328	1.09545	1.95505	1.1547	2.34521	1.1547	1.64317
15	128667001	128673000	6	9	10	6	6	9	7	8	6	7	6	7	8	6	6	6	1.34009	1.8619	0.823273	2.08167	0.83666	1.73205	0.894427
15	128895001	128903000	23	23	24	23	25	24	26	27	27	26	22	26	28	23	24	23	1.82117	0.816497	2.04396	0.57735	2.07364	1	2.16795
15	129783001	129801000	26	27	26	27	26	19	25	26	28	27	24	26	28	22	25	19	2.7921	3.0605	2.78887	0.57735	1.58114	4.3589	3.53553
15	129963001	129975000	23	24	24	24	23	18	23	24	26	24	21	24	33	20	23	18	3.43511	2.33809	4.0332	0.57735	1.81659	3.21455	5.77062
15	134235001	134242000	21	21	21	21	23	21	24	24	25	23	20	24	24	20	22	20	1.70783	0.816497	1.95505	0	1.92354	1.1547	2
15	134855001	134861000	14	16	21	19	18	26	19	19	21	18	13	22	22	19	14	18	3.38071	4.19524	3.02765	3.60555	3	4.3589	3.31662
15	135135001	135143000	12	12	12	7	6	12	10	11	14	8	10	9	11	9	8	7	2.27669	2.85774	2.00278	0	2.19089	3.21455	1.48324
15	136725001	136757000	22	24	25	29	30	30	27	27	33	33	22	32	32	29	31	22	3.96653	3.4448	4.2111	1.52753	4.66905	0.57735	4.20714
15	138415001	138421000	34	32	33	33	37	34	35	36	36	37	31	35	35	33	34	29	2.16025	1.7224	2.46982	1	2.34521	2.08167	2.48998
15	138980001	138988000	4	4	4	4	4	5	4	4	4	4	4	1	5	4	4	4	0.853913	0.408248	1.0328	0	0	0.57735	1.51658
15	140870001	140886000	10	9	12	12	12	12	12	12	12	13	9	13	13	11	10	11	1.31498	1.32916	1.3499	1.52753	1.51658	0	1.34164
15	145060001	145067000	7	9	10	9	9	11	9	9	10	11	9	9	8	9	9	9	0.981071	1.32916	0.788811	1.52753	0.894427	1.1547	0.447214
15	145782001	145788000	9	10	11	11	11	14	9	10	12	12	8	11	11	10	12	9	1.5	1.67332	1.42984	1	1.78885	1.73205	1.14018
15	146525001	146531000	26	25	18	14	14	16	22	24	24	30	14	22	30	8	16	11	6.67208	5.38207	7.57848	4.3589	5.76194	1.1547	8.82043
15	147523001	147529000	23	29	29	29	26	34	26	26	30	33	23	28	31	26	27	25	3.18787	3.6697	3.02765	3.4641	3.91152	4.04145	2.30217
15	148003001	148014000	5	6	5	6	4	5	4	4	5	4	5	6	6	4	4	4	0.834166	0.752773	0.843274	0.57735	0.547723	1	1.09545
15	148108001	148122000	4	4	4	5	3	4	3	3	4	3	4	4	5	3	3	3	0.704154	0.632456	0.707107	0	0.547723	1	0.894427
15	148257001	148269000	5	5	4	5	3	5	3	3	4	3	4	5	5	3	4	3	0.894427	0.83666	0.823273	0.57735	0.547723	1.1547	1
15	148307001	148320000	8	12	13	20	19	16	14	13	16	18	9	20	18	18	4	15	4.58939	4.54606	4.85913	2.64575	3.39116	2.08167	6.40312
15	149179001	149190000	8	8	10	8	8	8	8	8	9	10	8	9	9	8	8	8	0.727438	0.816497	0.707107	1.1547	0.894427	0	0.547723
15	153960001	153966000	6	3	9	6	6	7	5	5	4	6	5	7	5	6	6	6	1.34164	1.94079	0.849837	3	0.707107	0.57735	0.707107
15	153986001	153993000	5	3	7	4	4	5	5	4	3	5	4	6	4	5	5	5	1.0247	1.36626	0.843274	2	0.83666	0.57735	0.707107
15	154025001	154032000	8	6	12	5	4	7	7	7	5	8	5	7	4	5	4	5	2.07264	2.82843	1.41814	3.05505	1.34164	1.52753	1.22474
15	154235001	154242000	6	3	8	6	5	6	6	5	4	6	5	7	5	6	6	6	1.14746	1.63299	0.843274	2.51661	0.83666	0.57735	0.707107
15	154247001	154256000	6	3	8	5	4	7	6	6	4	6	4	8	4	7	6	6	1.5	1.87083	1.33749	2.51661	1.09545	1.52753	1.48324
15	154263001	154270000	6	4	9	5	4	7	6	6	4	6	5	7	5	6	4	5	1.36473	1.94079	0.966092	2.51661	0.894427	1.52753	1.14018
15	154306001	154318000	6	4	9	5	5	7	6	6	4	6	4	7	4	6	5	5	1.36473	1.78885	1.05935	2.51661	1.09545	1.1547	1.14018
15	154346001	154352000	6	3	9	6	6	7	6	6	4	6	6	7	5	7	6	6	1.31656	1.94079	0.875595	3	0.894427	0.57735	0.83666
15	155273001	155286000	22	19	29	23	22	23	27	25	33	21	20	21	24	18	16	23	4.20912	3.28634	4.84883	5.1316	5.21536	0.57735	3.36155
15	155534001	155541000	14	9	14	30	28	30	23	15	20	20	15	25	30	20	19	27	6.67551	9.51665	4.8808	2.88675	3.50714	1.1547	4.65833
15	156616001	156627000	24	28	30	31	30	38	28	30	36	35	24	32	32	29	29	26	3.93065	4.57894	3.755	3.05505	4.97996	4.3589	2.50998
15	156975001	156992000	3	3	5	3	4	3	3	3	2	3	3	4	3	4	4	3	0.704154	0.83666	0.632456	1.1547	0.447214	0.57735	0.547723
16	1247001	1264000	4	5	5	5	5	6	5	5	7	6	4	6	6	4	4	4	0.928709	0.632456	1.1005	0.57735	1.14018	0.57735	1.09545
16	3158001	3170000	8	8	10	11	11	11	10	10	12	10	8	12	11	10	10	9	1.28938	1.47196	1.22927	1.1547	1.41421	0	1.14018
16	6140001	6153000	2	2	2	3	2	3	4	2	2	4	2	2	2	3	2	3	0.730297	0.516398	0.843274	0	1.09545	0.57735	0.547723
16	6750001	6758000	3	4	4	2	3	3	3	4	3	2	3	2	2	2	3	3	0.718795	0.752773	0.674949	0.57735	0.707107	0.57735	0.547723
16	7577001	7586000	12	13	15	15	15	20	18	20	18	18	12	19	18	16	13	14	2.75681	2.75681	2.71621	1.52753	3.03315	2.88675	2.54951
16	8107001	8115000	7	10	12	10	9	12	9	9	9	9	9	8	9	9	9	10	1.25831	1.89737	0.471405	2.51661	0	1.52753	0.707107
16	9382001	9403000	15	13	11	12	13	10	15	11	15	15	12	14	13	13	14	10	1.74642	1.75119	1.75119	2	1.94936	1.52753	1.64317
16	9543001	9553000	14	15	14	13	13	8	12	12	14	13	13	11	12	12	15	9	1.93218	2.48328	1.63639	0.57735	0.83666	2.88675	2.16795
16	9753001	9775000	6	7	8	7	7	9	6	7	7	8	7	8	7	7	6	7	0.806226	1.0328	0.666667	1	0.707107	1.1547	0.707107
16	9886001	9896000	11	11	11	11	11	12	11	11	12	12	9	11	13	11	10	11	0.885061	0.408248	1.1005	0	1.22474	0.57735	1.09545
16	10104001	10112000	12	13	14	8	9	17	10	10	11	10	12	10	17	9	13	9	2.73252	3.3116	2.42441	1	0.894427	4.93288	3.43511
16	10495001	10501000	4	3	3	3	3	4	4	4	5	5	3	3	4	3	3	3	0.727438	0.516398	0.823273	0.57735	0.83666	0.57735	0.447214
16	10652001	10662000	4	5	4	4	4	6	5	5	6	5	5	5	5	4	3	4	0.806226	0.83666	0.823273	0.57735	0.447214	1.1547	0.83666
16	11664001	11673000	26	32	34	35	32	37	31	32	34	36	26	33	34	32	30	31	3.05982	3.77712	2.72641	4.16333	3.76829	2.51661	1.58114
16	12141001	12164000	21	27	31	31	35	40	36	44	35	36	25	40	39	36	32	32	5.97216	6.52431	5.16935	5.03322	6.76018	4.50925	3.76829
16	12367001	12383000	7	9	7	6	8	10	9	12	8	9	7	7	9	7	6	9	1.5864	1.47196	1.70294	1.1547	1.87083	2	1.34164
16	12583001	12592000	5	7	8	6	6	8	8	6	7	8	5	6	6	5	5	6	1.14746	1.21106	1.13529	1.52753	1.30384	1.1547	0.547723
16	12672001	12680000	12	10	10	10	11	10	10	11	11	11	9	11	15	9	14	9	1.68201	0.83666	2.0548	1.1547	0.894427	0.57735	2.79285
16	13431001	13439000	9	2	1	10	2	2	10	1	1	10	7	2	2	1	2	7	3.73664	4.0332	3.77271	4.3589	4.54973	4.6188	2.38747
16	13607001	13615000	23	26	29	32	30	34	28	29	38	37	23	36	36	30	29	23	4.99625	4	5.58669	3	6.36396	2	5.44977
16	13710001	13717000	14	16	17	16	16	20	20	19	20	19	14	20	21	16	16	17	2.27944	1.97484	2.29976	1.52753	2.50998	2.3094	2.34521
16	13982001	13992000	6	3	3	6	3	5	5	3	4	6	5	6	3	5	6	5	1.25831	1.50555	1.13529	1.73205	1.14018	1.52753	1.22474
16	14158001	14164000	20	23	30	28	27	33	28	28	35	35	26	32	32	25	23	25	4.44035	4.70815	4.33205	5.1316	4.27785	3.21455	4.27785
16	14962001	14975000	8	9	11	9	9	14	12	11	11	10	9	12	12	9	7	11	1.80739	2.19089	1.64655	1.52753	1.14018	2.88675	2.16795
16	15157001	15169000	19	22	26	23	23	31	23	22	23	25	19	22	24	23	22	23	2.75379	4.09878	1.57762	3.51188	2.19089	4.6188	0.83666
16	15784001	15795000	26	26	26	27	26	20	26	27	30	29	24	27	28	24	26	21	2.58763	2.56255	2.65832	0	2.38747	3.78594	2.77489
16	15989001	16024000	19	17	23	20	20	22	22	21	22	22	17	24	23	19	18	22	2.18232	2.13698	2.26078	3.05505	2.16795	1.1547	2.58844
16	18516001	18527000	8	9	12	12	11	15	12	11	15	14	8	15	14	11	10	10	2.38659	2.48328	2.4037	2.08167	2.73861	2.08167	2.34521
16	19795001	19805000	14	16	9	16	17	9	15	15	18	18	15	17	17	16	18	14	2.76887	3.61939	1.49443	3.60555	1.64317	4.3589	1.51658
16	19936001	19943000	14	15	14	15	16	14	19	13	20	20	15	17	17	17	17	14	2.20511	0.816497	2.37814	0.57735	3.20936	1	1.34164
16	20370001	20378000	44	34	32	30	34	28	32	32	35	35	37	33	36	33	34	34	3.47311	5.57375	1.66333	6.4291	2.16795	3.05505	1.22474
16	20725001	20739000	19	20	23	21	22	18	21	26	24	23	20	19	19	19	21	18	2.28674	1.87083	2.58199	2.08167	2.38747	2.08167	1.09545
16	20840001	20856000	17	19	21	21	19	24	20	19	22	21	17	20	21	20	19	19	1.76895	2.40139	1.39841	2	1.92354	2.51661	0.83666
16	21317001	21327000	3	5	5	4	3	4	3	3	4	4	3	4	4	3	3	3	0.718795	0.894427	0.516398	1.1547	0.547723	0.57735	0.547723
16	21754001	21765000	11	12	14	11	12	11	11	12	12	12	10	11	11	12	13	11	0.957427	1.16905	0.849837	1.52753	0.894427	0.57735	0.894427
16	22323001	22330000	19	22	17	15	14	13	15	14	19	19	15	17	18	13	15	12	2.76812	3.38625	2.45176	2.51661	2.40832	1	2.54951
16	25998001	26021000	7	10	10	7	13	11	9	10	10	10	7	10	10	8	7	8	1.72119	2.33809	1.28668	1.73205	1.30384	3.05505	1.34164
16	27409001	27432000	22	23	23	23	23	23	25	26	28	28	22	28	29	24	24	23	2.39096	0.408248	2.45176	0.57735	2.48998	0	2.70185
16	27559001	27565000	18	19	20	18	18	20	22	18	24	22	18	20	21	17	18	17	2.02896	0.983192	2.45176	1	2.68328	1.1547	1.81659
16	27912001	27922000	2	2	2	2	2	3	2	3	5	5	2	5	5	3	2	2	1.28938	0.408248	1.42984	0	1.51658	0.57735	1.51658
16	29147001	29183000	10	8	7	8	10	11	6	8	10	11	7	6	6	9	5	9	1.90504	1.54919	2.00278	1.52753	2.07364	1.52753	1.87083
16	29266001	29285000	19	8	8	6	7	8	9	8	11	9	12	6	5	8	7	8	3.26024	4.80278	2.11082	6.35085	1.64317	1	1.30384
16	29287001	29294000	5	6	7	4	3	3	5	5	9	5	20	4	3	4	8	6	4.1064	1.63299	4.95424	1	6.49615	0.57735	2
16	29298001	29312000	8	8	7	7	8	9	6	7	9	10	7	6	6	9	5	8	1.36626	0.752773	1.63639	0.57735	1.64317	1	1.64317
16	30970001	30983000	5	7	7	5	5	7	6	6	5	6	4	5	5	6	4	5	0.966092	1.09545	0.788811	1.1547	0.894427	1.1547	0.707107
16	31168001	31174000	8	7	9	7	9	11	10	11	12	12	6	10	12	8	8	8	1.94936	1.51658	2.11082	1	2.48998	2	1.78885
16	35602001	35617000	34	30	21	29	31	23	37	25	41	36	31	34	32	34	38	26	5.57225	4.97996	5.08156	6.65833	6.16441	4.16333	4.38178
16	36097001	36106000	21	28	37	26	32	45	30	34	34	35	24	30	31	31	22	30	5.95399	8.54985	4.20185	8.02081	4.5607	9.71253	3.83406
16	36660001	36668000	17	20	23	24	24	28	21	22	27	25	17	24	25	23	23	19	3.18067	3.77712	2.98887	3	3.84708	2.3094	2.28035
16	37403001	37409000	4	3	3	2	4	2	4	3	3	3	2	2	4	4	3	2	0.816497	0.894427	0.816497	0.57735	0.707107	1.1547	1
16	38994001	39003000	16	17	18	17	17	19	18	19	20	19	15	20	21	17	15	16	1.80739	1.0328	2.16025	1	1.92354	1.1547	2.58844
16	39011001	39039000	31	34	32	35	39	30	31	31	40	37	33	34	36	36	41	28	3.75056	3.27109	4.11096	1.52753	3.97492	4.50925	4.69042
16	40672001	40691000	18	25	3	5	4	3	2	3	3	3	4	3	3	2	3	3	6.43914	9.45868	0.567646	11.2398	0.707107	1	0.447214
16	41165001	41175000	7	9	10	11	10	10	11	8	11	11	10	10	11	11	12	10	1.25831	1.3784	1.08012	1.52753	1.30384	0.57735	0.83666
16	44649001	44658000	5	5	8	8	8	10	9	6	9	9	5	7	9	8	6	7	1.63172	1.96638	1.50923	1.73205	1.94936	1.1547	1.14018
16	44765001	44772000	10	11	9	16	17	22	11	11	9	11	9	19	16	14	13	14	3.87298	5.03653	3.16403	1	1.09545	3.21455	2.38747
16	44805001	44823000	6	6	6	7	6	5	5	4	6	5	6	5	5	6	7	5	0.806226	0.632456	0.843274	0	0.83666	1	0.894427
16	45284001	45290000	29	32	34	34	33	30	32	31	32	32	30	33	32	31	32	27	1.82574	2.09762	1.68655	2.51661	0.894427	2.08167	2.34521
16	45308001	45316000	10	12	15	15	12	16	15	13	19	18	11	16	16	12	12	12	2.60768	2.33809	2.79682	2.51661	3.34664	2.08167	2.19089
16	45393001	45401000	20	23	27	25	21	25	24	23	32	30	21	25	28	20	21	22	3.58178	2.66458	4.11501	3.51188	4.74342	2.3094	3.27109
16	45987001	45993000	3	4	5	4	4	6	4	4	5	4	4	5	5	4	4	4	0.704154	1.0328	0.483046	1	0.447214	1.1547	0.547723
16	46720001	46739000	9	11	11	11	11	15	11	11	13	14	9	13	13	11	11	9	1.75	1.96638	1.71594	1.1547	1.94936	2.3094	1.67332
16	47850001	47858000	1	1	1	9	1	2	1	1	1	1	1	1	1	2	8	10	3.20156	3.20936	3.36815	0	0	4.3589	4.27785
16	48476001	48484000	18	21	24	21	19	25	20	20	22	22	17	21	22	20	19	20	2.05649	2.73252	1.56702	3	2.04939	3.05505	1.14018
16	54504001	54511000	29	34	35	33	32	38	32	32	32	35	29	30	32	32	33	31	2.3085	3.01662	1.61933	3.21455	2.12132	3.21455	1.14018
16	54575001	54588000	26	25	27	26	25	18	26	27	31	29	27	22	22	23	28	21	3.29077	3.27109	3.40588	1	2	4.3589	2.77489
16	54636001	54649000	22	23	14	16	16	11	13	16	21	21	17	21	18	14	19	12	3.75722	4.64758	3.3928	4.93288	3.43511	2.88675	3.70135
16	54864001	54880000	5	6	11	13	12	14	15	12	10	12	7	12	13	13	3	9	3.4827	3.76386	3.50238	3.21455	2.94958	1	4.24264
16	57398001	57409000	7	7	7	8	10	8	9	8	9	9	7	9	10	10	10	8	1.1547	1.16905	0.994429	0	0.894427	1.1547	0.894427
16	61656001	61675000	13	16	19	16	16	22	17	17	18	18	13	17	19	16	14	16	2.30127	3.09839	1.84089	3	2.07364	3.4641	1.81659
16	61860001	61895000	24	26	25	27	29	26	26	25	29	29	24	27	27	28	32	23	2.33006	1.7224	2.66667	1	2.30217	1.52753	3.20936
16	62651001	62660000	17	19	19	17	17	12	17	17	19	18	17	19	20	16	17	13	2.12525	2.56255	1.94651	1.1547	0.894427	2.88675	2.73861
16	62855001	62861000	11	12	15	16	16	17	15	16	18	16	9	17	16	16	15	13	2.41868	2.42899	2.5144	2.08167	3.42053	0.57735	1.51658
16	62994001	63016000	8	8	8	7	7	8	8	7	9	8	7	8	9	7	7	7	0.704154	0.516398	0.823273	0	0.83666	0.57735	0.894427
16	63606001	63618000	14	18	16	16	16	13	15	14	15	15	14	14	14	14	15	13	1.29099	1.76068	0.674949	2	0.547723	1.73205	0.707107
16	64392001	64400000	23	24	28	26	29	30	24	24	26	26	22	23	25	23	23	23	2.3796	2.80476	1.37032	2.64575	1.67332	2.08167	0.894427
16	64504001	64516000	15	16	24	14	14	35	18	22	22	28	24	20	17	18	25	32	6.28225	8.40635	4.78888	4.93288	3.63318	12.1244	6.1887
16	65755001	65763000	6	7	8	7	8	8	8	6	7	7	7	6	7	7	8	7	0.718795	0.816497	0.666667	1	0.707107	0.57735	0.707107
16	66268001	66276000	22	24	26	25	24	22	23	23	24	23	21	22	23	23	25	20	1.5438	1.60208	1.41814	2	1.09545	1.52753	1.81659
16	66806001	66826000	24	26	27	24	25	28	23	25	26	28	24	23	24	23	23	24	1.72119	1.63299	1.63639	1.52753	1.92354	2.08167	0.547723
16	67864001	67887000	7	7	9	8	8	9	9	9	9	9	7	9	9	8	8	8	0.7932	0.894427	0.707107	1.1547	0.894427	0.57735	0.547723
16	72005001	72017000	6	2	2	6	7	6	2	7	2	6	2	2	2	6	2	6	2.21736	2.2286	2.21359	2.3094	2.48998	0.57735	2.19089
16	72961001	72968000	29	33	31	32	34	35	29	32	40	38	30	34	34	31	32	28	3.22232	2.16025	3.8239	2	4.91935	1.52753	2.48998
16	73037001	73048000	4	5	5	4	5	4	4	5	5	6	4	5	4	5	6	4	0.704154	0.547723	0.788811	0.57735	0.83666	0.57735	0.83666
16	73386001	73393000	12	12	14	12	10	15	14	14	13	12	11	12	13	12	11	12	1.31498	1.76068	1.07497	1.1547	1.30384	2.51661	0.707107
16	74014001	74020000	6	6	6	7	8	6	7	6	7	7	6	8	8	7	7	5	0.873212	0.83666	0.918937	0	0.547723	1	1.22474
16	74111001	74118000	7	11	8	6	6	11	7	8	10	10	6	11	10	5	6	6	2.16025	2.31661	2.18327	2.08167	1.78885	2.88675	2.70185
16	75665001	75672000	23	25	25	27	27	29	29	31	27	29	22	30	28	25	25	25	2.54869	2.09762	2.80674	1.1547	3.43511	1.1547	2.30217
16	76585001	76592000	27	27	28	27	26	24	27	24	28	28	26	26	26	25	29	23	1.66208	1.3784	1.8738	0.57735	1.67332	1.52753	2.16795
16	76828001	76835000	28	28	29	27	27	25	28	25	28	29	27	27	27	25	30	23	1.80624	1.36626	2.079	0.57735	1.51658	1.1547	2.60768
16	78618001	78627000	10	16	19	13	12	24	15	19	13	14	12	15	12	12	9	16	3.79418	5.16398	2.75076	4.58258	2.70185	6.65833	2.77489
16	78635001	78654000	4	4	5	4	4	6	4	4	6	6	4	5	5	4	4	4	0.813941	0.83666	0.843274	0.57735	1.09545	1.1547	0.547723
16	79460001	79470000	3	4	4	4	8	5	4	4	3	3	4	4	5	5	5	5	1.20416	1.75119	0.788811	0.57735	0.547723	2.08167	0.447214
16	82780001	82788000	4	7	4	2	2	2	2	10	4	5	2	2	2	2	2	2	2.30579	1.97484	2.58414	1.73205	3.28634	0	0
16	82926001	82933000	2	2	2	2	2	3	12	2	2	2	2	2	3	4	3	2	2.48914	0.408248	3.09839	0	4.47214	0.57735	0.83666
16	86112001	86119000	2	6	5	6	7	7	6	5	9	9	4	10	8	8	4	6	2.12525	1.87083	2.18327	2.08167	2.30217	0.57735	2.28035
16	86132001	86138000	2	4	3	4	4	4	4	3	6	7	2	7	5	5	2	5	1.60078	0.83666	1.83787	1	2.07364	0	1.78885
16	86143001	86158000	2	8	5	7	9	8	6	5	10	10	5	12	10	10	4	7	2.72947	2.58844	2.80674	3	2.58844	1	3.1305
16	86177001	86189000	2	8	5	8	9	8	6	5	10	11	4	14	11	11	4	7	3.23973	2.65832	3.52924	3	3.11448	0.57735	3.91152
16	86205001	86217000	2	6	3	6	6	6	6	4	8	9	3	10	9	8	4	6	2.36643	1.83485	2.45176	2.08167	2.54951	0	2.40832
16	86224001	86231000	9	11	9	11	12	12	14	14	14	15	9	15	13	12	12	9	2.14379	1.36626	2.21359	1.1547	2.38747	0.57735	2.16795
16	86338001	86344000	1	5	3	6	6	6	5	4	8	7	3	9	8	7	3	5	2.18708	2.07364	2.18327	2	2.07364	0	2.40832
16	86350001	86361000	2	8	5	8	9	8	7	6	10	11	4	13	12	12	4	7	3.20156	2.65832	3.40588	3	2.88097	0.57735	3.91152
16	86372001	86396000	2	6	4	6	6	7	5	4	9	9	3	10	9	8	3	6	2.46221	1.83485	2.71621	2	2.82843	0.57735	2.77489
16	86404001	86411000	13	14	11	16	15	13	17	17	18	18	13	19	17	17	14	12	2.43584	1.75119	2.34758	1.52753	2.07364	1.52753	2.77489
16	86421001	86441000	2	4	3	4	5	5	4	3	7	7	2	8	7	6	2	4	1.96532	1.16905	2.26078	1	2.30217	0.57735	2.40832
16	86452001	86458000	2	4	3	5	5	4	4	4	6	7	3	6	6	6	3	4	1.41421	1.16905	1.44914	1	1.64317	0.57735	1.41421
16	86733001	86769000	8	7	8	7	6	7	8	8	8	7	7	7	8	5	7	7	0.834166	0.752773	0.918937	0.57735	0.547723	0.57735	1.09545
17	22001	47000	20	17	16	16	16	13	17	15	17	18	16	16	16	15	19	13	1.84391	2.25093	1.68655	2.08167	1.14018	1.73205	2.16795
17	248001	257000	3	3	3	3	2	2	3	3	3	2	3	3	3	2	5	3	0.718795	0.516398	0.816497	0	0.447214	0.57735	1.09545
17	2085001	2097000	7	7	8	7	7	10	8	8	8	8	7	8	8	7	6	8	0.885061	1.21106	0.699206	0.57735	0.447214	1.73205	0.894427
17	2181001	2189000	19	23	25	23	22	27	20	21	24	24	19	23	24	22	21	21	2.18708	2.71416	1.79196	3.05505	2.30217	2.64575	1.30384
17	2974001	2985000	20	24	27	31	30	37	28	28	37	34	21	36	35	29	28	25	5.37742	5.91326	5.21643	3.51188	6.1887	3.78594	4.72229
17	5428001	5434000	9	11	12	12	12	13	10	11	12	14	9	11	11	11	11	9	1.40831	1.3784	1.44914	1.52753	1.92354	0.57735	0.894427
17	7632001	7644000	6	8	8	7	8	10	7	7	9	9	6	8	9	8	8	8	1.08781	1.32916	0.994429	1.1547	1.34164	1.52753	0.447214
17	8060001	8066000	16	17	18	19	19	19	17	17	19	19	17	17	19	18	19	16	1.14746	1.26491	1.13529	1	1.09545	0	1.30384
17	8086001	8094000	9	9	11	10	10	13	11	11	12	11	9	11	12	11	9	10	1.20934	1.50555	1.05935	1.1547	1.09545	1.73205	1.14018
17	8691001	8703000	7	5	8	7	9	9	7	7	5	7	7	7	7	6	8	8	1.14746	1.51658	0.875595	1.52753	0.894427	1.1547	0.83666
17	8775001	8798000	17	20	22	22	22	27	22	23	25	25	18	23	25	21	19	21	2.70801	3.26599	2.48551	2.51661	2.88097	2.88675	2.28035
17	9589001	9638000	40	29	31	33	28	32	30	30	28	31	24	28	29	34	29	35	3.64635	4.26224	3.11983	5.85947	2.79285	2.64575	3.24037
17	13663001	13681000	21	24	28	24	25	30	24	22	27	27	21	26	27	25	24	24	2.48914	3.20416	2.11082	3.51188	2.77489	3.21455	1.30384
17	14334001	14363000	11	10	10	11	10	12	10	11	10	11	9	10	10	11	10	11	0.727438	0.816497	0.674949	0.57735	0.83666	1	0.547723
17	14366001	14397000	9	9	8	9	10	9	8	10	9	9	8	10	10	11	9	9	0.834166	0.632456	0.948683	0.57735	0.83666	0.57735	0.83666
17	14405001	14422000	25	29	30	31	31	35	30	32	37	35	25	34	35	30	30	29	3.44238	3.25064	3.59166	2.64575	4.65833	2.3094	2.70185
17	15217001	15228000	7	19	3	2	2	3	3	3	3	2	3	2	3	2	2	2	4.23035	6.63325	0.527046	8.32666	0.447214	0.57735	0.447214
17	16213001	16297000	9	9	9	10	9	10	9	10	9	10	8	9	9	10	9	11	0.718795	0.516398	0.843274	0	0.83666	0.57735	0.894427
17	16330001	16345000	7	8	7	8	9	8	7	9	8	8	7	9	9	10	7	8	0.928709	0.752773	1.0328	0.57735	0.83666	0.57735	1.14018
17	16581001	16588000	23	28	30	29	28	31	31	32	30	34	23	31	29	29	29	26	2.95452	2.78687	3.09839	3.60555	4.1833	1.52753	1.78885
17	18468001	18479000	10	10	10	10	11	12	11	11	10	12	9	10	10	8	14	9	1.41274	0.83666	1.7127	0	1.14018	1	2.28035
17	18613001	18622000	23	26	21	18	20	18	22	23	28	29	19	27	26	19	19	18	3.85573	3.09839	4.21637	2.51661	4.20714	1.1547	4.32435
17	21290001	21309000	18	20	22	21	22	23	21	21	22	22	19	19	19	19	19	18	1.62147	1.78885	1.44914	2	1.22474	1	0.447214
17	23144001	23152000	21	23	22	23	21	17	20	21	22	22	20	20	22	19	22	17	1.84391	2.2286	1.64992	1	1	3.05505	2.12132
17	24218001	24224000	18	20	19	19	19	20	19	20	18	20	16	18	18	17	20	17	1.25831	0.752773	1.41814	1	1.67332	0.57735	1.22474
17	25754001	25761000	7	7	8	7	8	9	8	7	9	7	7	8	8	8	7	7	0.718795	0.816497	0.699206	0.57735	0.894427	1	0.547723
17	29102001	29111000	4	5	5	4	5	6	5	14	5	5	4	5	5	4	4	4	2.40832	0.752773	3.02765	0.57735	4.15933	1	0.547723
17	30314001	30321000	9	13	11	6	5	6	6	8	7	6	7	5	7	5	7	5	2.26477	3.20416	1.05935	2	0.83666	0.57735	1.09545
17	32357001	32364000	5	5	5	6	5	3	4	4	4	5	5	5	4	5	5	4	0.718795	0.983192	0.527046	0	0.547723	1.52753	0.547723
17	36131001	36148000	19	23	25	25	31	34	30	30	28	28	21	31	32	32	29	24	4.33397	5.45588	3.53553	3.05505	3.71484	4.58258	3.36155
17	36723001	36730000	16	16	17	17	21	20	22	20	20	20	16	22	20	22	19	17	2.23514	2.13698	2.04396	0.57735	2.19089	2.08167	2.12132
17	36965001	36974000	7	8	7	6	8	5	7	8	9	8	7	8	8	7	7	5	1.10868	1.16905	1.07497	0.57735	0.83666	1.52753	1.22474
17	38020001	38028000	6	6	6	6	6	6	7	6	7	7	8	5	7	5	5	6	0.834166	0	1.05935	0	0.707107	0	0.894427
17	38633001	38639000	11	14	13	17	15	15	13	12	18	14	10	14	16	14	18	14	2.26569	2.04124	2.49666	1.52753	2.96648	1.1547	1.78885
17	39830001	39838000	35	33	33	32	32	24	31	30	34	34	31	32	33	29	36	27	3.0304	3.83406	2.66875	1.1547	1.87083	4.6188	3.50714
17	44920001	44928000	26	29	29	29	30	32	27	27	34	33	25	29	30	28	28	26	2.52653	1.94079	2.90784	1.73205	4.02492	1.52753	1.48324
17	46007001	46013000	41	36	41	32	35	30	31	34	37	40	35	28	28	30	44	31	4.96614	4.53505	5.2873	2.88675	3.36155	2.51661	6.72309
17	46899001	46916000	15	22	23	25	27	27	21	24	21	24	16	25	23	25	24	21	3.38071	4.49073	2.75681	4.3589	3.27109	1.1547	1.67332
17	48197001	48210000	17	16	17	15	16	15	17	18	18	18	16	16	17	14	18	14	1.36015	0.894427	1.57762	0.57735	0.894427	0.57735	1.78885
17	56836001	56844000	24	27	29	31	29	34	26	28	31	31	24	27	29	27	27	23	2.95452	3.40588	2.62679	2.51661	3.08221	2.51661	2.19089
17	59737001	59743000	5	5	7	14	10	14	3	4	4	9	6	10	11	20	13	15	4.88365	4.16733	5.48229	1.1547	2.38747	2.3094	3.96232
17	59755001	59761000	8	6	11	26	18	25	5	8	6	15	9	17	19	36	23	29	9.43553	8.64099	10.3177	2.51661	3.91152	4.3589	7.75887
17	62235001	62250000	20	19	19	20	20	12	18	17	20	20	19	20	20	17	22	15	2.41868	3.14113	2.04396	0.57735	1.30384	4.6188	2.77489
17	62461001	62467000	31	31	32	34	32	23	31	29	33	32	29	33	34	28	35	25	3.27618	3.83406	3.10734	0.57735	1.78885	5.85947	4.30116
17	63869001	63876000	6	7	7	6	7	7	7	7	8	9	6	8	8	6	6	6	0.928709	0.516398	1.1005	0.57735	1.14018	0.57735	1.09545
17	67808001	67816000	15	16	16	15	15	12	14	13	15	15	15	15	15	14	15	12	1.21106	1.47196	1.05935	0.57735	0.894427	1.73205	1.30384
18	445001	452000	14	14	16	16	18	17	17	17	19	18	15	19	20	18	17	16	1.73085	1.60208	1.50555	1.1547	1.48324	1	1.58114
18	535001	548000	22	21	22	24	23	18	21	25	25	23	22	19	19	19	23	18	2.33809	2.06559	2.59058	0.57735	1.78885	3.21455	1.94936
18	620001	628000	8	6	6	8	9	7	7	8	7	9	6	8	6	8	11	6	1.41421	1.21106	1.57762	1.1547	1.14018	1	2.04939
18	7738001	7748000	2	5	5	4	3	4	6	7	5	6	4	5	6	5	4	4	1.25	1.16905	1.0328	1.73205	1.14018	0.57735	0.83666
18	7750001	7756000	2	3	4	3	3	3	4	5	3	4	4	4	4	4	4	3	0.727438	0.632456	0.567646	1	0.707107	0	0.447214
18	7776001	7784000	3	5	4	4	4	4	5	6	4	5	4	5	5	4	4	4	0.718795	0.632456	0.699206	1	0.83666	0	0.547723
18	7789001	7796000	3	5	5	5	4	5	6	8	5	7	5	6	7	6	5	4	1.25831	0.83666	1.19722	1.1547	1.30384	0.57735	1.14018
18	8260001	8268000	35	26	19	22	24	19	30	22	28	29	27	26	27	28	33	19	4.81491	5.98052	3.95671	8.02081	3.11448	2.51661	5.02991
18	8274001	8281000	3	3	3	3	4	5	3	3	3	3	2	2	2	3	3	3	0.730297	0.83666	0.483046	0	0.447214	1	0.547723
18	8373001	8381000	22	24	32	25	27	38	34	35	28	27	22	27	27	28	22	29	4.75351	5.96657	4.22821	5.2915	5.35724	7	2.70185
18	10379001	10385000	2	10	2	2	9	2	2	1	2	2	2	2	2	2	10	2	3.13847	3.88587	2.58414	4.6188	0.447214	4.04145	3.57771
18	12669001	12681000	16	17	17	16	16	13	16	15	18	17	16	17	16	15	15	15	1.18145	1.47196	1.05409	0.57735	1.14018	1.73205	0.894427
18	13290001	13297000	7	7	7	8	7	5	6	7	7	8	7	7	7	7	8	6	0.771902	0.983192	0.666667	0	0.707107	1.52753	0.707107
18	13650001	13656000	4	4	5	4	4	2	2	2	4	4	2	4	2	4	4	2	1.07819	0.983192	1.05409	0.57735	1.09545	1.1547	1.09545
18	15562001	15569000	12	12	11	12	10	8	10	7	11	11	11	8	8	9	12	8	1.75119	1.60208	1.71594	0.57735	1.73205	2	1.73205
18	15730001	15756000	19	19	21	19	19	21	18	19	20	21	20	18	18	18	18	18	1.14746	1.0328	1.13529	1.1547	1.14018	1.1547	0
18	19485001	19501000	13	15	17	15	14	18	14	14	18	17	11	15	15	14	15	13	1.89297	1.8619	1.95505	2	2.77489	2.08167	0.894427
18	20399001	20406000	2	2	3	3	3	2	3	3	2	3	2	2	5	2	2	2	0.813941	0.547723	0.966092	0.57735	0.547723	0.57735	1.34164
18	21220001	21237000	6	8	7	7	6	6	6	7	7	8	6	7	7	7	8	6	0.75	0.816497	0.737865	1	0.83666	0.57735	0.707107
18	22078001	22085000	6	5	5	5	7	5	7	9	8	6	5	7	8	6	6	5	1.29099	0.83666	1.33749	0.57735	1.58114	1.1547	1.14018
18	23020001	23027000	6	8	8	9	9	10	8	8	11	10	7	10	9	8	8	8	1.26326	1.36626	1.25167	1.1547	1.64317	0.57735	0.894427
18	23730001	23742000	9	10	10	9	9	10	11	10	10	11	9	9	10	9	9	8	0.813941	0.547723	0.966092	0.57735	0.83666	0.57735	0.707107
18	23791001	23810000	8	8	9	8	7	10	9	8	9	9	9	8	12	10	10	9	1.18145	1.0328	1.1595	0.57735	0.447214	1.52753	1.48324
18	24222001	24237000	10	10	10	11	11	12	11	10	13	12	10	12	11	11	11	10	0.928709	0.816497	0.994429	0	1.30384	0.57735	0.707107
18	24894001	24903000	8	9	8	8	8	11	11	9	9	8	8	10	10	7	6	9	1.35247	1.21106	1.49443	0.57735	1.22474	1.73205	1.81659
18	25020001	25031000	27	33	36	34	34	42	35	34	34	35	27	32	34	33	32	32	3.42296	4.84424	2.34758	4.58258	3.39116	4.6188	0.894427
18	25109001	25118000	13	13	16	12	13	15	15	15	18	15	14	16	16	12	11	15	1.8518	1.50555	2.00278	1.73205	1.51658	1.52753	2.34521
18	27616001	27623000	9	11	13	9	8	16	14	16	13	12	7	13	16	11	8	14	3.00832	3.03315	3.02581	2	3.36155	4.3589	3.04959
18	29067001	29075000	6	8	8	8	8	11	9	9	9	9	6	10	10	8	9	9	1.31498	1.60208	1.13529	1.1547	1.34164	1.73205	0.83666
18	30566001	30574000	27	34	34	28	28	38	36	43	39	40	27	41	41	30	28	32	5.69064	4.46094	5.96378	4.04145	6.12372	5.7735	6.1887
18	31907001	31918000	13	13	13	12	12	10	12	12	12	13	12	14	14	12	13	10	1.13835	1.16905	1.17379	0	0.447214	1.1547	1.67332
18	33558001	33575000	17	17	17	17	17	13	16	16	17	18	16	16	17	16	17	14	1.25	1.63299	1.05935	0	0.894427	2.3094	1.22474
18	34890001	34904000	17	16	17	17	17	12	16	16	17	17	15	15	16	14	18	13	1.6419	2	1.49443	0.57735	0.83666	2.88675	1.92354
18	37240001	37246000	27	31	33	31	33	39	37	38	37	37	28	36	36	34	30	32	3.64635	3.93277	3.40751	3.05505	4.15933	4.16333	2.60768
18	37491001	37503000	17	14	15	15	15	12	15	14	16	17	14	15	14	13	17	14	1.42449	1.63299	1.37032	1.52753	1.30384	1.73205	1.51658
18	37540001	37555000	4	3	2	3	4	3	3	2	3	3	2	4	5	4	4	3	0.856349	0.752773	0.948683	1	0.547723	0.57735	0.707107
18	38403001	38418000	11	12	12	11	12	12	13	13	12	13	11	13	13	11	12	11	0.816497	0.516398	0.918937	0.57735	0.894427	0.57735	1
18	39316001	39332000	13	15	16	13	15	14	11	12	13	13	13	11	12	12	13	12	1.41421	1.21106	0.788811	1.52753	0.894427	1	0.707107
18	39393001	39404000	16	19	21	17	17	18	14	15	16	17	17	14	15	15	17	14	1.92787	1.78885	1.26491	2.51661	1.30384	0.57735	1.22474
18	39781001	39792000	32	32	30	32	30	21	30	30	33	33	30	32	33	26	32	23	3.58643	4.27785	3.32666	1.1547	1.64317	5.85947	4.43847
18	39817001	39830000	18	24	21	19	18	40	24	31	28	31	19	33	32	21	18	24	6.69795	8.47742	5.62633	3	5.12835	12.4231	6.65582
18	41283001	41291000	11	10	11	11	11	12	11	11	12	12	10	12	12	11	10	11	0.718795	0.632456	0.788811	0.57735	0.83666	0.57735	0.83666
18	42479001	42493000	3	7	6	3	3	7	5	5	6	6	4	6	5	3	3	3	1.53704	2.04124	1.26491	2.08167	0.83666	2.3094	1.41421
18	42659001	42666000	22	24	24	24	23	24	27	28	25	30	23	24	26	26	22	24	2.17562	0.83666	2.41523	1.1547	2.70185	0.57735	1.67332
18	47328001	47340000	27	27	26	26	25	20	25	24	27	27	25	26	26	24	26	20	2.20511	2.63944	2.0548	0.57735	1.34164	3.21455	2.60768
18	51669001	51676000	4	3	4	4	4	2	3	2	4	4	3	3	2	3	4	3	0.774597	0.83666	0.737865	0.57735	0.83666	1.1547	0.707107
18	58403001	58410000	47	29	4	4	4	5	26	22	2	2	20	4	4	27	13	19	13.2111	18.3385	10.1483	21.5948	11.5239	0.57735	9.91464
18	58574001	58589000	3	2	3	3	3	5	5	4	3	4	3	4	4	3	3	3	0.813941	0.983192	0.699206	0.57735	0.83666	1.1547	0.547723
18	58663001	58669000	3	5	8	7	11	16	8	7	6	7	5	10	10	11	11	15	3.54965	4.63321	2.98142	2.51661	1.14018	4.50925	2.07364
18	58728001	58738000	3	3	4	3	3	4	9	7	4	3	3	4	4	4	4	3	1.65202	0.516398	1.95789	0.57735	2.68328	0.57735	0.447214
2	742001	749000	28	16	16	29	33	35	24	21	13	14	12	27	26	29	24	22	7.17838	8.2805	6.12463	6.9282	5.35724	3.05505	2.70185
2	7963001	7973000	14	14	19	16	18	19	18	18	19	19	14	18	18	17	14	16	1.98221	2.33809	1.85293	2.88675	2.07364	1.52753	1.67332
2	8544001	8554000	7	9	8	9	8	9	9	7	8	7	8	9	8	9	6	9	0.957427	0.816497	1.05409	1	0.83666	0.57735	1.30384
2	9824001	9851000	6	9	8	9	8	10	10	9	8	8	7	10	10	9	7	11	1.35247	1.36626	1.37032	1.52753	1.14018	1	1.51658
2	9861001	9871000	7	10	10	11	9	11	11	10	9	12	9	12	12	10	9	18	2.39096	1.50555	2.69979	1.73205	1.30384	1.1547	3.49285
2	10080001	10099000	6	6	6	5	5	7	8	7	5	6	6	7	6	7	6	6	0.834166	0.752773	0.843274	0	1.14018	1.1547	0.547723
2	10103001	10111000	5	5	5	4	4	5	6	6	3	5	5	5	4	6	5	4	0.834166	0.516398	0.994429	0	1.22474	0.57735	0.83666
2	11433001	11444000	3	6	5	5	4	5	5	5	3	4	4	5	4	5	5	4	0.816497	1.0328	0.699206	1.52753	0.83666	0.57735	0.547723
2	11501001	11543000	14	13	9	12	15	16	14	12	18	9	12	6	6	10	10	6	3.63089	2.48328	3.88873	2.64575	3.31662	2.08167	2.19089
2	11596001	11615000	16	16	10	14	16	18	15	13	19	9	14	7	6	11	11	6	4.14679	2.75681	4.25441	3.4641	3.60555	2	2.58844
2	11617001	11631000	16	14	9	13	16	18	15	13	18	9	13	6	6	11	10	6	4.09013	3.14113	4.11096	3.60555	3.28634	2.51661	2.48998
2	11633001	11641000	15	14	9	13	16	17	15	12	19	9	12	6	5	11	10	6	4.13471	2.82843	4.35252	3.21455	3.78153	2.08167	2.70185
2	11646001	11653000	5	6	6	5	6	8	7	6	7	6	5	6	5	5	5	6	0.885061	1.09545	0.788811	0.57735	0.83666	1.52753	0.547723
2	11658001	11694000	4	7	5	5	6	7	6	6	6	6	6	5	5	5	5	5	0.813941	1.21106	0.527046	1.52753	0	1	0
2	11728001	11762000	8	8	6	7	8	9	8	7	9	6	6	5	5	6	6	5	1.37689	1.0328	1.33749	1.1547	1.30384	1	0.547723
2	11784001	11801000	26	31	32	28	29	33	28	27	33	33	26	31	31	27	27	27	2.62599	2.63944	2.70801	3.21455	3.36155	2.64575	2.19089
2	11902001	11912000	8	9	9	7	7	8	7	8	8	9	7	8	8	7	8	7	0.75	0.894427	0.674949	0.57735	0.83666	0.57735	0.547723
2	11981001	12010000	5	9	7	4	4	4	5	4	6	5	3	4	8	4	6	3	1.73085	2.07364	1.54919	2	1.14018	0	2
2	12012001	12022000	5	9	6	4	4	4	5	4	6	5	4	4	8	4	6	3	1.61116	1.96638	1.44914	2.08167	0.83666	0	2
2	12056001	12072000	5	10	7	4	5	5	5	4	6	5	4	4	8	4	6	3	1.77834	2.19089	1.44914	2.51661	0.83666	0.57735	2
2	12077001	12083000	4	7	5	3	3	3	4	2	4	3	2	3	6	3	4	2	1.40831	1.60208	1.25167	1.52753	1	0	1.51658
2	12685001	12707000	7	4	6	6	8	4	7	9	5	5	4	3	5	5	6	4	1.63299	1.60208	1.70294	1.52753	2	2	1.14018
2	13140001	13146000	6	7	6	5	6	5	4	4	5	4	7	7	5	4	7	7	1.20934	0.752773	1.42984	0.57735	1.30384	0.57735	1.41421
2	13152001	13165000	7	7	7	7	6	5	6	6	7	5	7	6	5	5	6	6	0.806226	0.83666	0.737865	0	0.83666	1	0.547723
2	13319001	13328000	5	6	6	8	6	7	7	7	6	6	5	7	5	6	4	8	1.10868	1.0328	1.19722	0.57735	0.83666	1	1.58114
2	13330001	13346000	4	5	5	6	5	5	5	5	5	5	4	5	4	5	3	6	0.75	0.632456	0.823273	0.57735	0.447214	0.57735	1.14018
2	13768001	13774000	5	8	7	5	5	7	4	4	4	4	4	5	4	3	5	2	1.52753	1.32916	0.875595	1.52753	0	1.1547	1.30384
2	13812001	13820000	15	16	14	14	15	18	15	18	16	17	14	16	17	17	19	15	1.54919	1.50555	1.50555	1	1.58114	2.08167	1.48324
2	13981001	14025000	4	4	4	4	4	4	2	2	4	4	2	4	4	4	4	4	0.806226	0	0.966092	0	1.09545	0	0
2	14029001	14044000	4	4	4	4	4	4	2	2	4	4	2	4	4	4	4	4	0.806226	0	0.966092	0	1.09545	0	0
2	14047001	14076000	4	4	4	4	4	4	2	2	4	4	2	4	4	4	4	4	0.806226	0	0.966092	0	1.09545	0	0
2	14079001	14085000	4	4	4	5	4	6	3	3	5	5	3	5	5	4	5	5	0.885061	0.83666	0.948683	0	1.09545	1	0.447214
2	14087001	14110000	3	4	3	4	4	4	2	2	4	4	2	4	4	3	4	4	0.813941	0.516398	0.948683	0.57735	1.09545	0	0.447214
2	14112001	14122000	5	5	6	6	5	6	4	4	6	6	3	6	5	5	5	6	0.910586	0.547723	1.05409	0.57735	1.34164	0.57735	0.547723
2	14196001	14202000	3	3	3	4	5	5	2	2	3	3	3	4	5	3	4	4	0.966092	0.983192	0.948683	0	0.547723	0.57735	0.707107
2	14228001	14243000	4	4	4	4	4	4	2	2	4	4	2	4	4	4	4	4	0.806226	0	0.966092	0	1.09545	0	0
2	14261001	14271000	5	4	4	4	4	4	3	3	4	4	2	5	4	4	5	4	0.771902	0.408248	0.918937	0.57735	0.83666	0	0.547723
2	14437001	14452000	6	7	7	7	7	6	7	8	8	7	5	7	8	7	7	6	0.806226	0.516398	0.942809	0.57735	1.22474	0.57735	0.707107
2	14467001	14503000	7	7	7	7	6	5	6	5	7	7	6	6	6	7	7	6	0.718795	0.83666	0.674949	0	0.83666	1	0.547723
2	14535001	14541000	3	3	3	4	5	4	2	2	3	3	3	4	5	3	4	4	0.892095	0.816497	0.948683	0	0.547723	0.57735	0.707107
2	14546001	14552000	3	2	3	3	3	4	1	2	2	3	2	3	4	3	4	3	0.834166	0.632456	0.948683	0.57735	0.707107	0.57735	0.547723
2	14662001	14681000	6	6	3	5	7	5	4	5	4	3	5	5	6	5	5	6	1.09545	1.36626	0.918937	1.73205	0.83666	1.1547	0.547723
2	14716001	14727000	5	6	5	5	5	4	4	4	3	4	5	5	5	4	5	4	0.727438	0.632456	0.674949	0.57735	0.707107	0.57735	0.547723
2	14729001	14736000	6	11	8	10	11	6	6	5	4	7	11	8	6	9	7	7	2.21736	2.33809	2	2.51661	2.70185	2.64575	1.14018
2	14738001	14748000	5	7	4	7	8	4	4	4	3	4	7	5	5	6	5	6	1.43759	1.7224	1.19722	1.52753	1.51658	2.08167	0.547723
2	14750001	14758000	7	7	5	8	11	8	4	6	4	5	8	7	11	6	8	10	2.19754	1.96638	2.37814	1.1547	1.67332	1.73205	2.07364
2	14763001	14775000	7	6	7	10	12	11	6	6	4	6	12	8	12	6	11	10	2.70493	2.48328	2.92309	0.57735	3.03315	1	2.40832
2	14976001	14999000	7	5	7	10	14	12	5	6	3	5	13	7	14	6	13	11	3.72156	3.43026	4.02906	1.1547	3.84708	2	3.56371
2	15001001	15011000	8	8	9	13	18	16	7	7	5	8	17	10	17	8	16	15	4.45533	4.3359	4.71405	0.57735	4.71169	2.51661	3.96232
2	15018001	15025000	7	7	7	12	16	14	6	7	3	7	15	9	17	7	15	13	4.34933	4.03733	4.72464	0	4.44972	2	4.14729
2	15030001	15037000	5	5	6	8	12	10	5	5	3	6	11	7	12	5	11	9	2.94392	2.87518	3.13404	0.57735	3	2	2.86356
2	15041001	15047000	9	8	9	14	16	15	7	8	4	8	18	9	17	8	16	15	4.3775	3.54495	4.96655	0.57735	5.2915	1	4.1833
2	15052001	15068000	7	6	7	11	14	12	5	6	3	6	14	8	15	6	14	12	3.91365	3.27109	4.40833	0.57735	4.20714	1.52753	3.87298
2	15132001	15151000	20	17	16	15	16	16	16	16	17	16	18	17	18	16	16	18	1.23828	1.75119	0.918937	2.08167	0.894427	0.57735	1
2	15154001	15170000	15	19	19	17	16	17	17	19	21	19	14	17	16	14	15	14	2.136	1.60208	2.45855	2.3094	2.64575	0.57735	1.30384
2	15173001	15198000	6	8	8	6	6	7	6	7	8	7	5	6	6	5	6	5	1.0247	0.983192	0.994429	1.1547	1.14018	0.57735	0.547723
2	15221001	15241000	7	9	9	7	7	8	8	9	8	8	6	7	7	7	7	7	0.892095	0.983192	0.843274	1.1547	1.09545	0.57735	0
2	15246001	15252000	5	4	5	6	5	6	6	6	4	6	5	6	6	5	5	6	0.718795	0.752773	0.707107	0.57735	0.894427	0.57735	0.547723
2	15409001	15420000	8	11	7	5	5	5	9	7	4	5	5	6	5	6	5	5	1.85742	2.40139	1.41814	2.08167	2	0	0.547723
2	15534001	15541000	6	6	8	8	7	9	9	8	8	9	8	10	9	8	6	8	1.18145	1.21106	1.05935	1.1547	0.547723	1	1.48324
2	15573001	15587000	4	4	4	5	4	4	6	5	3	4	4	5	5	4	4	4	0.704154	0.408248	0.843274	0	1.14018	0.57735	0.547723
2	15923001	15929000	7	7	7	14	12	17	8	10	7	8	6	13	14	9	8	12	3.29583	4.32049	2.67706	0	1.48324	2.51661	2.58844
2	17387001	17394000	5	6	6	6	5	8	8	5	6	6	6	7	8	6	5	6	1.04682	1.09545	1.05935	0.57735	1.09545	1.52753	1.14018
2	20841001	20855000	7	7	9	10	11	13	12	11	12	12	7	13	12	11	10	9	2.06155	2.34521	1.79196	1.1547	2.16795	1.52753	1.58114
2	21737001	21750000	14	13	13	15	16	13	14	15	15	16	13	16	17	17	19	12	1.89297	1.26491	2.06559	0.57735	1.14018	1.52753	2.58844
2	23572001	23583000	32	41	39	35	34	35	33	33	38	38	32	34	33	33	32	33	2.79806	3.34664	2.23358	4.72582	2.94958	0.57735	0.707107
2	23895001	23903000	32	31	31	32	35	42	36	33	37	35	30	37	35	30	25	38	4.02854	4.26224	4.11501	0.57735	2.77489	5.1316	5.43139
2	24355001	24364000	13	14	16	15	16	19	20	20	19	17	12	18	19	16	14	17	2.5025	2.07364	2.61619	1.52753	3.36155	2.08167	1.92354
2	24383001	24394000	20	23	27	25	27	31	24	24	31	31	20	29	29	25	25	21	3.75056	3.78153	3.92853	3.51188	4.84768	3.05505	3.34664
2	24877001	24883000	14	19	19	19	17	22	16	17	18	20	14	15	18	17	16	16	2.18232	2.65832	1.70294	2.88675	2.23607	2.51661	1.14018
2	26725001	26739000	27	33	35	32	32	41	33	33	38	37	27	36	36	30	30	29	3.95759	4.58984	3.78447	4.16333	4.3359	5.19615	3.49285
2	29598001	29609000	5	6	6	6	5	7	7	8	8	8	5	7	7	6	5	6	1.08781	0.752773	1.1595	0.57735	1.30384	1	0.83666
2	33601001	33609000	14	17	19	18	16	23	17	18	20	19	14	19	19	17	16	16	2.27669	3.0605	1.84089	2.51661	2.30217	3.60555	1.51658
2	36468001	36488000	11	11	12	13	13	12	12	12	15	14	12	14	15	13	14	11	1.34164	0.894427	1.39841	0.57735	1.41421	0.57735	1.51658
2	36588001	36595000	19	18	20	19	18	15	19	19	21	20	18	19	20	18	19	16	1.5	1.7224	1.37032	1	1.14018	2.08167	1.51658
2	37407001	37417000	6	8	8	9	9	10	8	9	11	11	7	9	9	8	8	7	1.36473	1.36626	1.41814	1.1547	1.78885	0.57735	0.83666
2	38133001	38150000	8	8	8	10	11	8	8	9	10	11	9	10	10	9	9	8	1.08781	1.32916	0.948683	0	1.14018	1.52753	0.83666
2	38294001	38304000	4	5	6	6	6	8	4	5	5	5	4	5	4	6	4	5	1.08781	1.32916	0.674949	1	0.547723	1.1547	0.83666
2	38407001	38417000	11	10	13	10	11	9	10	11	13	12	10	10	11	10	9	8	1.36626	1.36626	1.42984	1.52753	1.30384	1	1.14018
2	39248001	39272000	12	11	12	11	12	13	12	13	12	13	11	13	12	12	11	13	0.771902	0.752773	0.788811	0.57735	0.83666	1	0.83666
2	39292001	39317000	20	23	26	24	24	31	23	24	28	27	21	27	27	24	24	23	2.76887	3.6697	2.29976	3	2.88097	4.04145	1.87083
2	39539001	39545000	28	29	29	29	31	29	29	31	31	33	27	32	32	28	31	23	2.42212	0.983192	3.0203	0.57735	2.28035	1.1547	3.83406
2	39966001	39973000	4	4	4	4	4	5	5	5	6	5	2	5	5	4	4	4	0.885061	0.408248	1.08012	0	1.51658	0.57735	0.547723
2	40782001	40789000	13	14	14	17	18	16	17	15	18	19	13	18	17	16	16	14	1.91377	1.96638	1.88856	0.57735	2.40832	1	1.48324
2	41072001	41081000	32	30	30	30	29	18	27	26	32	32	28	29	30	26	32	22	3.87675	5.07609	3.27278	1.1547	2.82843	6.65833	3.89872
2	41484001	41493000	12	16	19	14	14	22	16	18	15	15	12	13	15	15	12	15	2.68871	3.71035	1.83787	3.51188	2.16795	4.6188	1.41421
2	43885001	43906000	9	10	12	12	12	12	12	12	13	13	10	12	13	11	11	11	1.15289	1.32916	1.0328	1.52753	1.22474	0	0.894427
2	44073001	44083000	8	9	8	11	9	12	6	9	8	9	6	9	9	8	9	8	1.5	1.64317	1.19722	0.57735	1.51658	1.52753	0.547723
2	46907001	46921000	20	20	20	19	19	13	19	18	20	20	19	19	20	18	20	16	1.87972	2.73861	1.28668	0	0.83666	3.4641	1.67332
2	47570001	47576000	1	1	1	1	1	2	1	1	1	1	20	41	2	1	1	2	10.7199	0.408248	13.2954	0	8.49706	0.57735	17.672
2	47869001	47875000	2	2	2	5	5	5	3	3	2	4	2	5	5	5	4	2	1.36626	1.64317	1.2693	0	0.83666	0	1.30384
2	48899001	48908000	2	5	2	2	4	2	2	2	2	2	5	2	2	2	5	4	1.27639	1.32916	1.31656	1.73205	1.34164	1.1547	1.41421
2	53472001	53478000	7	7	8	8	7	6	7	8	10	8	7	9	8	7	7	7	0.963933	0.752773	1.0328	0.57735	1.22474	1	0.894427
2	55288001	55295000	18	21	27	25	25	30	29	27	27	27	17	29	27	25	23	23	3.77712	4.27395	3.62706	4.58258	4.77493	2.88675	2.60768
2	55517001	55538000	11	12	12	11	12	12	13	13	12	13	11	13	13	11	12	11	0.816497	0.516398	0.918937	0.57735	0.894427	0.57735	1
2	55545001	55562000	5	5	3	2	2	3	3	1	3	3	3	5	2	2	5	2	1.28938	1.36626	1.28668	1.1547	0.894427	0.57735	1.64317
2	55582001	55589000	6	5	5	5	6	4	5	5	6	6	5	6	6	5	6	4	0.704154	0.752773	0.699206	0.57735	0.547723	1	0.894427
2	56026001	56041000	27	24	29	28	31	28	27	31	30	32	28	27	27	26	25	27	2.20511	2.31661	2.26078	2.51661	2.07364	1.73205	0.894427
2	56074001	56080000	4	4	3	5	5	5	4	3	6	5	5	6	5	5	5	4	0.885061	0.816497	0.918937	0.57735	1.14018	0	0.707107
2	56279001	56291000	17	17	18	15	18	19	20	22	21	20	15	19	19	16	15	17	2.16025	1.36626	2.50333	0.57735	2.70185	2.08167	1.78885
2	57682001	57693000	13	11	11	11	11	5	11	10	13	12	11	12	12	10	11	7	2.05649	2.73252	1.66333	1.1547	1.14018	3.4641	2.07364
2	58706001	58712000	29	28	19	25	26	18	27	14	26	29	26	28	24	27	34	20	4.99333	4.62241	5.38	5.50757	5.94138	4.3589	5.17687
2	61431001	61437000	3	3	3	3	4	3	3	4	2	2	4	5	4	5	4	4	0.894427	0.408248	1.05935	0	1	0.57735	0.547723
2	61439001	61451000	3	3	3	3	5	3	3	3	2	3	4	6	5	5	5	4	1.12546	0.816497	1.24722	0	0.707107	1.1547	0.707107
2	61453001	61460000	4	3	4	4	5	4	4	4	3	3	4	6	5	5	5	5	0.856349	0.632456	0.966092	0.57735	0.547723	0.57735	0.447214
2	61464001	61473000	4	4	4	4	6	4	5	4	3	3	5	7	6	5	6	6	1.18322	0.816497	1.33333	0	1	1.1547	0.707107
2	61499001	61511000	4	4	4	5	7	5	5	4	4	4	5	7	6	6	6	6	1.08781	1.16905	1.05935	0	0.547723	1.1547	0.447214
2	61518001	61526000	3	3	4	4	6	4	4	4	3	3	4	6	5	5	6	5	1.07819	1.09545	1.08012	0.57735	0.547723	1.1547	0.547723
2	61528001	61542000	4	4	4	5	6	7	6	4	4	4	5	7	7	6	5	6	1.18322	1.26491	1.17379	0	0.894427	1	0.83666
2	61546001	61558000	4	4	4	4	5	4	5	4	3	3	4	6	5	5	5	5	0.806226	0.408248	0.971825	0	0.83666	0.57735	0.447214
2	62270001	62280000	5	7	8	5	5	5	8	8	3	6	6	7	6	5	5	6	1.38894	1.32916	1.49071	1.52753	2.04939	0	0.83666
2	62301001	62313000	14	12	15	12	11	12	14	14	13	12	11	14	15	10	13	11	1.53704	1.50555	1.63639	1.52753	1.30384	0.57735	2.07364
2	62321001	62332000	7	7	10	5	5	6	8	8	4	7	6	6	6	4	5	6	1.57056	1.8619	1.41421	1.73205	1.67332	0.57735	0.894427
2	62406001	62419000	3	4	5	3	3	3	4	4	2	4	4	4	3	3	3	3	0.727438	0.83666	0.699206	1	0.894427	0	0.447214
2	62479001	62502000	6	7	10	6	6	7	10	10	4	8	6	7	7	6	6	6	1.7127	1.54919	1.88562	2.08167	2.60768	0.57735	0.547723
2	62506001	62512000	7	8	11	7	7	8	11	9	5	9	7	8	6	7	7	7	1.61245	1.54919	1.7127	2.08167	2.28035	0.57735	0.707107
2	62515001	62523000	6	7	10	6	6	6	10	10	4	7	6	7	5	6	6	6	1.77012	1.60208	1.94651	2.08167	2.60768	0	0.707107
2	62533001	62540000	5	6	8	5	5	6	9	9	4	6	5	7	6	5	5	6	1.48183	1.16905	1.68655	1.52753	2.30217	0.57735	0.83666
2	62543001	62574000	6	7	10	6	6	6	8	8	3	7	6	6	6	6	6	6	1.45917	1.60208	1.39841	2.08167	2.07364	0	0
2	62579001	62586000	5	7	11	6	5	5	8	8	3	8	7	7	6	5	6	6	1.8246	2.34521	1.57762	3.05505	2.16795	0.57735	0.707107
2	62603001	62619000	10	11	13	11	11	10	12	12	11	12	11	11	11	10	11	11	0.806226	1.09545	0.632456	1.52753	0.547723	0.57735	0.447214
2	62621001	62633000	6	7	11	7	5	6	7	6	3	8	7	6	7	7	7	7	1.62147	2.09762	1.35401	2.64575	1.92354	1	0.447214
2	62636001	62652000	6	7	10	6	6	6	8	8	3	7	6	6	7	6	6	7	1.45917	1.60208	1.42984	2.08167	2.07364	0	0.547723
2	62659001	62667000	6	7	11	6	5	6	7	7	3	8	6	6	6	5	6	6	1.66208	2.13698	1.33333	2.64575	1.92354	0.57735	0.447214
2	62722001	62741000	5	7	9	5	5	6	8	8	4	7	6	6	6	5	5	6	1.36015	1.60208	1.28668	2	1.67332	0.57735	0.547723
2	62754001	62762000	6	7	10	7	6	6	10	10	4	7	6	7	6	6	6	6	1.70783	1.54919	1.8738	2.08167	2.60768	0.57735	0.447214
2	62764001	62791000	6	7	10	6	6	6	10	10	4	7	6	7	6	5	6	6	1.77012	1.60208	1.94651	2.08167	2.60768	0	0.707107
2	62795001	62802000	6	8	11	7	7	7	11	9	4	9	6	8	6	7	7	7	1.82574	1.75119	1.95505	2.51661	2.77489	0	0.707107
2	62805001	62812000	7	8	11	6	6	6	10	10	4	8	6	7	6	6	6	6	1.87861	1.96638	1.91195	2.08167	2.60768	0	0.447214
2	62821001	62837000	3	4	5	4	4	3	5	5	2	4	4	4	3	5	3	4	0.885061	0.752773	0.994429	1	1.22474	0.57735	0.83666
2	62849001	62863000	5	7	9	5	5	5	7	7	5	7	6	6	6	5	5	5	1.18145	1.67332	0.875595	2	0.894427	0	0.547723
2	62869001	62887000	28	32	36	32	31	35	33	33	34	37	29	33	34	31	31	31	2.39444	2.87518	2.22111	4	2.86356	2.08167	1.41421
2	62892001	62905000	8	10	13	8	8	7	11	11	6	10	8	9	9	7	8	8	1.79699	2.19089	1.63639	2.51661	2.16795	0.57735	0.83666
2	62913001	62919000	21	22	28	24	23	25	26	26	31	30	22	29	26	24	23	23	3.01593	2.48328	3.12694	3.78594	3.60555	1	2.54951
2	62928001	62935000	7	8	11	7	6	7	11	8	4	8	7	8	6	6	7	7	1.74642	1.75119	1.81353	2.08167	2.50998	0.57735	0.83666
2	62938001	62965000	6	7	10	6	5	6	10	10	4	7	6	7	6	5	6	6	1.81544	1.75119	1.94651	2.08167	2.60768	0.57735	0.707107
2	62968001	62979000	6	7	10	6	5	6	10	9	4	7	6	7	6	5	6	6	1.70783	1.75119	1.77639	2.08167	2.38747	0.57735	0.707107
2	62988001	62999000	5	6	10	5	5	5	8	8	3	7	5	6	5	4	5	6	1.72119	2	1.63639	2.64575	2.16795	0	0.83666
2	63001001	63007000	6	8	10	6	6	6	10	10	4	8	6	7	6	6	6	6	1.76895	1.67332	1.91195	2	2.60768	0	0.447214
2	63018001	63025000	6	7	10	6	6	7	9	9	4	7	6	8	7	6	6	7	1.48183	1.54919	1.52388	2.08167	2.12132	0.57735	0.83666
2	63028001	63057000	7	7	10	6	6	6	9	8	4	8	7	6	6	5	6	6	1.49304	1.54919	1.50923	1.73205	1.92354	0	0.447214
2	63063001	63070000	6	7	11	6	5	5	8	8	4	8	7	6	6	5	5	6	1.71148	2.25093	1.41814	2.64575	1.73205	0.57735	0.547723
2	63072001	63084000	33	32	41	35	35	31	37	37	35	39	32	37	37	32	33	32	2.91833	3.56371	2.64365	4.93288	2.64575	2.3094	2.58844
2	63086001	63105000	9	10	12	10	10	9	12	11	8	12	10	10	10	9	10	10	1.14746	1.09545	1.22927	1.52753	1.67332	0.57735	0.447214
2	63740001	63748000	5	6	5	8	7	6	6	6	5	5	6	6	7	5	6	7	0.894427	1.16905	0.737865	0.57735	0.547723	1	0.83666
2	63752001	63762000	6	7	6	8	8	7	7	8	6	6	7	7	7	6	7	7	0.718795	0.894427	0.632456	0.57735	0.83666	0.57735	0.447214
2	64412001	64421000	5	6	5	7	7	6	6	6	4	4	6	5	6	6	6	6	0.873212	0.894427	0.849837	0.57735	1.09545	0.57735	0.447214
2	64557001	64566000	5	6	5	7	7	6	6	6	4	4	6	5	6	6	6	6	0.873212	0.894427	0.849837	0.57735	1.09545	0.57735	0.447214
2	64570001	64578000	12	12	10	13	14	10	14	14	12	13	12	11	13	12	13	10	1.37689	1.60208	1.26491	1.1547	1	2.08167	1.30384
2	66950001	66959000	4	5	5	4	4	6	4	5	5	5	4	6	6	4	4	4	0.7932	0.816497	0.823273	0.57735	0.547723	1.1547	1.09545
2	67315001	67331000	9	6	6	4	4	8	13	14	11	7	5	7	4	4	4	3	3.39055	2.04124	4.04969	1.73205	3.87298	2.3094	1.51658
2	67574001	67594000	19	19	23	22	22	24	25	24	24	24	19	25	25	22	20	22	2.18994	2.07364	2.16025	2.3094	2.38747	1.1547	2.16795
2	67613001	67628000	9	10	15	12	13	13	13	14	15	15	10	11	13	11	9	12	2.04022	2.19089	2.05751	3.21455	2.07364	0.57735	1.48324
2	67904001	67912000	4	4	3	5	6	4	5	3	6	4	3	3	5	5	4	6	1.08781	1.0328	1.17379	0.57735	1.30384	1	1.14018
2	67920001	67940000	5	5	4	6	8	5	6	3	7	5	3	3	5	6	4	6	1.43614	1.3784	1.47573	0.57735	1.78885	1.52753	1.30384
2	67952001	67961000	4	6	8	6	11	6	8	4	6	7	3	3	7	7	4	10	2.32379	2.40139	2.33095	2	2.07364	2.88675	2.77489
2	67963001	68003000	13	13	14	16	20	13	17	5	15	9	5	3	7	16	5	8	5.19254	2.78687	5.14242	0.57735	5.5857	3.51188	4.96991
2	68006001	68015000	7	8	7	10	14	8	11	4	9	7	4	3	6	10	4	7	2.94321	2.68328	2.79881	0.57735	3.08221	3.05505	2.73861
2	68022001	68028000	11	11	10	17	20	11	18	7	15	11	6	4	10	16	6	11	4.6188	4.13118	4.74225	0.57735	5.12835	4.58258	4.66905
2	68035001	68056000	8	8	7	11	13	8	11	5	11	7	4	4	7	11	5	8	2.75681	2.31661	2.86938	0.57735	3.28634	2.51661	2.73861
2	68058001	68079000	3	4	3	5	7	5	5	3	6	4	3	3	5	5	4	6	1.26326	1.51658	1.17379	0.57735	1.30384	1.1547	1.14018
2	68082001	68098000	4	5	3	6	7	5	5	3	6	4	3	3	5	5	4	5	1.20934	1.41421	1.05935	1	1.30384	1	0.894427
2	68104001	68113000	3	4	2	5	6	4	4	2	5	4	2	2	4	4	3	5	1.25	1.41421	1.17851	1	1.34164	1	1.14018
2	68115001	68148000	8	8	8	10	13	7	11	6	10	8	5	3	7	10	5	7	2.52653	2.19089	2.57337	0	2.54951	3	2.60768
2	68160001	68167000	4	6	8	6	11	6	8	4	7	7	3	3	7	7	4	10	2.33006	2.40139	2.35702	2	2.16795	2.88675	2.77489
2	68169001	68193000	9	9	8	11	14	9	13	6	11	8	5	4	7	12	5	8	2.93754	2.19089	3.14289	0.57735	3.36155	2.51661	3.11448
2	68200001	68224000	6	7	5	8	10	7	8	5	9	6	4	3	6	8	5	6	1.86078	1.7224	1.88562	1	2.07364	1.52753	1.81659
2	68278001	68286000	7	8	7	4	6	6	6	5	6	7	4	5	6	5	5	6	1.10868	1.36626	0.849837	0.57735	1.14018	1.1547	0.547723
2	68320001	68342000	5	5	5	3	4	5	4	4	5	6	3	4	4	4	4	4	0.7932	0.83666	0.788811	0	1.14018	1	0
2	68353001	68359000	5	6	5	3	5	5	5	5	5	6	3	3	5	5	4	5	0.946485	0.983192	0.966092	0.57735	1.09545	1.1547	0.894427
2	68461001	68472000	7	9	7	4	6	7	7	6	7	8	5	6	7	6	6	6	1.1547	1.63299	0.843274	1.1547	1.14018	1.52753	0.447214
2	68486001	68507000	12	14	14	12	12	15	13	12	14	14	11	13	13	12	12	12	1.10868	1.32916	0.966092	1.1547	1.30384	1.73205	0.547723
2	68525001	68540000	7	8	7	4	6	6	6	5	6	7	4	5	6	6	5	6	1.08781	1.36626	0.843274	0.57735	1.14018	1.1547	0.547723
2	68593001	68608000	18	17	21	23	21	24	21	21	25	25	18	24	25	20	19	19	2.72565	2.73252	2.79086	2.08167	3	1.52753	2.88097
2	68622001	68655000	5	6	6	5	5	6	5	6	6	7	4	5	5	5	5	5	0.718795	0.547723	0.823273	0.57735	1.14018	0.57735	0
2	68676001	68685000	6	8	7	5	7	6	8	8	7	8	5	6	7	6	6	6	1.0247	1.04881	1.05935	1	1.30384	1	0.447214
2	68688001	68704000	6	7	7	5	6	7	7	7	7	8	5	6	6	7	6	6	0.813941	0.816497	0.849837	0.57735	1.09545	1	0.447214
2	68709001	68719000	7	6	6	5	5	5	7	6	6	7	5	6	5	5	5	5	0.7932	0.816497	0.823273	0.57735	0.83666	0	0.447214
2	68721001	68732000	6	7	7	5	7	7	7	7	7	8	5	7	7	6	6	6	0.813941	0.83666	0.843274	0.57735	1.09545	1.1547	0.547723
2	68752001	68765000	6	7	6	5	7	6	7	6	7	7	5	6	7	7	6	6	0.704154	0.752773	0.699206	0.57735	0.894427	1	0.547723
2	68769001	68789000	7	7	6	5	6	7	7	6	7	8	6	7	6	6	6	6	0.727438	0.816497	0.707107	0.57735	0.83666	1	0.447214
2	68866001	68873000	35	35	37	36	35	27	36	38	41	39	35	30	30	32	36	30	3.75943	3.60093	4.02906	1.1547	2.38747	4.93288	2.60768
2	68897001	68903000	19	20	20	16	18	17	16	18	18	17	17	15	16	17	19	16	1.50416	1.63299	1.19722	0.57735	0.83666	1	1.51658
2	72479001	72489000	9	16	8	15	4	9	6	8	12	8	6	5	5	5	4	5	3.70978	4.53505	2.36643	4.3589	2.44949	5.50757	0.447214
2	72499001	72505000	7	10	6	14	3	10	3	7	10	7	4	5	3	4	3	4	3.29646	3.82971	2.3094	2.08167	2.77489	5.56776	0.83666
2	72509001	72545000	11	20	10	18	5	12	7	9	13	9	7	6	5	6	6	5	4.5712	5.50151	2.45176	5.50757	2.44949	6.50641	0.547723
2	72553001	72573000	9	17	8	15	5	10	6	8	11	8	6	5	5	5	5	5	3.70585	4.50185	2.01108	4.93288	2.04939	5	0
2	72576001	72582000	9	17	9	17	5	12	7	9	12	8	7	6	6	6	5	6	3.85087	4.80625	2.04396	4.6188	2.07364	6.02771	0.447214
2	74813001	74821000	4	6	7	6	6	9	10	12	8	8	5	11	9	7	6	8	2.18708	1.63299	2.17051	1.52753	2.60768	1.73205	1.92354
2	77154001	77169000	16	19	18	30	33	37	19	21	17	20	15	31	28	28	27	24	6.73764	8.91628	5.37484	1.52753	2.40832	3.51188	2.50998
2	77198001	77207000	44	45	40	25	23	21	26	27	30	30	27	26	28	20	27	18	7.95796	11.1535	3.92853	2.64575	1.87083	2	4.49444
2	77664001	77671000	3	8	6	3	3	4	3	3	3	4	3	3	3	3	3	2	1.45917	2.07364	0.471405	2.51661	0.447214	0.57735	0.447214
2	78623001	78657000	5	5	6	10	13	9	6	6	5	7	8	9	12	10	11	11	2.67628	3.2249	2.4608	0.57735	1.14018	2.08167	1.14018
2	78681001	78689000	6	7	8	7	7	9	8	7	8	8	6	8	8	7	7	7	0.806226	1.0328	0.699206	1	0.894427	1.1547	0.547723
2	79549001	79580000	4	4	5	7	6	7	4	5	5	5	4	7	7	5	5	6	1.14746	1.3784	1.05935	0.57735	0.547723	0.57735	1
2	81193001	81207000	4	5	6	3	5	3	5	5	6	5	4	6	5	4	3	5	1.0247	1.21106	0.918937	1	0.707107	1.1547	1.14018
2	82940001	82953000	34	33	32	36	34	27	31	30	34	33	32	31	33	29	33	26	2.67083	3.07679	2.39444	1	1.58114	4.72582	2.96648
2	83601001	83611000	26	30	34	35	34	44	34	36	41	38	27	41	40	34	31	33	5.0448	6.01387	4.60072	4	5.26308	5.50757	4.43847
2	84306001	84312000	55	19	23	19	20	21	20	24	23	20	18	20	19	19	20	19	8.84661	14.2045	1.8738	19.7315	2.44949	1	0.547723
2	86384001	86392000	19	20	21	21	21	21	22	22	21	23	20	21	22	19	21	20	1.08781	0.83666	1.19722	1	1.14018	0	1.14018
2	87234001	87243000	8	8	1	8	2	1	1	8	2	2	1	1	1	8	1	1	3.24294	3.6697	2.87518	4.04145	2.94958	3.78594	3.1305
2	92389001	92397000	28	32	34	28	30	29	26	28	31	31	28	27	28	26	28	24	2.5	2.40139	2.16282	3.05505	2.16795	1	1.67332
2	94111001	94123000	10	10	10	11	12	9	10	10	11	11	10	11	11	12	14	8	1.36015	1.0328	1.54919	0	0.547723	1.52753	2.16795
2	96653001	96668000	15	15	16	16	17	16	17	16	17	17	15	16	16	15	17	14	0.928709	0.752773	1.05409	0.57735	0.894427	0.57735	1.14018
2	101730001	101740000	7	9	9	6	8	7	5	5	9	10	6	5	9	5	5	7	1.78885	1.21106	2.01108	1.1547	2.34521	1	1.78885
2	101742001	101762000	13	14	14	14	14	12	14	12	16	15	13	15	15	13	15	12	1.22304	0.83666	1.41421	0.57735	1.58114	1.1547	1.41421
2	101977001	101986000	30	31	31	33	30	25	31	26	36	33	28	33	35	29	32	25	3.28634	2.68328	3.70585	0.57735	3.96232	4.04145	3.89872
2	103579001	103613000	30	33	33	36	36	35	34	28	42	41	30	38	37	35	37	31	3.89016	2.31661	4.62	1.73205	6.32456	0.57735	2.79285
2	107353001	107364000	10	12	10	11	11	12	11	10	11	12	8	9	10	10	11	8	1.25831	0.894427	1.33333	1.1547	1.51658	0.57735	1.14018
2	108747001	108755000	4	3	4	5	4	5	5	5	5	5	3	4	5	5	5	4	0.727438	0.752773	0.699206	0.57735	0.894427	0.57735	0.547723
2	109993001	110001000	10	11	12	11	13	14	15	14	13	13	10	14	14	12	11	12	1.54785	1.47196	1.54919	1	1.87083	1.52753	1.34164
2	111384001	111407000	29	29	27	30	34	26	28	27	32	32	28	29	29	32	36	24	3.07679	2.78687	3.36815	1.1547	2.40832	4	4.41588
2	112026001	112032000	24	30	33	30	28	41	28	30	33	33	24	30	33	29	31	28	4.01196	5.72713	2.84605	4.58258	3.78153	7	1.92354
2	113219001	113232000	7	9	11	9	9	11	8	10	8	8	7	8	8	9	8	8	1.20416	1.50555	0.788811	2	1.09545	1.1547	0.447214
2	113742001	113753000	13	15	15	14	14	12	14	15	14	14	13	14	14	13	14	12	0.930949	1.16905	0.823273	1.1547	0.707107	1.1547	0.894427
2	113796001	113803000	11	11	12	13	13	15	14	13	14	14	8	14	13	13	12	12	1.66833	1.51658	1.82878	0.57735	2.60768	1.1547	0.83666
2	113932001	113947000	13	15	11	11	11	12	12	13	15	15	11	15	15	10	11	10	1.93218	1.60208	2.16282	2	1.78885	0.57735	2.58844
2	114179001	114186000	6	5	4	6	6	5	5	4	6	6	5	7	6	6	6	4	0.892095	0.816497	0.971825	1	0.83666	0.57735	1.09545
2	115283001	115291000	17	20	21	18	19	21	21	19	23	23	19	22	23	17	19	19	2.01556	1.63299	2.17307	2.08167	2	1.52753	2.44949
2	116357001	116368000	5	7	11	11	12	13	12	11	13	13	9	12	13	11	11	9	2.28674	3.12517	1.50555	3.05505	1.67332	1	1.48324
2	116509001	116527000	6	7	8	8	8	9	9	8	9	9	6	9	9	8	8	6	1.12361	1.0328	1.19722	1	1.30384	0.57735	1.22474
2	116867001	116890000	20	17	16	15	17	16	17	17	17	18	17	17	17	16	16	17	1.08781	1.7224	0.567646	2.08167	0.447214	1	0.547723
2	117031001	117040000	29	34	36	32	32	37	30	32	36	37	30	32	33	30	32	31	2.60048	2.94392	2.45176	3.60555	3.31662	2.88675	1.14018
2	117171001	117178000	14	21	23	14	19	20	18	21	22	21	16	23	30	17	13	17	4.30068	3.72827	4.73286	4.72582	2.50998	3.21455	6.63325
2	118041001	118051000	19	16	16	16	16	16	17	17	19	19	18	18	18	15	16	15	1.38894	1.22474	1.47573	1.73205	1	0	1.51658
2	118427001	118449000	7	8	9	9	8	10	8	9	10	10	7	10	10	8	8	7	1.14746	1.04881	1.25167	1	1.30384	1	1.34164
2	120235001	120252000	9	10	10	8	8	10	9	11	10	10	8	11	11	8	7	10	1.25831	0.983192	1.43372	0.57735	1.14018	1.1547	1.81659
2	123162001	123177000	28	19	15	21	21	15	25	17	24	23	21	23	21	22	25	15	3.88962	4.83391	3.30656	6.65833	3.16228	3.4641	3.76829
2	127669001	127677000	36	35	36	34	35	25	33	29	37	35	33	33	34	32	37	29	3.26024	4.23084	2.78089	0.57735	2.96648	5.50757	2.91548
2	130443001	130449000	16	18	17	20	19	18	18	19	18	17	16	17	18	17	17	16	1.15289	1.41421	0.948683	1	1.14018	1	0.707107
2	130711001	130723000	8	4	4	4	4	4	4	4	4	4	5	4	4	4	4	4	1.01448	1.63299	0.316228	2.3094	0.447214	0	0
2	132227001	132241000	18	20	23	24	30	33	29	29	30	35	21	34	31	31	30	24	5.22653	5.78504	4.19524	2.51661	5.01996	4.58258	3.67423
2	134035001	134071000	4	5	7	15	14	18	7	6	8	7	5	8	12	14	3	12	4.47912	5.89067	3.45768	1.52753	1.14018	2.08167	4.38178
2	134075001	134089000	5	6	8	12	11	13	11	10	11	10	5	11	10	11	9	9	2.39444	3.3116	1.82878	1.52753	2.50998	1	1
2	134599001	134609000	8	10	12	9	10	11	11	10	12	13	10	12	12	9	9	10	1.41421	1.41421	1.39841	2	1.30384	1	1.51658
2	135013001	135024000	25	29	32	29	28	35	27	26	31	32	24	28	29	29	1	27	7.4744	3.4448	8.88444	3.51188	3.39116	3.78594	12.2147
2	135888001	135909000	4	5	4	3	3	5	4	5	5	5	3	5	5	3	3	3	0.928709	0.894427	0.994429	0.57735	0.894427	1.1547	1.09545
2	137785001	137798000	34	33	33	33	32	22	32	30	37	35	33	32	33	31	34	25	3.65548	4.53505	3.2249	0.57735	2.70185	6.08276	3.53553
2	137846001	137853000	2	4	2	2	2	2	2	4	4	2	4	4	4	3	4	2	0.997914	0.816497	0.948683	1.1547	1.09545	0	0.894427
2	137916001	137926000	13	13	14	12	13	13	16	14	14	15	13	13	13	12	13	12	1.07819	0.632456	1.2693	0.57735	1.14018	0.57735	0.547723
2	142455001	142471000	6	8	8	4	5	12	7	8	8	9	6	8	8	6	6	6	1.86971	2.85774	1.13529	1.1547	1.14018	4.3589	1.09545
2	144355001	144362000	8	9	6	11	8	5	7	7	10	6	6	9	8	7	7	5	1.71148	2.13698	1.47573	1.52753	1.64317	3	1.48324
2	152121001	152149000	35	24	23	21	22	22	25	26	26	23	27	23	27	23	23	27	3.35099	5.24404	1.82574	6.65833	1.51658	0.57735	2.19089
2	152239001	152269000	31	21	20	18	20	19	22	23	23	20	23	21	24	20	20	24	3.03795	4.76445	1.63299	6.08276	1.30384	1	2.04939
2	156447001	156456000	2	2	3	3	2	5	2	3	2	4	2	3	3	3	2	3	0.856349	1.16905	0.674949	0.57735	0.894427	1.52753	0.447214
2	158642001	158660000	2	3	3	3	3	3	6	4	3	3	3	4	3	4	3	3	0.873212	0.408248	0.966092	0.57735	1.30384	0	0.547723
2	158942001	159005000	7	4	6	5	6	6	9	7	5	5	3	4	6	5	6	5	1.41274	1.0328	1.64992	1.52753	2.28035	0.57735	0.83666
2	159008001	159023000	3	3	4	2	2	2	7	4	2	3	2	3	2	2	2	3	1.31022	0.816497	1.56347	0.57735	2.07364	0	0.547723
2	159099001	159150000	4	4	5	3	3	4	8	5	3	5	3	4	4	3	4	4	1.25831	0.752773	1.49443	0.57735	2.04939	0.57735	0.447214
2	159152001	159218000	3	6	4	4	4	4	2	2	3	4	2	3	4	3	4	4	1.0328	0.983192	0.875595	1.52753	0.894427	0	0.547723
2	159372001	159433000	4	4	3	4	4	7	3	3	4	7	3	6	6	6	6	6	1.48324	1.36626	1.56347	0.57735	1.73205	1.73205	0
2	160096001	160114000	8	8	8	8	8	5	8	8	8	7	6	8	8	7	7	6	0.957427	1.22474	0.823273	0	0.894427	1.73205	0.83666
2	160627001	160686000	10	10	13	12	12	13	12	13	13	12	10	12	13	12	11	11	1.10868	1.36626	0.994429	1.73205	1.22474	0.57735	0.83666
2	161036001	161065000	4	5	5	6	5	5	6	6	6	6	4	6	5	5	5	4	0.75	0.632456	0.823273	0.57735	0.894427	0.57735	0.707107
2	161630001	161655000	2	3	4	3	3	4	2	4	4	4	3	4	3	2	4	3	0.774597	0.752773	0.823273	1	0.894427	0.57735	0.83666
2	162451001	162457000	8	13	19	12	18	20	17	11	18	14	9	16	18	11	10	17	3.89818	4.73286	3.54181	5.50757	3.83406	4.16333	3.64692
3	6765001	6780000	12	6	9	3	12	9	8	9	7	11	8	6	8	10	10	8	2.33809	3.50714	1.50923	3	1.51658	4.58258	1.67332
3	6783001	6789000	16	9	12	5	15	11	10	12	10	13	11	9	11	12	12	10	2.52653	4.0332	1.24722	3.51188	1.30384	5.03322	1.30384
3	6800001	6812000	11	6	8	3	9	6	7	9	6	9	9	6	6	8	8	6	1.92246	2.78687	1.3499	2.51661	1.41421	3	1.09545
3	6856001	6862000	15	9	12	4	15	10	10	12	9	13	11	8	11	12	12	10	2.68871	4.16733	1.54919	3	1.58114	5.50757	1.67332
3	6865001	6871000	13	6	9	3	12	8	8	9	7	11	8	6	8	9	10	7	2.44609	3.72827	1.49443	3.51188	1.51658	4.50925	1.58114
3	6873001	6880000	12	8	10	4	13	10	10	10	8	11	9	7	9	10	10	8	2.08866	3.20936	1.22927	2	1.14018	4.58258	1.30384
3	6942001	6953000	12	6	9	3	11	7	8	10	7	10	9	6	7	9	10	8	2.23607	3.34664	1.42984	3	1.30384	4	1.58114
3	6965001	6971000	14	8	11	4	14	11	10	12	9	12	11	9	10	12	11	9	2.42126	3.82971	1.2693	3	1.30384	5.1316	1.30384
3	6974001	6980000	12	5	9	3	12	8	7	8	6	11	7	5	7	9	9	7	2.50915	3.65605	1.7127	3.51188	1.92354	4.50925	1.67332
3	6982001	6989000	13	8	10	4	14	11	10	11	9	12	9	8	10	11	11	9	2.3094	3.63318	1.24722	2.51661	1.30384	5.1316	1.30384
3	7002001	7012000	11	6	9	3	10	7	8	10	6	10	9	6	7	8	9	6	2.10456	2.94392	1.59513	2.51661	1.67332	3.51188	1.30384
3	7102001	7113000	6	4	5	3	6	5	5	5	4	5	5	5	5	5	5	5	0.718795	1.16905	0.316228	1	0.447214	1.52753	0
3	7210001	7216000	6	4	6	3	6	5	6	6	5	6	4	4	5	5	5	5	0.928709	1.26491	0.737865	1.1547	0.894427	1.52753	0.447214
3	7224001	7230000	5	3	4	3	5	5	4	5	4	4	4	3	4	4	5	4	0.718795	0.983192	0.567646	1	0.447214	1.1547	0.707107
3	16457001	16464000	10	10	11	9	11	10	11	11	11	11	9	10	10	9	10	9	0.806226	0.752773	0.875595	0.57735	0.894427	1	0.547723
3	18147001	18153000	11	13	14	17	18	19	13	13	13	15	10	19	17	16	17	14	2.74393	3.14113	2.62679	1.52753	1.78885	1	1.81659
3	21983001	21998000	7	8	7	15	15	11	9	9	9	5	8	6	6	6	12	6	3.11381	3.78153	2.17051	0.57735	1.73205	2.3094	2.68328
3	22000001	22014000	8	10	7	16	17	13	10	10	9	5	9	7	7	7	13	7	3.43936	4.16733	2.27058	1.52753	2.07364	2.08167	2.68328
3	22169001	22182000	7	8	7	15	15	11	9	9	9	5	8	6	6	6	12	6	3.11381	3.78153	2.17051	0.57735	1.73205	2.3094	2.68328
3	22187001	22206000	8	10	8	19	18	14	12	11	10	5	10	7	7	7	14	7	4.06561	4.91596	2.82843	1.1547	2.70185	2.64575	3.1305
3	22208001	22222000	13	16	13	28	28	20	18	17	16	11	15	12	12	12	22	12	5.46466	6.94742	3.56059	1.73205	2.70185	4.6188	4.47214
3	22316001	22322000	6	5	7	15	14	10	7	7	6	2	6	3	3	5	11	5	3.74166	4.23084	2.59272	1	2.07364	2.64575	3.28634
3	22326001	22343000	10	11	10	13	14	13	10	10	11	9	9	9	9	8	10	8	1.77012	1.7224	0.948683	0.57735	0.83666	0.57735	0.83666
3	22350001	22388000	6	5	5	11	12	7	6	6	5	3	5	4	4	4	9	4	2.58199	3.07679	1.69967	0.57735	1.22474	2.64575	2.23607
3	22392001	22399000	3	4	4	10	10	7	5	5	5	4	4	4	5	4	7	5	2.09364	3.14113	0.918937	0.57735	0.547723	1.73205	1.22474
3	22414001	22423000	3	3	3	5	5	4	3	2	3	2	3	2	2	3	4	3	0.957427	0.983192	0.674949	0	0.547723	0.57735	0.83666
3	24569001	24576000	28	32	33	29	29	31	25	26	30	31	29	28	28	27	26	28	2.23607	1.96638	1.8738	2.64575	2.58844	1.1547	0.894427
3	27560001	27566000	5	5	6	6	5	5	6	5	8	6	7	6	5	4	6	4	1.03078	0.516398	1.25167	0.57735	1.14018	0.57735	1
3	29648001	29667000	6	13	7	11	8	9	10	9	11	10	4	10	20	12	12	6	3.66742	2.60768	4.22164	3.78594	2.77489	1.52753	5.09902
3	29677001	29685000	3	7	3	4	3	4	4	4	5	5	3	4	6	5	5	3	1.18322	1.54919	0.966092	2.3094	0.83666	0.57735	1.14018
3	29735001	29741000	6	8	6	8	6	6	6	6	7	6	5	6	8	7	8	5	1.0328	1.0328	1.07497	1.1547	0.707107	1.1547	1.30384
3	30467001	30481000	29	27	35	33	32	34	39	36	34	34	29	37	36	32	31	32	3.18067	3.07679	3.05505	4.16333	3.64692	1	2.70185
3	31771001	31779000	14	15	15	16	16	17	16	15	18	17	13	17	17	16	16	15	1.27639	1.04881	1.41421	0.57735	1.92354	0.57735	0.83666
3	33571001	33584000	25	29	32	30	30	36	29	30	32	32	25	30	31	29	28	28	2.69568	3.61478	2.1187	3.51188	2.88097	3.4641	1.30384
3	36895001	36904000	23	21	20	23	29	21	25	24	31	23	21	25	20	27	26	18	3.50179	3.25064	3.74166	1.52753	3.76829	4.16333	3.96232
3	38354001	38363000	28	29	25	24	26	24	27	30	27	35	27	23	28	25	27	22	3.11381	2.09762	3.63471	2.08167	3.49285	1.1547	2.54951
3	42935001	42946000	13	13	14	15	13	14	14	15	16	16	12	15	16	16	17	15	1.40831	0.816497	1.39841	0.57735	1.67332	1	0.83666
3	42949001	42961000	17	17	21	19	20	21	22	22	22	23	17	23	22	21	20	20	2.03204	1.83485	1.81353	2.3094	2.38747	1	1.30384
3	43062001	43069000	25	24	33	26	30	27	29	31	33	33	26	29	29	26	24	26	3.14576	3.39116	3.09839	4.93288	2.96648	2.08167	2.16795
3	43656001	43665000	28	31	34	33	32	37	31	31	35	35	27	32	33	32	32	30	2.54214	3.01662	2.34758	3	3.34664	2.64575	1.09545
3	44471001	44489000	3	5	3	3	3	2	3	3	3	3	3	2	2	3	3	2	0.718795	0.983192	0.483046	1.1547	0	0.57735	0.547723
3	44955001	44961000	4	4	5	5	5	7	6	6	6	5	5	6	6	5	5	5	0.7932	1.09545	0.527046	0.57735	0.547723	1.1547	0.547723
3	45014001	45033000	18	20	26	23	23	26	29	29	26	23	27	25	29	19	20	24	3.58178	3.20416	3.63471	4.16333	2.48998	1.73205	4.03733
3	45057001	45068000	17	16	25	26	25	30	26	25	30	25	21	28	32	21	21	23	4.48655	5.49242	3.88158	4.93288	3.20936	2.64575	4.84768
3	45071001	45081000	9	16	15	11	9	12	21	20	12	13	19	12	16	8	11	12	3.96653	2.96648	4.35125	3.78594	4.1833	1.52753	2.86356
3	45090001	45104000	11	15	20	21	19	26	29	27	28	23	16	27	31	17	17	18	5.8648	5.16398	5.79367	4.50925	5.31977	3.60555	6.55744
3	45106001	45112000	4	4	5	5	5	7	5	5	5	5	5	6	7	5	5	5	0.834166	1.09545	0.674949	0.57735	0	1.1547	0.894427
3	45164001	45172000	14	17	18	16	21	18	15	19	17	17	16	19	18	17	17	18	1.66208	2.33809	1.25167	2.08167	1.48324	2.51661	0.83666
3	45201001	45215000	6	6	8	6	9	7	6	8	7	7	7	8	8	7	6	7	0.928709	1.26491	0.737865	1.1547	0.707107	1.52753	0.83666
3	45223001	45237000	7	8	8	8	10	10	7	10	8	9	7	9	9	9	9	9	1.03078	1.22474	0.966092	0.57735	1.30384	1.1547	0
3	45251001	45257000	13	16	16	16	21	18	14	19	18	17	14	19	19	18	18	18	2.15639	2.65832	1.89737	1.73205	2.30217	2.51661	0.547723
3	45261001	45278000	13	15	16	15	19	17	13	17	15	16	15	17	17	16	16	16	1.5152	2.04124	1.22927	1.52753	1.48324	2	0.547723
3	45280001	45286000	7	10	10	9	12	11	8	10	9	9	9	10	9	10	11	10	1.20416	1.7224	0.849837	1.73205	0.707107	1.52753	0.707107
3	45315001	45327000	10	12	13	12	13	15	11	14	14	13	10	14	14	12	12	12	1.45917	1.64317	1.42984	1.52753	1.81659	1.52753	1.09545
3	45355001	45362000	11	13	14	13	17	17	12	15	14	14	12	15	13	15	15	14	1.67332	2.40139	1.19722	1.52753	1.34164	2.3094	0.894427
3	45364001	45375000	7	9	9	8	11	11	9	10	9	9	8	10	11	10	8	9	1.18322	1.60208	0.948683	1.1547	0.707107	1.73205	1.14018
3	46311001	46317000	16	17	18	16	16	21	17	17	20	20	15	18	19	16	15	17	1.82117	1.96638	1.83787	1	2.16795	2.88675	1.58114
3	47875001	47894000	6	6	6	6	6	5	5	6	6	6	5	6	6	4	6	4	0.727438	0.408248	0.843274	0	0.547723	0.57735	1.09545
3	48137001	48145000	4	4	4	4	4	5	5	5	4	6	3	5	5	5	4	4	0.727438	0.408248	0.843274	0	1.14018	0.57735	0.547723
3	49535001	49544000	13	17	16	16	17	15	15	16	15	17	13	15	14	14	17	13	1.47054	1.50555	1.44914	2.08167	1.48324	1	1.51658
3	50011001	50021000	6	6	7	7	7	6	7	7	8	8	7	7	8	7	8	6	0.730297	0.547723	0.674949	0.57735	0.547723	0.57735	0.83666
3	53714001	53727000	4	4	5	5	6	6	6	7	6	6	4	7	7	5	4	5	1.09354	0.894427	1.1595	0.57735	1.09545	0.57735	1.34164
3	53866001	53881000	17	17	16	18	17	12	16	16	18	17	16	17	18	14	18	12	1.93972	2.13698	1.93218	0.57735	0.894427	3.21455	2.68328
3	56224001	56239000	15	17	20	19	20	25	19	19	24	23	15	25	24	20	19	19	3.20871	3.38625	3.16403	2.51661	3.60555	3.21455	2.88097
3	56417001	56437000	6	7	9	7	7	9	7	7	7	9	6	7	7	7	8	6	1	1.22474	0.875595	1.52753	1.09545	1.1547	0.707107
3	59616001	59672000	22	21	21	17	19	16	22	20	18	20	14	18	26	17	25	20	3.15172	2.42212	3.62093	0.57735	3.03315	1.52753	4.08656
3	59739001	59765000	12	11	13	6	11	7	14	14	9	11	5	9	18	7	14	14	3.5678	2.82843	3.97911	1	3.78153	2.64575	4.39318
3	59929001	59988000	20	21	21	19	18	19	23	20	20	20	16	16	26	15	23	19	2.81662	1.21106	3.52136	0.57735	2.48998	0.57735	4.65833
3	63597001	63613000	8	9	8	8	8	6	8	7	9	8	8	8	8	8	9	7	0.771902	0.983192	0.666667	0.57735	0.707107	1.1547	0.707107
3	63797001	63809000	18	17	21	21	20	19	16	17	16	17	19	17	19	17	18	16	1.67332	1.63299	1.13529	2.08167	1.22474	1	1.14018
3	64025001	64042000	7	7	10	9	9	10	10	9	10	10	7	10	10	8	8	8	1.20416	1.36626	1.1547	1.73205	1.30384	0.57735	1.09545
3	64044001	64050000	3	4	5	4	4	6	4	4	5	4	4	5	6	5	4	4	0.813941	1.0328	0.707107	1	0.447214	1.1547	0.83666
3	64662001	64675000	3	3	3	4	4	6	5	5	5	4	3	4	4	4	4	3	0.894427	1.16905	0.737865	0	0.894427	1.1547	0.447214
3	65008001	65014000	6	7	7	8	7	8	8	6	8	9	6	9	9	9	8	7	1.08781	0.752773	1.19722	0.57735	1.34164	0.57735	0.894427
3	65102001	65111000	22	24	28	30	30	34	27	28	36	35	22	32	32	29	30	25	4.28952	4.38178	4.35125	3.05505	5.85662	2.3094	2.88097
3	65595001	65603000	20	17	17	19	21	22	25	25	22	22	19	23	22	16	20	18	2.73252	2.06559	2.93636	1.73205	2.50998	1.52753	2.86356
3	66205001	66216000	8	7	6	6	7	6	7	5	7	6	7	7	7	7	7	6	0.718795	0.816497	0.699206	1	0.894427	0.57735	0.447214
3	66275001	66290000	25	25	23	25	25	17	23	20	26	25	23	24	25	22	26	19	2.62599	3.20416	2.40601	1.1547	2.30217	4.6188	2.77489
3	66346001	66359000	20	23	25	24	24	25	22	23	25	25	20	22	23	22	23	20	1.78419	1.87083	1.71594	2.51661	2.12132	0.57735	1.22474
3	66367001	66378000	35	22	27	37	37	28	39	35	37	39	23	37	41	27	34	32	5.93155	6.22896	5.68038	6.55744	6.69328	5.19615	5.26308
3	67622001	67630000	2	2	2	5	5	5	2	2	2	2	2	3	4	5	5	2	1.40831	1.64317	1.28668	0	0	0	1.30384
3	67761001	67768000	27	36	43	32	33	42	28	33	33	36	29	33	34	29	29	29	4.66011	6.1563	2.79086	8.02081	3.27109	5.50757	2.48998
3	67932001	67939000	31	28	32	31	31	22	31	32	36	34	30	28	26	28	31	24	3.57246	3.76386	3.62093	2.08167	2.40832	5.19615	2.60768
3	67992001	67998000	15	17	17	15	16	16	16	17	17	18	15	16	15	14	16	14	1.14746	0.894427	1.31656	1.1547	1.14018	0.57735	1
3	68016001	68033000	4	4	5	6	5	8	6	6	7	6	4	7	6	5	5	5	1.15289	1.50555	0.948683	0.57735	1.09545	1.52753	0.894427
3	68418001	68426000	17	17	19	18	20	22	20	21	20	21	17	21	21	19	18	19	1.62788	1.94079	1.41814	1.1547	1.64317	2	1.34164
3	69289001	69303000	15	11	12	11	11	15	19	19	17	19	14	13	12	12	13	11	3.01109	1.97484	3.24722	2.08167	2.19089	2.3094	0.83666
3	69748001	69754000	11	11	11	13	11	14	12	12	12	13	10	11	13	11	14	9	1.39044	1.32916	1.49443	0	1.09545	1.52753	1.94936
3	70752001	70763000	22	21	23	23	24	24	27	26	27	26	20	27	29	22	23	23	2.53558	1.16905	2.82843	1	2.94958	0.57735	3.03315
3	73109001	73115000	12	16	22	15	15	24	16	21	15	16	14	16	16	16	12	18	3.30656	4.63321	2.35702	5.03322	2.70185	5.19615	2.19089
3	73117001	73124000	2	5	6	5	5	7	4	6	5	5	5	5	4	5	2	6	1.32759	1.67332	1.1595	2.08167	0.707107	1.1547	1.51658
3	73355001	73363000	6	6	6	6	6	6	5	5	8	6	6	7	7	5	6	6	0.771902	0	0.994429	0	1.22474	0	0.83666
3	74849001	74856000	36	38	31	24	24	31	40	47	51	50	23	37	38	23	24	29	9.59079	5.85377	11.0232	3.60555	11.5629	4.04145	7.04982
3	76136001	76145000	9	9	9	9	9	10	8	5	7	8	9	6	7	9	9	8	1.32759	0.408248	1.3499	0	1.51658	0.57735	1.30384
3	76520001	76532000	9	7	7	8	8	7	7	6	7	7	8	7	7	6	7	8	0.774597	0.816497	0.666667	1.1547	0.707107	0.57735	0.707107
3	79379001	79387000	3	5	5	3	3	6	4	4	4	4	3	4	4	3	3	3	0.910586	1.32916	0.516398	1.1547	0.447214	1.73205	0.547723
3	80389001	80408000	6	8	7	6	6	5	5	6	7	7	6	6	7	4	5	5	1.0328	1.0328	1.0328	1	0.83666	0.57735	1.14018
3	81467001	81476000	20	18	20	18	20	17	21	20	22	22	19	20	21	18	20	17	1.59034	1.32916	1.63299	1.1547	1.30384	1.52753	1.64317
3	84723001	84731000	15	18	20	26	26	30	23	28	36	33	15	31	30	25	25	17	6.44851	5.71839	6.71731	2.51661	8.33667	2.3094	5.54977
3	86061001	86075000	4	7	6	4	4	7	4	5	6	6	4	5	4	4	4	4	1.14746	1.50555	0.843274	1.52753	1	1.73205	0.447214
3	89191001	89210000	11	11	11	12	10	10	10	10	11	11	11	10	11	10	12	9	0.806226	0.752773	0.849837	0	0.547723	1.1547	1.14018
3	91683001	91693000	8	11	12	10	10	15	11	10	12	11	8	11	12	10	9	10	1.70783	2.36643	1.26491	2.08167	1.51658	2.88675	1.14018
3	92807001	92814000	14	13	17	13	12	14	13	12	15	18	13	16	18	12	12	15	2.10456	1.7224	2.36643	2.08167	2.38747	1	2.60768
3	94216001	94222000	36	33	33	30	32	36	36	35	35	37	32	39	36	34	30	37	2.58118	2.33809	2.60128	1.73205	1.87083	3.05505	3.42053
3	94278001	94292000	9	10	10	9	10	11	10	12	12	13	9	13	12	9	10	9	1.46059	0.752773	1.66333	0.57735	1.64317	1	1.81659
3	94362001	94368000	11	13	14	12	12	15	13	12	16	16	10	14	14	12	12	12	1.7127	1.47196	1.91195	1.52753	2.60768	1.73205	1.09545
3	96433001	96444000	3	5	4	4	3	6	4	4	4	4	3	4	4	4	4	4	0.730297	1.16905	0.316228	1	0.447214	1.52753	0
3	102574001	102586000	6	7	6	5	5	7	6	7	5	7	6	6	7	5	5	5	0.853913	0.894427	0.875595	0.57735	0.83666	1.1547	0.894427
3	104263001	104271000	19	24	22	18	17	20	21	23	25	25	19	27	25	18	18	19	3.19374	2.60768	3.39935	2.51661	2.60768	1.52753	4.27785
3	104566001	104572000	3	5	5	3	2	4	3	2	3	3	3	3	3	3	3	2	0.885061	1.21106	0.421637	1.1547	0.447214	1	0.447214
3	104897001	104911000	18	20	22	18	20	23	21	22	20	21	16	20	20	20	18	20	1.76895	2.04124	1.68655	2	2.34521	2.51661	0.894427
3	105057001	105076000	25	24	23	24	23	15	21	21	24	23	22	22	22	20	25	17	2.74393	3.6697	2.21359	1	1.30384	4.93288	2.94958
3	108621001	108627000	19	20	20	19	18	21	19	21	20	21	19	20	19	19	21	17	1.15289	1.04881	1.26491	0.57735	1	1.52753	1.48324
3	108695001	108702000	15	14	14	15	13	13	13	16	13	16	13	14	14	14	15	12	1.1547	0.894427	1.33333	0.57735	1.64317	1.1547	1.09545
3	109651001	109657000	22	21	22	24	24	18	21	22	25	25	22	22	23	22	27	20	2.16025	2.2286	2.13177	0.57735	1.87083	3.4641	2.58844
3	112447001	112463000	17	18	18	19	20	16	18	20	20	19	17	16	16	16	18	16	1.52753	1.41421	1.64655	0.57735	1.30384	2.08167	0.894427
3	112767001	112774000	7	7	7	8	8	8	8	9	8	8	6	8	8	8	8	7	0.704154	0.547723	0.788811	0	1.09545	0	0.447214
3	118913001	118924000	22	19	18	17	19	17	18	18	19	19	19	19	19	18	18	20	1.19548	1.8619	0.674949	2.08167	0.547723	1.1547	0.83666
3	118943001	118949000	2	4	3	2	2	2	4	2	3	4	2	3	2	2	2	3	0.806226	0.83666	0.823273	1	1	0	0.547723
3	120949001	120956000	30	35	36	33	33	35	29	30	34	35	30	30	32	32	31	30	2.28674	2.16025	1.94651	3.21455	2.70185	1.1547	1
3	126716001	126722000	10	14	15	14	14	16	13	14	17	16	12	14	13	12	14	10	1.96214	2.04124	2.01384	2.64575	2.07364	1.1547	1.67332
3	128205001	128212000	14	14	14	15	15	12	15	16	16	15	13	13	14	12	15	12	1.34009	1.09545	1.52388	0	1.22474	1.73205	1.30384
3	129191001	129199000	8	8	8	7	8	5	7	5	8	8	6	8	6	8	7	7	1.08781	1.21106	1.05409	0	1.30384	1.52753	0.83666
3	137937001	137944000	5	5	5	7	6	7	6	7	7	6	5	7	6	7	6	5	0.853913	0.983192	0.788811	0	0.83666	0.57735	0.83666
3	139400001	139407000	4	4	3	7	9	10	4	4	4	3	3	5	5	5	7	6	2.10456	2.92689	1.26491	0.57735	0.547723	1.52753	0.894427
3	139435001	139451000	5	3	3	6	7	8	5	4	5	3	3	6	4	4	6	7	1.61116	2.06559	1.33749	1.1547	1	1	1.34164
3	140249001	140257000	10	7	4	7	6	4	9	4	5	6	6	6	5	7	9	5	1.84391	2.25093	1.68655	3	1.87083	1.52753	1.67332
3	142714001	142734000	5	6	8	8	7	9	9	8	8	8	6	8	9	8	8	9	1.18322	1.47196	0.875595	1.52753	1.09545	1	0.547723
3	142879001	142886000	3	3	3	4	4	5	7	7	4	6	6	4	3	3	3	4	1.4477	0.816497	1.63639	0	1.22474	0.57735	0.547723
3	142917001	142946000	18	20	17	21	22	26	29	31	21	27	26	25	24	20	24	21	3.92428	3.20416	3.58391	1.52753	3.76829	2.64575	2.16795
3	142948001	142954000	4	4	4	5	5	7	8	9	4	6	8	6	5	4	3	6	1.75119	1.16905	1.96921	0	2	1.1547	1.30384
3	142956001	142974000	6	6	6	7	7	10	11	10	6	9	10	8	7	5	6	7	1.86078	1.54919	2.02485	0	1.92354	1.73205	1.14018
3	142981001	143013000	10	8	13	7	10	24	13	13	10	11	14	9	8	6	12	15	4.24215	6.22896	2.84605	2.51661	1.64317	9.07377	3.53553
3	143017001	143028000	9	7	12	5	9	17	9	10	8	7	12	6	5	5	11	13	3.35596	4.21505	2.87518	2.51661	1.92354	6.1101	3.74166
3	143100001	143107000	3	4	3	4	5	6	7	7	3	6	7	4	3	3	3	4	1.59164	1.16905	1.82878	0.57735	1.73205	1	0.547723
3	143144001	143150000	4	5	4	5	5	7	7	8	4	6	8	6	5	4	3	6	1.50416	1.09545	1.70294	0.57735	1.67332	1.1547	1.30384
3	143152001	143183000	6	20	10	10	11	18	50	54	7	24	29	12	11	10	7	16	14.5921	5.35724	17.359	7.2111	19.383	4.3589	3.27109
3	143300001	143306000	5	5	6	7	7	10	13	13	7	11	12	7	6	5	6	7	2.86284	1.8619	3.16403	0.57735	2.48998	1.73205	0.83666
3	143312001	143320000	4	4	4	6	6	8	11	10	4	7	8	5	4	4	4	6	2.29401	1.63299	2.62679	0	2.73861	1.1547	0.894427
3	143331001	143337000	5	9	8	12	12	15	18	17	8	15	16	9	8	9	7	15	4.06561	3.54495	4.34102	2.08167	3.96232	1.73205	3.1305
3	143342001	143350000	6	15	9	12	12	25	28	28	9	18	23	12	10	9	9	18	7.28669	6.5549	7.76316	4.58258	7.98123	7.50555	3.78153
3	143406001	143412000	5	6	6	7	7	11	13	13	7	11	12	7	5	5	6	7	2.92119	2.09762	3.27278	0.57735	2.48998	2.3094	1
3	143445001	143453000	3	3	3	4	4	5	8	7	4	6	6	4	3	3	3	4	1.5864	0.816497	1.81353	0	1.48324	0.57735	0.547723
3	143580001	143586000	5	6	6	8	8	11	13	13	7	11	12	7	5	6	6	8	2.81662	2.16025	3.11983	0.57735	2.48998	1.73205	1.14018
3	143592001	143601000	4	5	5	7	7	9	11	10	5	7	8	6	5	5	5	6	2.03204	1.83485	2.20101	0.57735	2.38747	1.1547	0.547723
3	144347001	144353000	3	13	5	12	10	8	11	10	10	8	10	5	5	3	11	9	3.17739	3.937	2.85968	5.2915	1.09545	2	3.28634
3	144357001	144366000	7	16	10	15	14	12	13	13	12	10	13	9	9	9	14	11	2.5224	3.38625	1.94651	4.58258	1.30384	1.52753	2.19089
3	144431001	144437000	3	10	5	7	7	6	8	8	7	5	8	3	4	3	8	8	2.17562	2.33809	2.20101	3.60555	1.30384	0.57735	2.58844
3	144447001	144509000	6	18	9	15	15	12	15	14	14	10	15	7	7	5	14	13	3.93647	4.41588	3.80643	6.245	2.07364	1.73205	4.02492
3	144511001	144517000	6	20	10	17	17	13	17	16	14	10	15	6	7	5	15	15	4.71478	5.19294	4.54606	7.2111	2.70185	2.3094	4.97996
3	144519001	144538000	5	19	7	17	16	12	15	15	14	11	15	8	8	5	16	12	4.41541	5.68038	3.78447	7.57188	1.73205	2.64575	4.26615
3	144607001	144618000	4	18	6	16	15	11	15	15	13	10	14	7	7	4	15	12	4.51479	5.68038	3.99444	7.57188	2.07364	2.64575	4.41588
3	144620001	144626000	4	15	7	13	13	10	13	11	11	7	11	5	5	4	11	11	3.57713	4.17931	3.28126	5.68624	2.19089	1.73205	3.49285
3	144628001	144689000	6	17	9	15	15	12	15	13	13	10	15	7	7	6	14	13	3.66458	4.17931	3.49762	5.68624	2.04939	1.73205	3.78153
3	144691001	144707000	7	16	8	15	15	11	14	13	12	9	14	5	5	5	12	13	3.84491	3.89872	3.85285	4.93288	2.07364	2.3094	4.12311
3	144748001	144786000	7	14	7	13	13	12	10	11	10	9	12	8	7	7	11	11	2.39096	3.16228	1.77639	4.04145	1.14018	0.57735	2.04939
4	35001	82000	5	6	7	7	7	7	6	6	7	7	5	7	6	7	6	6	0.718795	0.83666	0.674949	1	0.83666	0	0.547723
4	3661001	3672000	14	12	12	13	13	8	10	9	10	11	10	10	10	11	13	8	1.82117	2.09762	1.31656	1.1547	0.707107	2.88675	1.81659
4	6507001	6517000	4	4	3	5	6	6	4	4	3	4	3	6	6	5	4	4	1.09354	1.21106	1.05935	0.57735	0.547723	0.57735	1
4	8804001	8814000	15	17	16	17	17	12	15	14	17	16	15	16	16	16	18	13	1.5864	1.96638	1.42984	1	1.14018	2.88675	1.78885
4	9443001	9450000	16	16	20	24	23	24	24	23	26	24	15	26	25	23	22	17	3.73274	3.78153	3.68932	2.3094	4.27785	0.57735	3.50714
4	10929001	10935000	9	7	5	7	7	5	7	7	7	7	9	6	6	10	8	4	1.56924	1.50555	1.66333	2	0.894427	1.1547	2.28035
4	11549001	11559000	19	22	20	17	16	18	23	25	24	23	17	25	26	17	17	16	3.60959	2.16025	4.02906	1.52753	3.1305	1	4.86826
4	14670001	14678000	9	10	11	13	13	13	12	12	14	12	9	13	13	12	12	10	1.52753	1.76068	1.44914	1	1.78885	0	1.22474
4	14791001	14799000	9	9	10	10	10	11	9	10	12	12	10	10	10	9	10	9	0.966092	0.752773	1.1005	0.57735	1.34164	0.57735	0.547723
4	26188001	26198000	19	20	20	20	20	17	19	18	21	20	18	20	19	18	20	15	1.50555	1.21106	1.68655	0.57735	1.30384	1.73205	2.07364
4	26847001	26857000	4	5	7	4	4	9	7	7	6	7	4	7	8	5	4	5	1.6419	2.07364	1.41421	1.52753	1.30384	2.88675	1.64317
4	27478001	27498000	12	13	11	11	11	7	11	8	11	11	10	11	10	10	10	7	1.65328	2.04124	1.37032	1	1.30384	2.3094	1.51658
4	27689001	27708000	9	10	8	9	8	7	8	8	8	9	8	8	8	8	8	7	0.75	1.04881	0.471405	1	0.447214	1	0.447214
4	28067001	28078000	3	4	4	4	4	6	5	4	4	5	3	6	5	4	3	4	0.930949	0.983192	0.948683	0.57735	0.83666	1.1547	1.14018
4	28258001	28268000	29	34	35	29	31	31	24	26	29	30	29	24	26	27	31	26	3.20871	2.50998	2.4404	3.21455	2.50998	1.1547	2.58844
4	28368001	28374000	4	5	5	5	5	9	5	5	4	5	6	5	5	4	4	5	1.18145	1.76068	0.632456	0.57735	0.707107	2.3094	0.547723
4	28673001	28685000	32	26	25	24	26	23	25	25	27	27	28	26	27	25	26	27	2.00728	3.16228	1.05935	3.78594	1.34164	1.52753	0.83666
4	29068001	29080000	28	24	23	21	23	21	23	23	26	24	25	23	25	22	22	24	1.8246	2.58199	1.33749	2.64575	1.30384	1.1547	1.30384
4	29522001	29541000	9	10	11	8	10	11	11	11	12	11	8	11	11	9	9	9	1.23659	1.16905	1.31656	1	1.51658	1.52753	1.09545
4	30215001	30224000	24	29	33	33	31	40	36	33	39	38	24	37	38	30	28	28	5.15065	5.27889	5.27994	4.50925	6.04152	4.72582	4.91935
4	30272001	30289000	14	17	14	13	13	17	15	17	19	18	12	20	20	13	12	13	2.82769	1.8619	3.28126	1.73205	2.77489	2.3094	4.03733
4	31508001	31515000	13	13	16	14	15	16	16	15	17	16	12	17	15	13	14	12	1.66833	1.3784	1.88856	1.73205	1.92354	1	1.92354
4	31567001	31589000	7	8	10	7	7	11	8	9	8	8	7	7	8	7	6	9	1.28938	1.75119	0.948683	1.52753	0.707107	2.3094	1.14018
4	33258001	33269000	16	20	21	17	16	22	21	25	23	25	19	26	25	18	15	19	3.59629	2.65832	3.74759	2.64575	2.60768	3.21455	4.72229
4	33319001	33340000	7	8	7	13	11	9	8	8	10	11	7	10	11	8	11	7	1.89297	2.40139	1.66333	0.57735	1.64317	2	1.81659
4	33930001	33952000	22	18	16	17	18	15	19	13	19	19	18	19	18	19	20	15	2.19754	2.42212	2.18327	3.05505	2.60768	1.52753	1.92354
4	35976001	35985000	9	10	10	9	2	10	9	1	1	11	8	8	9	9	11	9	3.36403	3.14113	3.62706	0.57735	4.69042	4.3589	1.09545
4	36738001	36751000	11	12	12	11	12	13	11	11	13	13	11	12	11	11	12	11	0.7932	0.752773	0.843274	0.57735	1.09545	1	0.547723
4	46465001	46474000	12	13	13	14	16	17	14	14	23	20	12	16	17	15	14	13	2.97139	1.94079	3.3928	0.57735	4.66905	1.52753	1.58114
4	46989001	47005000	3	4	5	3	4	6	4	4	4	3	3	5	4	4	3	4	0.853913	1.16905	0.632456	1	0.547723	1.52753	0.707107
4	47524001	47530000	17	19	20	18	18	21	19	18	20	20	17	19	18	17	17	17	1.31498	1.47196	1.22927	1.52753	1.30384	1.73205	0.894427
4	47714001	47721000	11	14	14	16	17	18	17	17	16	17	12	18	17	18	17	14	2.16699	2.52982	1.88856	1.73205	2.16795	1	1.64317
4	47809001	47817000	12	13	13	9	12	13	10	10	13	13	12	11	12	10	13	10	1.40831	1.54919	1.3499	0.57735	1.51658	2.08167	1.30384
4	48184001	48190000	12	19	22	14	15	28	18	25	17	18	13	16	17	15	9	17	4.75	5.95539	4.06202	5.1316	4.32435	7.81025	3.34664
4	48413001	48438000	70	19	21	19	19	19	21	22	24	24	18	26	25	19	18	18	12.585	20.6728	3.13581	28.8848	2.48998	0	3.96232
4	49524001	49532000	13	7	6	9	7	5	10	6	7	9	8	10	8	9	10	6	2.06155	2.85774	1.56702	3.78594	1.58114	2	1.67332
4	49537001	49543000	23	23	28	27	26	27	26	27	27	28	23	27	28	24	24	23	1.9906	2.16025	2.00278	2.88675	1.92354	0.57735	2.16795
4	50288001	50302000	10	9	10	7	7	5	6	6	8	11	9	7	7	6	9	6	1.77834	2	1.71594	0.57735	2.12132	1.1547	1.22474
4	50331001	50338000	17	19	23	22	20	24	21	21	29	28	18	24	25	20	19	21	3.39546	2.63944	3.74759	3.05505	4.82701	2	2.58844
4	51244001	51254000	13	16	15	14	13	11	12	11	12	11	13	11	12	11	14	12	1.54785	1.75119	0.994429	1.52753	0.83666	1.52753	1.22474
4	51563001	51572000	17	21	23	20	20	25	20	20	23	21	17	21	21	19	19	19	2.09364	2.75681	1.63299	3.05505	2.16795	2.88675	1.09545
4	51602001	51622000	29	30	27	31	29	24	26	27	28	30	28	26	28	28	30	24	2.07264	2.50333	1.84089	1.52753	1.48324	3.60555	2.28035
4	51641001	51647000	26	27	30	26	26	33	33	33	36	33	25	35	35	26	25	28	4.06971	2.89828	4.40833	2.08167	4.12311	4.04145	4.86826
4	52155001	52161000	5	6	6	5	5	5	6	5	5	5	5	7	6	5	5	4	0.704154	0.516398	0.823273	0.57735	0.447214	0	1.14018
4	52172001	52180000	9	10	12	13	15	13	13	13	14	14	10	15	15	14	12	12	1.84391	2.19089	1.54919	1.52753	1.64317	1.1547	1.51658
4	52498001	52510000	6	7	8	6	7	6	8	7	8	8	6	7	8	6	6	5	0.981071	0.816497	1.1005	1	0.894427	0.57735	1.14018
[truncated: 1,119 more rows]

## Sheet: B
Chromosomes	Size of Chromosomes	CNVRs Count	Total Size	Avg. Size	%Coverage
1	315321322	397	5240000	13199	1.6618
2	162569375	256	3733000	14582	2.29625
3	144787322	156	1902000	12192.3	1.31365
4	143465943	143	1873000	13097.9	1.30554
5	111506441	133	1866000	14030.1	1.67345
6	157765593	126	1520000	12063.5	0.963455
7	134764511	214	3051000	14257	2.26395
8	148491826	171	2077000	12146.2	1.39873
9	153670197	171	2119000	12391.8	1.37893
10	79102373	128	1684000	13156.2	2.12889
11	87690581	133	1676000	12601.5	1.91127
12	63588571	54	703000	13018.5	1.10554
13	218635234	267	3138000	11752.8	1.43527
14	153851969	168	1911000	11375	1.2421
15	157681621	190	2235000	11763.2	1.41741
16	86898991	108	1316000	12185.2	1.5144
17	69701581	46	631000	13717.4	0.905288
18	61220071	50	525000	10500	0.857562
X	144288218	207	2520000	12173.9	1.7465

## Sheet: C
Chromosomes	Size of Chromosomes	GC% of Chromosomes	CNVRs Size	GC% of CNVRs	GC% of 10Kb flanking
1	315321322	40.29	5240000	38.43	39.27
2	162569375	42.2	3733000	38.78	40.46
3	144787322	43.94	1902000	42.68	42.21
4	143465943	41.46	1873000	40.25	40.41
5	111506441	41.8	1866000	37.54	40.07
6	157765593	44.81	1520000	43.99	43.75
7	134764511	43.15	3051000	39.25	39.94
8	148491826	39.37	2077000	38.56	39.77
9	153670197	41.19	2119000	40.93	41.18
10	79102373	42.51	1684000	41.11	41.07
11	87690581	40.48	1676000	39.34	39.43
12	63588571	47.35	703000	44.57	46.14
13	218635234	39.95	3138000	38.34	39.54
14	153851969	43.17	1911000	42.84	41.75
15	157681621	39.82	2235000	38.36	39.16
16	86898991	40.3	1316000	40.02	41.54
17	69701581	44.23	631000	41.92	43.01
18	61220071	42.83	525000	40.51	41.65
X	144288218	40.24	2520000	41.56	39.73
		42.0574		40.4726	41.0568
