# Supplementary material for: Evolutionary dynamics of copy number variation in pig genomes in the context of adaptation and domestication
Source: BMC Genomics. 2013 Jul 5;14:449. doi: 10.1186/1471-2164-14-449 (PMC3716681; doi:10.1186/1471-2164-14-449)
Supplement: Additional file 4: Table S4A — Gene ontology using BinGO package. Table S4B. General statistics of genes. Table S4C. The list of qPCR primers. [file 1471-2164-14-449-S4.xls]

## Sheet: A
GO-ID	p-value	corr p-value	Description	Genes in test set
7608	1.0254E-137	0.0000E-100	sensory perception of smell	OR7A17|OR1J2|OR4F21|OR2J3|OR2J1|OR8S1|OR4S1|OR1J4|OR4D11|OR4L1|OR52D1|OR6C6|OR6C68|OR4D2|OR6C4|OR6C2|OR8K5|OR6C3|OR8K3|OR6C1|OR7C2|OR5B21|OR7A10|OR2S2|OR5R1|OR2AJ1|OR10S1|OR4F16|OR4F15|OR5M3|OR1D2|OR10AG1|OR4D5|OR5M8|OR6M1|OR52K2|OR8B8|OR8J3|OR2D3|OR8B3|OR7D4|OR5AR1|OR2B3|OR11G2|OR8U1|OR56B4|OR52N4|OR10C1|OR5F1|OR4K5|OR2AG1|OR5P3|OR4K2|OR7G1|OR5P2|OR6C75|OR2M2|OR2M3|OR4K1|OR2M4|OR56A4|OR56A1|OR12…
7606	8.9976E-132	0.0000E-100	sensory perception of chemical stimulus	OR7A17|OR1J2|OR4F21|OR2J3|OR2J1|OR8S1|OR4S1|OR1J4|OR4D11|OR4L1|OR52D1|OR6C6|OR6C68|OR4D2|OR6C4|OR6C2|OR8K5|OR6C3|OR8K3|OR6C1|OR7C2|OR5B21|OR7A10|OR2S2|OR5R1|OR2AJ1|OR10S1|OR4F16|OR4F15|OR5M3|OR1D2|OR10AG1|OR4D5|OR5M8|OR6M1|OR52K2|OR8B8|OR8J3|OR2D3|OR8B3|OR7D4|OR5AR1|OR2B3|OR11G2|OR8U1|OR56B4|OR52N4|OR10C1|OR5F1|OR4K5|OR2AG1|OR5P3|OR4K2|OR7G1|OR5P2|OR6C75|OR2M2|OR2M3|OR4K1|OR2M4|OR56A4|OR56A1|OR12…
7600	6.2599E-102	1.9000E-99	sensory perception	OR7A17|OR1J2|OR4F21|OR2J3|OR2J1|OR8S1|OR4S1|OR1J4|OR4D11|OR4L1|OR52D1|OR6C6|OR6C68|OR4D2|OR6C4|OR6C2|OR8K5|OR6C3|OR8K3|OR6C1|OR7C2|OR5B21|OR7A10|OR2S2|OR5R1|OR2AJ1|OR10S1|OR4F16|OR4F15|OR5M3|OR1D2|OR10AG1|OR4D5|OR5M8|OR6M1|OR52K2|OR8B8|OR8J3|OR2D3|OR8B3|OR7D4|OR5AR1|OR2B3|OR11G2|OR8U1|OR56B4|OR52N4|OR10C1|OR5F1|OR4K5|OR2AG1|OR5P3|OR4K2|OR7G1|OR5P2|OR6C75|OR2M2|OR2M3|OR4K1|OR2M4|OR56A4|OR56A1|OR12…
50890	1.6945E-98	3.8845E-96	cognition	OR7A17|OR1J2|OR4F21|OR2J3|OR2J1|OR8S1|OR4S1|OR1J4|OR4D11|OR4L1|OR52D1|OR6C6|OR6C68|OR4D2|OR6C4|OR6C2|OR8K5|OR6C3|OR8K3|OR6C1|OR7C2|IL1B|OR5B21|OR7A10|OR2S2|OR5R1|OR2AJ1|OR10S1|OR4F16|OR4F15|OR5M3|OR1D2|OR10AG1|OR4D5|OR5M8|OR6M1|OR52K2|OR8B8|OR8J3|OR2D3|OR8B3|OR7D4|OR5AR1|OR2B3|OR11G2|OR8U1|OR56B4|OR52N4|OR10C1|OR5F1|OR4K5|OR2AG1|OR5P3|OR4K2|OR7G1|OR5P2|OR6C75|OR2M2|OR2M3|OR4K1|OR2M4|OR56A4|OR56A1…
50877	8.1346E-84	1.4919E-81	neurological system process	OR7A17|OR1J2|OR4F21|OR2J3|OR2J1|OR8S1|OR4S1|OR1J4|OR4D11|OR4L1|OR52D1|OR6C6|OR6C68|OR4D2|OR6C4|OR6C2|OR8K5|OR6C3|OR8K3|OR6C1|OR7C2|IL1B|OR5B21|OR7A10|OR2S2|OR5R1|OR2AJ1|OR10S1|OR4F16|OR4F15|OR5M3|OR1D2|OR10AG1|OR4D5|OR5M8|OR6M1|OR52K2|OR8B8|OR8J3|OR2D3|OR8B3|OR7D4|OR5AR1|OR2B3|OR11G2|OR8U1|OR56B4|OR52N4|OR10C1|OR5F1|OR4K5|OR2AG1|OR5P3|OR4K2|OR7G1|OR5P2|OR6C75|OR2M2|OR2M3|OR4K1|OR2M4|OR56A4|OR56A1…
3008	8.1338E-75	1.2431E-72	system process	OR7A17|OR1J2|OR4F21|OR2J3|OR2J1|OR8S1|OR4S1|OR1J4|OR4D11|OR4L1|OR52D1|OR6C6|OR6C68|OR4D2|OR6C4|OR6C2|OR8K5|OR6C3|OR8K3|OR6C1|OR7C2|IL1B|OR5B21|OR7A10|OR2S2|OR5R1|OR2AJ1|OR10S1|OR4F16|OR4F15|OR5M3|OR1D2|OR10AG1|OR4D5|OR5M8|OR6M1|OR52K2|OR8B8|OR8J3|OR2D3|OR8B3|OR7D4|OR5AR1|OR2B3|OR11G2|POMC|OR8U1|OR56B4|OR52N4|OR10C1|OR5F1|OR4K5|OR5P3|OR2AG1|OR4K2|OR7G1|OR5P2|OR6C75|OR2M2|OR2M3|OR4K1|OR2M4|OR56A4|O…
50896	3.5620E-44	4.6662E-42	response to stimulus	OR7A17|CASR|OR1J2|OR4F21|OR2J3|OR2J1|OR8S1|OR4S1|OR1J4|OR4D11|OR4L1|OR52D1|OR6C6|OR6C68|OR4D2|OR6C4|OR6C2|OR8K5|OR6C3|OR8K3|OR6C1|OR7C2|IL1B|REG3G|OR5B21|RDM1|OR7A10|OR2S2|OR5R1|OR2AJ1|OR10S1|OR4F16|OR4F15|OR5M3|OR1D2|OR10AG1|OR4D5|OR5M8|OR6M1|F5|OR52K2|OR8B8|OR8J3|OR2D3|OR8B3|OR7D4|OR5AR1|OR2B3|OR11G2|OR8U1|OR56B4|OR52N4|OR10C1|OR5F1|OR4K5|OR5P3|OR2AG1|OR4K2|OR7G1|OR5P2|OR6C75|OR2M2|OR4K1|OR2M3|…
32501	3.8814E-35	4.4491E-33	multicellular organismal process	OR7A17|CASR|OR1J2|OR4F21|OR2J3|OR2J1|OR8S1|OR4S1|OR1J4|OR4D11|OR4L1|OR52D1|OR6C6|OR6C68|OR4D2|OR6C4|OR6C2|OR8K5|OR6C3|OR8K3|OR6C1|OR7C2|IL1B|OR5B21|COL10A1|OR7A10|AMY2|OR2S2|OR5R1|OR2AJ1|OR10S1|OR4F16|OR4F15|OR5M3|OR1D2|OR10AG1|OR4D5|OR5M8|OR6M1|F5|OR52K2|OR8B8|OR8J3|OR2D3|OR8B3|OR7D4|OR5AR1|OR2B3|OR11G2|POMC|OR8U1|OR56B4|OR52N4|OR10C1|OR5F1|SPIN2B|OR4K5|OR5P3|OR2AG1|OR4K2|OR7G1|OR5P2|NXF2|OR6C75…
7586	2.1392E-4	2.1796E-2	digestion	AMY2|MOGAT2|BAAT|PGA3|PGA4|AMY2B|AMY1A

## Sheet: B
	Wildboars						Domestic Pigs
Samples	ASWB01	AsWB02	AsWB03	EuWB01	EuWB02	EuWB03	AsD	AsD02	AsD03	EuD01	EuD02	EuD03
Cumulative count of Genes	5743	3593	4210	6384	6377	3899	6472	6161	4849	6105	5664	5411
Total						30206						34662
s.d.						1278.48						590.927

## Sheet: C
Name	Sequence				Olnr
GenCNV_F5_P1_F	AACGGTGCTGAGGACGAGT			POMC	OL13-350
GenCNV_F5_P1_R	CCAGCTCCCTCTTGAACTTG			POMC	OL13-351
GenCNV_F5_P3_F	AAGTGCTACTGCGGCTTCAT			POMC	OL13-352
GenCNV_F5_P3_R	TGATGGCATTTTTGAACAGC			POMC	OL13-353
GenCNV_F6_P1_F	CCTCATTGCAGTGTGTCCTG			LCMT1	OL13-354
GenCNV_F6_P1_R	AAAGCCCAGGAGAGGGTCTA			LCMT1	OL13-355
GenCNV_F6_P2_F	CCTCATTGCAGTGTGTCCTG			LCMT1	OL13-356
GenCNV_F6_P2_R	GCCCAGGAGAGGGTCTATTT			LCMT1	OL13-357
GenCNV_F7_P1_F	GTGGGGGTGAACATGAAAAC			CYTA1_PIG	OL13-358
GenCNV_F7_P1_R	CTGAGCAAAACCACCCATTT			CYTA1_PIG	OL13-359
GenCNV_F7_P2_F	GTTGGTGCCCTCTGAAGTGT			CYTA1_PIG	OL13-360
GenCNV_F7_P2_R	CTGAGCAAAACCACCCATTT			CYTA1_PIG	OL13-361
GenCNV_F8_P1_F	GGCTGGATGACCAGATAAGG			SUSD4	OL13-362
GenCNV_F8_P1_R	ACTGTGACCTCCCATCAAGG			SUSD4	OL13-363
GenCNV_F8_P3_F	ATTGTCCCACGTTCCATCAT			SUSD4	OL13-364
GenCNV_F8_P3_R	CAAGATCCGTTACCCTGACA			SUSD4	OL13-365
GenCNV_F9_P1_F	CCTGGGACACACAGTCTCCT			CAMP	OL13-366
GenCNV_F9_P1_R	TCTCCCCACTTTGATCCTTG			CAMP	OL13-367
GenCNV_F9_P2_F	CCTGGGACACACAGTCTCCT			CAMP	OL13-368
GenCNV_F9_P2_R	CTCCCCACTTTGATCCTTGA			CAMP	OL13-369
GenCNV_F10_P1_F	AAAAGCAGTGGTCCCAGATG			TRIP11	OL13-370
GenCNV_F10_P1_R	TTTGGTTCCAGAGGTGTCCT			TRIP11	OL13-371
GenCNV_F10_P2_F	AGTGGTCCCAGATGGATGAC			TRIP11	OL13-372
GenCNV_F10_P2_R	TTTGGTTCCAGAGGTGTCCT			TRIP11	OL13-373
GenCNV_F1_P1_F	CCAGGAGGCGGTAGAGATTA			NPG3	OL12-305
GenCNV_F1_P1_R	GTGGATCGCCTCAACGAG			NPG3	OL12-306
GenCNV_F1_P2_F	AGGTCTCCTTGCTGGGATTT			NPG3	OL12-307
GenCNV_F1_P2_R	GTTCCCTGGTAGACGGTGAA			NPG3	OL12-308
GenCNV_F1_P3_F	CGACACAGACGCAGAACCTA			NPG3	OL12-309
GenCNV_F1_P3_R	CCGAAACCTGTTTCTCTTGG			NPG3	OL12-310
GenCNV_F2_P1_F	ATGGGCAATCCACACACTCT			FLG2	OL12-311
GenCNV_F2_P1_R	GCTCCTGAGTGCCTTTCACT			FLG2	OL12-312
GenCNV_F2_P2_F	ATGGGCAATCCACACACTCT			FLG2	OL12-313
GenCNV_F2_P2_R	CTTCACCGTCACTGGACTCA			FLG2	OL12-314
GenCNV_F2_P3_F	AACAGATCACAGACAGGTTGGA			FLG2	OL12-315
GenCNV_F2_P3_R	CCCTGTCCACCTCGAACT			FLG2	OL12-316
GenCNV_F3_P1_F	GATGGCTGTTTCACCTCTCC			KIT	OL12-317
GenCNV_F3_P1_R	TCCTTTTGTCTGCCTTGGTT			KIT	OL12-318
GenCNV_F3_P2_F	AGATGTGACTCCTGCCATCA			KIT	OL12-319
GenCNV_F3_P2_R	AAAGCTGAGCAAGTCCTCCA			KIT	OL12-320
GenCNV_F3_P3_F	TAACTTTGGGGAGGGTTTCC			KIT	OL12-321
GenCNV_F3_P3_R	CAAGGACAGAAAAGCCAACA			KIT	OL12-322
GenCNV_F4_P1_F	CCCCTGTTTGGTGATCAGTT			UGT2B10	OL12-323
GenCNV_F4_P1_R	CCCTTTAGCTTGGACACGAG			UGT2B10	OL12-324
GenCNV_F4_P2_F	TTTAGGTCATCCCCAAACCA			UGT2B10	OL12-325
GenCNV_F4_P2_R	AGATCCCATTGGTTCCACAG			UGT2B10	OL12-326
GenCNV_F4_P3_F	TGTGTACCGGTTGATCTGGA			UGT2B10	OL12-327
GenCNV_F4_P3_R	CAGGCACCCAGAAGAGTAGG			UGT2B10	OL12-328
NonGenCNV_F1_P1_F	GGTGCCACAGGAATGAAAAC				OL12-281
NonGenCNV_F1_P1_R	GGTTTGCAATGACATGCTTC				OL12-282
NonGenCNV_F1_P2_F	CAAGGCTTAGGCAGATTCCA				OL12-283
NonGenCNV_F1_P2_R	CACCAAGGCTGGGAAACTT				OL12-284
NonGenCNV_F1_P3_F	CTCCATGCCCTGAATCTGTT				OL12-285
NonGenCNV_F1_P3_R	ACAGGGTGCCTGAGAACTTG				OL12-286
NonGenCNV_F2_P1_F	CATCTCAGCAGTGGGTCAGA				OL12-287
NonGenCNV_F2_P1_R	GTGGATGCAAGGTTCTCCAT				OL12-288
NonGenCNV_F2_P2_F	ATGGAGAACCTTGCATCCAC				OL12-289
NonGenCNV_F2_P2_R	TGGATTCCACACTCACCAGA				OL12-290
NonGenCNV_F2_P3_F	ATTCCTGTGTGTGCGTGTGT				OL12-291
NonGenCNV_F2_P3_R	CCCAATCTGTGAGGAGAGGA				OL12-292
NonGenCNV_F3_P1_F	GTCAGTGAGCCCAAAGGGTA				OL12-293
NonGenCNV_F3_P1_R	GACTCTCAGCCTCACCATCC				OL12-294
NonGenCNV_F3_P2_F	GCTGGGCTTTAACCATGAAA				OL12-295
NonGenCNV_F3_P2_R	GCAGCAAATGTCCACTCTAGC				OL12-296
NonGenCNV_F3_P3_F	TGCCTCCAAATATGACTCTCC				OL12-297
NonGenCNV_F3_P3_R	AACTTTCTCTGGCTGGGACA				OL12-298
NonGenCNV_F4_P1_F	GCTCACTTCCAGCCTCAGTC				OL12-299
NonGenCNV_F4_P1_R	TGGAAGGTCATCCTGGAAAG				OL12-300
NonGenCNV_F4_P2_F	AGCTCGTCGTCGCATATTCT				OL12-301
NonGenCNV_F4_P2_R	GGTCAACGTCTCCCTCAAAA				OL12-302
NonGenCNV_F4_P3_F	CTACTGAGGACGGCCAAGAG				OL12-303
NonGenCNV_F4_P3_R	CTGAGGACCGTGTTCATGC				OL12-304
NonGenCNV_F5_P2_F	TCCTGGGGGTTCCTATTTTC				OL13-374
NonGenCNV_F5_P2_R	GGAGCCCTTTCCTTGTATCC				OL13-375
NonGenCNV_F5_P3_F	CTGTTCCTGGGGGTTCCTAT				OL13-376
NonGenCNV_F5_P3_R	GGAGCCCTTTCCTTGTATCC				OL13-377
NonGenCNV_F6_P1_F	TTCTGTGATGCAGCAAATTCTT				OL13-378
NonGenCNV_F6_P1_R	TCTCCAGCACTCTGGACAAA				OL13-379
NonGenCNV_F6_P2_F	TCGACCATGTTGTGACTCTTCT				OL13-380
NonGenCNV_F6_P2_R	TCTCCAGCACTCTGGACAAA				OL13-381
NonGenCNV_F7_P1_F	TTGTGGGGGATACAGGTGTT				OL13-382
NonGenCNV_F7_P1_R	GGTGATACTAGCAGGATGGAGTG				OL13-383
NonGenCNV_F7_P3_F	AACACAGCGTGAGTGCAAAG				OL13-384
NonGenCNV_F7_P3_R	CCCAGGATCTAGGTCAGTGC				OL13-385
NonGenCNV_F8_P1_F	GTCAACCTCACCCTCTTCCA				OL13-386
NonGenCNV_F8_P1_R	CTGTGGGTTTCTCTGGTGGT				OL13-387
NonGenCNV_F8_P2_F	TCAACCTCACCCTCTTCCAC				OL13-388
NonGenCNV_F8_P2_R	CTGTGGGTTTCTCTGGTGGT				OL13-389
NonGenCNV_F9_P2_F	CAGGACAATAAGTGGCCAAAA				OL13-390
NonGenCNV_F9_P2_R	TGTAATGGGCACATCTCAGC				OL13-391
NonGenCNV_F9_P3_F	AGGCTGAGATGTGCCCATTA				OL13-392
NonGenCNV_F9_P3_R	AAATTGGAGCCAGAAGGCTA				OL13-393
NonGenCNV_F10_P1_F	GCCTCCAGGAGAAACTCAGG				OL13-394
NonGenCNV_F10_P1_R	AGATGGTGCTGGAGATGAGC				OL13-395
NonGenCNV_F10_P2_F	GCCTCCAGGAGAAACTCAGG				OL13-396
NonGenCNV_F10_P2_R	GTGCTGGAGATGAGCGTTTT				OL13-397
Diploid_F1_F	CCTGTTCCCTTCCTGTTCAA				OL12-329
Diploid_F1_R	TGCATCGACCATAAAAGCAG				OL12-330
Diploid_F2_F	ACATCCAACCAGGGTCAAAA				OL12-331
Diploid_F2_R	AGCAGGAGCCAGTGGAGTAA				OL12-332
Diploid_F3_F	ACTGCTTTGGCCTTTGAAGA				OL12-333
Diploid_F3_R	AGACAGTCCAAATGGCTTGC				OL12-334
Diploid_F4_F	TCCGAATCCCCTGTATTTCA				OL12-335
Diploid_F4_R	TAATGACCCGTCTGGCACTT				OL12-336
Diploid_F5_F	AGAGGATGGGTGAGTGGATG				OL12-337
Diploid_F5_R	TGCAGATCTGGCAGAAAACA				OL12-338
Diploid_F6_F	TACAGAGCATGTGGCTCCAA				OL12-339
Diploid_F6_R	ATCCTGCCTTTGGTTACACG				OL12-340
Unsuccessful assays
