# Supplementary material for: Evolutionary dynamics of copy number variation in pig genomes in the context of adaptation and domestication
Source: BMC Genomics. 2013 Jul 5;14:449. doi: 10.1186/1471-2164-14-449 (PMC3716681; doi:10.1186/1471-2164-14-449)
Supplement: Additional file 5: Table S3A — Total genes overlapped by CNVRs with their exonic depth. Table S3B. Final list of genes overlapped by CNVRs. Table S3C. Orthologous genes overlapped by CNVRs. Table S3D. List of olfactory receptor genes overlapped by CNVRs. [file 1471-2164-14-449-S5.xls]

## Sheet: A
Chr	Start	End	Chr	Gene_Start	Gene_End	EnsGeneID	GeneSymbol	AsWB01	AsWB02	AsWB03	EuWB01	EuWB02	EuWB03	AsD01	AsD02	AsD03	AsD04	AsD05	EuD01	EuD02	EuD03	EuD04	EuD05	StDev	GO
15	129783001	129801000	15	129788576	129792848	ENSSSCG00000016172	ABCA12	2	2	2	3	2	2	2	3	2	3	3	2	2	2	2	2	0.447214	mitochondrial_inner_membrane
11	71064001	71107000	11	71084180	71099507	ENSSSCG00000022549	ABCC4	4	3	3	4	5	4	8	6	3	7	4	3	3	4	7	5	1.63172	ATP_binding;ATPase_activity
11	71622001	71652000	11	71618817	71635484	ENSSSCG00000028848	ABCC4	5	4	4	4	5	4	9	9	5	8	5	4	4	5	7	5	1.78769	transport;transmembrane_transport;integral_to_membrane;ATP_binding;"ATPase_activity_coupled_to_transmembrane_movement_of_substances"
11	71064001	71107000	11	71066907	71081126	ENSSSCG00000026286	ABCC4	4	4	5	5	8	4	15	12	4	12	7	7	5	7	8	9	3.33667	transport;transmembrane_transport;integral_to_membrane;ATP_binding;"ATPase_activity_coupled_to_transmembrane_movement_of_substances"
8	140155001	140204000	8	140152539	140167776	ENSSSCG00000009215	ABCG2	4	3	4	6	4	4	6	5	5	6	4	7	4	4	8	7	1.43614	membrane
8	140117001	140153000	8	140128466	140140474	ENSSSCG00000024105	ABCG2	4	3	4	6	5	4	6	4	5	5	5	7	4	4	9	7	1.5438	ATP_binding;ATPase_activity
13	167508001	167519000	13	167514212	167515102	ENSSSCG00000021687	ABI3BP	2	2	2	2	2	2	2	3	3	2	2	2	2	2	3	2	0.403113	positive_regulation_of_cell-substrate_adhesion;extracellular_matrix_organization;interstitial_matrix;extracellular_matrix;extracellular_space;protein_binding;glycosaminoglycan_binding;heparin_binding;collagen_binding
7	102786001	102795000	7	102786805	102791429	ENSSSCG00000002349	ACOT4	4	3	4	4	3	3	3	3	4	4	3	4	4	4	4	6	0.774597	very_long-chain_fatty_acid_metabolic_process;long-chain_fatty_acid_metabolic_process;succinyl-CoA_metabolic_process;lipid_metabolic_process;acyl-CoA_metabolic_process;saturated_monocarboxylic_acid_metabolic_process;unsaturated_monocarboxylic_acid_metabolic_process;dicarboxylic_acid_metabolic_process;short-chain_fatty_acid_metabolic_process;peroxisome;palmitoyl-CoA_hydrolase_activity;acyl-CoA_hydr…
2	8544001	8554000	2	8544927	8553182	ENSSSCG00000027969	AHNAK	8	7	6	9	8	6	9	8	8	7	8	10	8	9	6	9	1.20416	protein_binding
X	98123001	98132000	X	98130874	98131403	ENSSSCG00000012529	AMMECR1L	2	1	1	1	4	2	2	3	2	2	2	2	3	2	1	2	0.816497	Unknown
4	126669001	126685000	4	126682471	126684129	ENSSSCG00000023034	AMY1A	20	20	16	16	15	14	16	15	19	14	16	16	17	15	15	15	1.90504	carbohydrate_metabolic_process;catalytic_activity;cation_binding
4	126276001	126289000	4	126279066	126287844	ENSSSCG00000025216	AMY2	20	18	15	17	16	15	15	14	16	13	15	16	15	14	14	15	1.7127	carbohydrate_metabolic_process;metabolic_process;carbohydrate_catabolic_process;extracellular_region;extracellular_space;catalytic_activity;alpha-amylase_activity;calcium_ion_binding;hydrolase_activity;"hydrolase_activity_acting_on_glycosyl_bonds";chloride_ion_binding;cation_binding;metal_ion_binding
4	126669001	126685000	4	126676540	126682403	ENSSSCG00000021417	AMY2A	19	16	14	16	17	13	14	14	15	13	14	16	14	14	13	14	1.65328	carbohydrate_metabolic_process;catalytic_activity;cation_binding
4	126553001	126567000	4	126555009	126563173	ENSSSCG00000028277	AMY2A	21	18	15	18	17	14	15	15	17	14	16	17	16	15	15	15	1.82117	carbohydrate_metabolic_process;catalytic_activity;cation_binding
4	126523001	126548000	4	126526446	126534670	ENSSSCG00000022983	AMY2B	20	18	15	17	17	14	15	14	17	14	16	16	15	15	14	15	1.69312	carbohydrate_metabolic_process;catalytic_activity;cation_binding
4	126490001	126507000	4	126491806	126500728	ENSSSCG00000030140	AMY2B	19	18	14	16	16	14	14	13	15	12	15	16	15	14	13	14	1.82117	carbohydrate_metabolic_process;metabolic_process;catalytic_activity;hydrolase_activity;"hydrolase_activity_acting_on_glycosyl_bonds";cation_binding
4	126651001	126665000	4	126656602	126661097	ENSSSCG00000025300	AMY2B	21	19	15	18	18	15	15	15	16	14	16	17	15	15	14	15	1.96214	carbohydrate_metabolic_process;catalytic_activity;cation_binding
17	16213001	16297000	17	16260942	16265124	ENSSSCG00000026090	ANKRD26	8	8	7	8	9	7	9	10	9	9	9	8	9	9	8	9	0.816497	Unknown
1	271587001	271594000	1	271586834	271591395	ENSSSCG00000005398	BAAT	4	5	4	4	4	5	5	5	5	5	5	3	4	3	4	4	0.704154	bile_acid_conjugation;glycine_metabolic_process;lipid_metabolic_process;acyl-CoA_metabolic_process;bile_acid_biosynthetic_process;taurine_metabolic_process;cytosol;intracellular_membrane-bounded_organelle;palmitoyl-CoA_hydrolase_activity;N-acyltransferase_activity;thiolester_hydrolase_activity;glycine_N-choloyltransferase_activity;hydrolase_activity
13	142249001	142261000	13	142247554	142261321	ENSSSCG00000024109	BDH1	2	2	2	2	2	2	3	2	2	2	2	3	2	2	2	3	0.403113	metabolic_process;oxidation-reduction_process;nucleus;mitochondrion;mitochondrial_inner_membrane;nucleotide_binding;3-hydroxybutyrate_dehydrogenase_activity;oxidoreductase_activity
3	29677001	29685000	3	29677833	29680570	ENSSSCG00000026966	BFAR	2	5	2	4	4	3	5	4	4	5	2	4	6	7	2	3	1.5	Unknown
1	314642001	314671000	1	314646461	314648079	ENSSSCG00000005862	BTN1A1	8	4	4	14	12	6	19	19	8	21	19	14	8	13	8	13	5.57225	protein_binding
3	142917001	142946000	3	142921464	142923089	ENSSSCG00000008662	BTN1A1	9	5	5	16	14	7	23	22	9	18	23	12	10	11	8	14	6.06493	protein_binding
3	143152001	143183000	3	143174808	143176417	ENSSSCG00000028849	BTN1A1	10	8	7	18	15	11	25	25	10	20	25	14	11	12	10	16	6.13426	protein_binding
1	314776001	314798000	1	314782155	314783524	ENSSSCG00000005861	BTN1A1	14	13	13	27	25	18	36	37	16	31	39	21	16	19	18	25	8.78635	protein_binding
1	314515001	314538000	1	314536081	314536458	ENSSSCG00000023543	BTN1A1	13	14	12	29	27	22	42	43	18	36	38	25	19	20	17	29	10.1817	protein_binding
7	28085001	28119000	7	28097311	28107941	ENSSSCG00000001441	BTN3A3	2	2	3	3	4	2	3	4	6	3	4	4	4	3	6	5	1.25831	membrane;integral_to_membrane;protein_binding
14	144070001	144087000	14	144069483	144082346	ENSSSCG00000010719	C10orf88	3	2	3	4	3	3	3	3	3	3	3	4	3	3	2	3	0.516398	Unknown
17	38633001	38639000	17	38632919	38635409	ENSSSCG00000007192	C20ORF202	2	1	2	2	2	2	2	2	3	2	2	1	1	1	2	2	0.543906	Unknown
3	118913001	118924000	3	118912947	118918798	ENSSSCG00000022058	C2orf28	3	2	3	3	2	2	2	3	2	3	2	2	3	3	2	2	0.512348	protein_binding
15	105956001	105968000	15	105959228	105959515	ENSSSCG00000016048	C2ORF88	4	3	3	4	2	2	3	3	3	3	4	2	2	3	3	3	0.680074	Unknown
13	33557001	33568000	13	33557790	33572146	ENSSSCG00000011336	C3ORF75	2	2	2	2	2	2	3	2	2	2	2	2	2	2	2	2	0.25	Unknown;
16	29147001	29183000	16	29149959	29150903	ENSSSCG00000024922	C5orf39	2	1	3	5	5	5	6	6	4	4	1	7	5	5	3	3	1.76895	Unknown
16	29287001	29294000	16	29290647	29291186	ENSSSCG00000016868	C5ORF39	1	2	3	5	4	4	4	6	6	5	1	8	4	3	0	6	2.15639	Unknown
1	243183001	243204000	1	243198175	243203157	ENSSSCG00000005221	C9ORF68	3	2	2	2	2	2	3	3	3	2	3	2	2	3	3	3	0.516398	Unknown
X	13257001	13272000	X	13252984	13266473	ENSSSCG00000020980	CA5B	4	2	3	2	4	2	4	4	4	4	4	4	5	4	2	4	0.966092	Unknown
13	34380001	34390000	13	34385521	34387435	ENSSSCG00000011349	CAMP	3	4	4	14	10	16	13	12	11	12	4	10	12	9	3	11	4.26615	defense_response;defense_response_to_bacterium;negative_regulation_of_growth_of_symbiont_in_host;negative_regulation_of_growth_of_symbiont_on_or_near_host_surface;defense_response_to_Gram-negative_bacterium;defense_response_to_Gram-positive_bacterium;killing_by_host_of_symbiont_cells;extracellular_region;specific_granule
3	7224001	7230000	3	7227010	7228948	ENSSSCG00000007631	CASR	9	4	4	4	10	4	7	9	6	8	8	5	7	8	9	6	2.08167	signal_transduction;G-protein_coupled_receptor_signaling_pathway;membrane;integral_to_membrane;signal_transducer_activity;receptor_activity;G-protein_coupled_receptor_activity
3	7210001	7216000	3	7211447	7212730	ENSSSCG00000007639	CASR	14	6	8	4	15	5	13	13	10	15	9	10	11	10	11	11	3.34103	signal_transduction;G-protein_coupled_receptor_signaling_pathway;membrane;integral_to_membrane;signal_transducer_activity;receptor_activity;G-protein_coupled_receptor_activity
15	72438001	72450000	15	72438977	72440318	ENSSSCG00000026999	CCDC148	2	3	2	2	3	2	2	2	2	2	3	2	2	2	3	2	0.447214	Unknown
14	30770001	30795000	14	30787263	30792247	ENSSSCG00000009764	CCDC92	2	2	2	2	2	2	2	2	2	2	2	2	3	3	2	2	0.341565	Unknown;
5	66029001	66050000	5	66034449	66046894	ENSSSCG00000025680	CD163	9	6	8	11	14	11	15	17	16	8	10	23	22	13	9	12	4.89217	membrane;scavenger_receptor_activity;membrane;scavenger_receptor_activity
10	78746001	78832000	10	78815135	78816017	ENSSSCG00000020648	CDK17	18	10	18	20	17	15	25	28	25	22	19	13	22	17	17	21	4.63636	protein_phosphorylation;protein_kinase_activity;ATP_binding
14	133001	145000	14	137245	145584	ENSSSCG00000009578	CDK20	15	11	19	18	19	14	24	21	27	18	13	17	21	15	10	17	4.51617	protein_phosphorylation;phosphorylation;nucleotide_binding;protein_kinase_activity;protein_serine/threonine_kinase_activity;ATP_binding;kinase_activity;"transferase_activity_transferring_phosphorus-containing_groups";protein_tyrosine_kinase_activity
15	155273001	155286000	15	155272556	155280728	ENSSSCG00000016385	CDK20	15	11	19	20	20	17	25	22	28	18	12	19	24	16	10	20	4.99333	protein_phosphorylation;protein_kinase_activity;protein_serine/threonine_kinase_activity;ATP_binding;"transferase_activity_transferring_phosphorus-containing_groups";protein_tyrosine_kinase_activity
15	89522001	89541000	15	89532289	89536128	ENSSSCG00000027516	CIR1	3	2	2	3	2	2	3	2	3	3	3	2	3	2	2	2	0.512348	negative_regulation_of_transcription_DNA-dependent;histone_deacetylase_complex;nucleus;protein_binding
1	91877001	91902000	1	91882390	91889388	ENSSSCG00000004436	COL10A1	4	3	3	2	2	1	3	2	3	3	3	3	3	3	3	2	0.704154	extracellular_region;proteinaceous_extracellular_matrix;collagen;cell_cortex
6	152173001	152193000	6	152174801	152186519	ENSSSCG00000003892	CYP4A11	12	10	9	12	12	10	17	12	12	10	10	13	15	14	10	17	2.48244	oxidation-reduction_process;monooxygenase_activity;iron_ion_binding;electron_carrier_activity;oxidoreductase_activity;"oxidoreductase_activity_acting_on_paired_donors_with_incorporation_or_reduction_of_molecular_oxygen";heme_binding;metal_ion_binding
6	152157001	152167000	6	152159765	152166258	ENSSSCG00000003890	CYP4A11	13	14	10	14	14	14	21	14	13	11	15	16	18	18	14	23	3.40343	oxidation-reduction_process;iron_ion_binding;electron_carrier_activity;"oxidoreductase_activity_acting_on_paired_donors_with_incorporation_or_reduction_of_molecular_oxygen";heme_binding
6	151923001	151944000	6	151937979	151938422	ENSSSCG00000026921	CYP4A22	11	14	9	11	11	12	16	10	11	10	12	15	14	15	12	18	2.5025	oxidation-reduction_process;iron_ion_binding;electron_carrier_activity;"oxidoreductase_activity_acting_on_paired_donors_with_incorporation_or_reduction_of_molecular_oxygen";heme_binding
2	61518001	61526000	2	61521098	61521966	ENSSSCG00000029579	CYP4F3	3	2	4	7	7	5	7	5	5	5	5	9	7	8	6	7	1.84391	oxidation-reduction_process;iron_ion_binding;electron_carrier_activity;"oxidoreductase_activity_acting_on_paired_donors_with_incorporation_or_reduction_of_molecular_oxygen";heme_binding
6	151991001	152016000	6	151996428	151997949	ENSSSCG00000023702	CYP4X1	6	4	5	7	5	4	6	6	6	5	6	4	5	6	7	7	1.03078	oxidation-reduction_process;iron_ion_binding;electron_carrier_activity;"oxidoreductase_activity_acting_on_paired_donors_with_incorporation_or_reduction_of_molecular_oxygen";heme_binding
13	147793001	147816000	13	147798372	147806455	ENSSSCG00000028871	CYTA1_PIG	3	1	3	2	3	3	4	7	4	10	4	3	3	2	3	3	2.12525	negative_regulation_of_peptidase_activity;negative_regulation_of_endopeptidase_activity;intracellular;cytoplasm;endopeptidase_inhibitor_activity;cysteine-type_endopeptidase_inhibitor_activity;peptidase_inhibitor_activity
X	25346001	25352000	X	25345682	25347496	ENSSSCG00000012192	DCAF8L1	2	1	2	1	2	1	3	3	2	2	2	2	2	2	1	2	0.619139	protein_binding
17	39830001	39838000	17	39835630	39837613	ENSSSCG00000007216	DEFB115	2	2	2	2	2	2	2	2	2	2	2	2	2	2	2	2	0	Unknown
X	66562001	66571000	X	66565552	66569173	ENSSSCG00000025063	DMRTC2	4	2	4	2	4	2	3	4	4	3	4	4	4	4	2	4	0.885061	regulation_of_transcription_DNA-dependent;sex_differentiation;nucleus;sequence-specific_DNA_binding;"regulation_of_transcription_DNA-dependent";sex_differentiation;nucleus;sequence-specific_DNA_binding
18	58574001	58589000	18	58585086	58585976	ENSSSCG00000016765	F5	11	4	3	16	13	20	27	22	20	23	10	27	21	13	12	19	7.3004	Unknown
15	116039001	116046000	15	116039810	116040891	ENSSSCG00000026143	FAM126B	3	2	2	2	3	1	2	2	2	2	3	1	1	2	3	2	0.680074	Unknown
7	102993001	103010000	7	102997112	103012716	ENSSSCG00000002353	FAM161B	2	2	2	4	4	4	2	3	2	3	4	2	4	2	2	2	0.930949	Unknown
3	45090001	45104000	3	45093945	45102159	ENSSSCG00000026202	FAM22F	18	18	28	47	45	23	62	57	71	56	25	66	73	44	20	48	19.4978	Unknown
9	44408001	44419000	9	44413742	44420350	ENSSSCG00000021871	FDXACB1	2	1	2	2	2	2	2	2	2	2	2	2	2	2	3	2	0.365148	Unknown
4	105972001	105998000	4	105979429	105993549	ENSSSCG00000030031	FLG2	19	16	19	13	15	15	31	25	27	24	15	21	23	17	18	16	5.09738	Unknown;;
2	11981001	12010000	2	11997037	12008278	ENSSSCG00000022597	GLYAT	7	10	8	5	6	5	7	5	8	7	5	5	10	5	8	4	1.86078	mitochondrion;glycine_N-acyltransferase_activity
2	11981001	12010000	2	11982264	11993814	ENSSSCG00000013149	GLYAT	8	11	8	5	6	5	7	5	8	6	5	5	10	5	8	4	2.02896	mitochondrion;glycine_N-acyltransferase_activity
2	12056001	12072000	2	12057667	12070449	ENSSSCG00000013150	GLYAT	8	11	8	5	6	4	7	5	8	6	5	5	10	5	8	4	2.09662	mitochondrion;glycine_N-acyltransferase_activity
6	18501001	18510000	6	18501596	18505569	ENSSSCG00000002797	GOT2	2	2	2	2	2	2	2	3	2	2	2	2	3	2	2	2	0.341565	oxaloacetate_metabolic_process;cellular_amino_acid_metabolic_process;aspartate_biosynthetic_process;aspartate_catabolic_process;biosynthetic_process;fatty_acid_transport;glutamate_catabolic_process_to_aspartate;glutamate_catabolic_process_to_2-oxoglutarate;response_to_ethanol;2-oxoglutarate_metabolic_process;aspartate_metabolic_process;glutamate_metabolic_process;transport;lipid_transport;mitocho…
7	134262001	134271000	7	134263914	134267493	ENSSSCG00000002624	GSTA1	10	4	5	2	7	3	7	4	4	3	4	4	5	10	2	6	2.44949	metabolic_process;glutathione_transferase_activity;transferase_activity;protein_binding
14	125165001	125190000	14	125175435	125185836	ENSSSCG00000022351	GSTO1	3	3	3	3	3	3	4	4	4	4	3	3	3	3	3	4	0.478714	metabolic_process;L-ascorbic_acid_metabolic_process;xenobiotic_catabolic_process;oxidation-reduction_process;cellular_response_to_arsenic-containing_substance;cytoplasm;cytosol;glutathione_transferase_activity;oxidoreductase_activity;transferase_activity;glutathione_dehydrogenase_(ascorbate)_activity;methylarsonate_reductase_activity;protein_binding
13	28938001	28952000	13	28946260	28954447	ENSSSCG00000011290	HIGD1A	2	2	2	2	2	2	2	2	2	2	2	2	2	2	3	2	0.25	cellular_response_to_hypoxia;cellular_response_to_glucose_starvation;mitochondrion;membrane;integral_to_membrane;protein_complex;mitochondrial_inner_membrane
X	36946001	36957000	X	36949111	36949458	ENSSSCG00000025331	HIST2H2AB	1	0	1	2	3	2	3	3	4	3	1	2	3	5	0	4	1.4477	nucleosome_assembly;nucleosome;nucleus;DNA_binding
2	160627001	160686000	2	160645288	160646438	ENSSSCG00000025563	HNRNPA1	1	1	1	1	0	1	0	1	1	1	1	1	0	1	1	1	0.403113	Unknown
2	72509001	72545000	2	72526600	72527664	ENSSSCG00000024580	HNRNPA2B1	12	17	9	21	6	12	9	12	18	11	8	8	7	6	6	6	4.6619	nucleotide_binding;nucleic_acid_binding
2	72479001	72489000	2	72483089	72484153	ENSSSCG00000028617	HNRNPA2B1	12	17	9	21	6	12	9	12	18	11	8	8	7	6	6	6	4.6619	nucleotide_binding;nucleic_acid_binding
1	61975001	61990000	1	61986692	61987921	ENSSSCG00000004295	HTR1E	2	2	2	2	3	2	2	3	2	2	2	2	2	3	2	2	0.403113	signal_transduction;G-protein_coupled_receptor_signaling_pathway;plasma_membrane;membrane;integral_to_membrane;signal_transducer_activity;receptor_activity;G-protein_coupled_receptor_activity
14	110175001	110193000	14	110187209	110188606	ENSSSCG00000010451	IFIT2	2	2	2	2	3	2	2	2	3	3	2	2	2	2	2	2	0.403113	response_to_virus;negative_regulation_of_protein_binding;cellular_response_to_interferon-alpha;binding;identical_protein_binding;protein_binding
1	225068001	225077000	1	225073670	225074215	ENSSSCG00000021011	IFN-ALPHA-11	28	21	26	36	32	27	45	40	45	45	29	42	38	35	38	32	7.46966	defense_response;response_to_virus;extracellular_region;extracellular_space;cytokine_activity;cytokine_receptor_binding
1	225104001	225200000	1	225138616	225194615	ENSSSCG00000026980	IFN-ALPHA-14	22	19	21	31	30	18	40	39	41	38	22	35	38	32	27	28	7.94539	defense_response;response_to_virus;extracellular_region;extracellular_space;cytokine_activity;cytokine_receptor_binding
1	224909001	224921000	1	224912405	224913232	ENSSSCG00000026838	IFN-ALPHA-8	32	28	32	41	39	32	53	49	52	48	37	48	43	43	45	38	7.70714	defense_response;response_to_virus;extracellular_region;extracellular_space;cytokine_activity;cytokine_receptor_binding
1	225068001	225077000	1	225068019	225069114	ENSSSCG00000005152	IFN-DELTA-2	2	3	3	3	3	3	3	3	3	3	3	3	3	3	2	3	0.341565	defense_response;response_to_virus;extracellular_region;extracellular_space;cytokine_activity;cytokine_receptor_binding
1	224693001	224700000	1	224699121	224699633	ENSSSCG00000005149	IFN-DELTA-2	3	3	3	3	3	4	3	4	4	3	3	3	3	3	2	3	0.5	defense_response;response_to_virus;extracellular_region;extracellular_space;cytokine_activity;cytokine_receptor_binding
1	225104001	225200000	1	225090349	225139200	ENSSSCG00000027736	IFNW1	11	8	8	12	13	7	21	21	16	14	13	17	13	13	20	11	4.41022	defense_response;extracellular_region;cytokine_receptor_binding
3	59616001	59672000	3	59628612	59656229	ENSSSCG00000027295	IGKV1D-43	10	8	7	7	12	4	18	16	11	15	5	13	21	9	13	14	4.73242	protein_binding
3	59739001	59765000	3	59753693	59754231	ENSSSCG00000008205	IGKV1D-43	12	8	12	9	16	7	23	21	15	20	5	19	29	11	17	20	6.57774	protein_binding
3	59929001	59988000	3	59985883	59986648	ENSSSCG00000022682	IGKV2-28	20	19	30	16	28	13	33	38	30	32	9	20	57	15	11	37	12.5645	protein_binding
3	59739001	59765000	3	59749609	59750318	ENSSSCG00000029057	IGKV2-28	20	20	32	19	32	15	36	42	30	33	9	24	60	16	10	39	13.3702	protein_binding
3	59616001	59672000	3	59648030	59648796	ENSSSCG00000020750	IGKV2-28	21	20	30	18	33	14	36	43	33	34	10	25	61	18	12	41	13.5029	protein_binding;protein_binding
14	52238001	52294000	14	52287691	52288126	ENSSSCG00000023089	IGLV8-61	3	7	8	9	12	11	13	19	13	12	5	12	13	15	3	11	4.33397	protein_binding
14	52238001	52294000	14	52274481	52274916	ENSSSCG00000027500	IGLV8-61	3	8	8	10	14	12	14	20	13	12	6	13	14	15	4	11	4.40407	protein_binding
3	45315001	45327000	3	45319221	45326338	ENSSSCG00000008088	IL1B	8	6	7	9	11	8	10	11	10	9	9	11	10	10	10	11	1.5	inflammatory_response;immune_response;fever_generation;positive_regulation_of_cell_division;extracellular_region;extracellular_space;interleukin-1_receptor_binding;cytokine_activity;growth_factor_activity
9	144378001	144391000	9	144381161	144388329	ENSSSCG00000015601	INTS7	3	3	2	3	2	2	2	3	2	2	2	3	2	3	3	3	0.516398	Unknown
9	144378001	144391000	9	144388386	144389573	ENSSSCG00000021090	INTS7	3	2	3	2	2	2	2	1	2	2	3	2	2	2	3	2	0.543906	Unknown
4	97400001	97442000	4	97408857	97430022	ENSSSCG00000025885	ITLN2	7	4	6	10	10	6	9	7	13	12	6	9	8	7	10	8	2.38048	signal_transduction;receptor_binding
10	78746001	78832000	10	78751958	78752281	ENSSSCG00000025845	KCTD1	1	2	5	5	5	5	6	7	8	4	1	7	8	3	0	5	2.50333	Unknown
9	30985001	30991000	9	30985881	30987448	ENSSSCG00000026903	KDM4D	2	2	3	5	5	6	5	4	4	4	2	4	7	4	2	7	1.66833	protein_binding
9	30853001	30860000	9	30857320	30859828	ENSSSCG00000024456	KDM4D	2	1	2	5	4	4	5	5	4	4	1	3	6	4	0	6	1.82574	protein_binding
9	31015001	31021000	9	31018601	31020168	ENSSSCG00000021751	KDM4D	2	2	3	6	5	7	6	5	4	4	3	5	7	5	2	8	1.89297	protein_binding
6	40659001	40671000	6	40659035	40666537	ENSSSCG00000002915	KIRREL2	1	1	2	2	3	2	2	2	2	3	1	2	2	2	1	2	0.619139	membrane;protein_binding
8	43537001	43618000	8	43550236	43602062	ENSSSCG00000008842	KIT	2	2	2	2	2	2	2	2	2	2	2	5	6	7	2	4	1.66833	protein_phosphorylation;transmembrane_receptor_protein_tyrosine_kinase_signaling_pathway;phosphorylation;activation_of_MAPK_activity;myeloid_progenitor_cell_differentiation;lymphoid_progenitor_cell_differentiation;myeloid_leukocyte_differentiation;glycosphingolipid_metabolic_process;intracellular_protein_kinase_cascade;spermatid_development;male_gonad_development;response_to_radiation;positive_re…
13	147679001	147705000	13	147681195	147711773	ENSSSCG00000028475	KPNA1	3	2	2	3	2	2	3	3	2	2	3	2	2	3	3	2	0.512348	protein_import_into_nucleus;transport;protein_transport;nucleus;cytoplasm;binding;protein_transporter_activity;protein_binding
5	18200001	18208000	5	18200542	18205776	ENSSSCG00000000245	KRT6C	8	5	8	10	9	9	11	12	10	8	8	11	8	9	9	9	1.63299	intermediate_filament;keratin_filament;structural_molecule_activity
3	22208001	22222000	3	22202581	22221915	ENSSSCG00000026077	LCMT1	9	8	7	25	28	11	14	15	11	5	11	8	8	8	19	8	6.59514	methyltransferase_activity
15	18426001	18469000	15	18441731	18456507	ENSSSCG00000015691	LCT	4	3	3	4	4	4	7	8	5	4	4	7	5	5	4	5	1.43759	carbohydrate_metabolic_process;"hydrolase_activity_hydrolyzing_O-glycosyl_compounds"
1	125443001	125455000	1	125443231	125450364	ENSSSCG00000021143	LIPC	2	1	2	2	3	2	3	2	3	2	2	3	2	2	2	2	0.543906	protein_binding
12	26707001	26747000	12	26716457	26723604	ENSSSCG00000017576	LRRC37A	3	4	5	5	5	4	6	6	6	6	5	4	4	5	5	5	0.885061	Unknown
4	138803001	138825000	4	138808248	138810824	ENSSSCG00000022090	LRRC8D	2	2	2	3	2	2	3	3	3	2	3	3	3	2	2	2	0.512348	protein_binding
4	138673001	138685000	4	138672479	138675055	ENSSSCG00000024047	LRRC8D	2	2	2	3	2	2	3	3	3	2	3	3	3	2	2	2	0.512348	protein_binding
2	72509001	72545000	2	72513249	72515701	ENSSSCG00000013562	MBD3L2	10	11	6	16	5	8	7	7	14	10	6	6	5	5	5	5	3.42296	Unknown
2	72553001	72573000	2	72569577	72570731	ENSSSCG00000013559	MBD3L2	15	21	11	26	8	13	11	13	24	15	10	11	8	8	8	8	5.81808	Unknown;
10	78736001	78742000	10	78738889	78741207	ENSSSCG00000011175	MGAT4C	16	9	14	18	16	14	21	23	21	19	16	16	21	16	15	20	3.54436	carbohydrate_metabolic_process;membrane;"transferase_activity_transferring_hexosyl_groups"
9	11119001	11135000	9	11119062	11132962	ENSSSCG00000014861	MOGAT2	3	3	4	3	4	3	4	4	3	2	2	4	3	4	3	4	0.704154	triglyceride_biosynthetic_process;intestinal_absorption;diacylglycerol_biosynthetic_process;lipid_metabolic_process;endoplasmic_reticulum;transferase_activity;"transferase_activity_transferring_acyl_groups";"transferase_activity_transferring_acyl_groups_other_than_amino-acyl_groups";2-acylglycerol_O-acyltransferase_activity;acetyltransferase_activity
9	78580001	78594000	9	78583165	78589263	ENSSSCG00000015309	MTERF	2	3	3	3	3	3	2	2	3	2	2	2	3	2	2	3	0.516398	transcription_termination_DNA-dependent;termination_of_mitochondrial_transcription;DNA_geometric_change;mitochondrial_nucleoid;double-stranded_DNA_binding;protein_binding
7	59030001	59051000	7	59043062	59043553	ENSSSCG00000023794	MYADM	2	1	2	3	3	3	3	3	3	3	2	3	3	2	3	2	0.629153	Unknown
7	59197001	59219000	7	59210448	59211359	ENSSSCG00000023021	MYADM	3	1	2	4	3	3	4	5	4	4	2	5	3	2	5	3	1.19548	Unknown
4	111314001	111344000	4	111313567	111334750	ENSSSCG00000006714	NBPF11	34	20	24	19	31	16	22	33	27	29	23	24	24	24	15	25	5.5	Unknown;
4	110277001	110294000	4	110281179	110293011	ENSSSCG00000006704	NBPF6	35	18	20	21	28	15	23	32	27	31	25	24	24	28	19	23	5.41564	Unknown
4	111113001	111142000	4	111112801	111134628	ENSSSCG00000006711	NBPF6	48	27	30	24	38	21	28	39	33	37	34	31	30	31	22	30	6.86021	Unknown
6	52451001	52467000	6	52451045	52456468	ENSSSCG00000003248	NP_001231094.1	6	4	7	9	10	6	11	11	10	10	10	11	10	9	9	10	2.08066	amino_acid_transmembrane_transport;transport;transmembrane_transport;membrane;amino_acid_transmembrane_transporter_activity
13	34134001	34143000	13	34137326	34140850	ENSSSCG00000028664	NPG3	4	4	4	23	11	18	12	12	14	13	6	12	13	13	10	12	5.09534	defense_response;extracellular_region;defense_response;defense_response_to_bacterium;extracellular_region
8	55309001	55315000	8	55309150	55310490	ENSSSCG00000008889	NPY5R	2	2	2	2	2	2	3	2	2	2	2	3	2	2	3	2	0.403113	signal_transduction;G-protein_coupled_receptor_signaling_pathway;synaptic_transmission;cardiac_left_ventricle_morphogenesis;outflow_tract_morphogenesis;plasma_membrane;membrane;integral_to_membrane;signal_transducer_activity;receptor_activity;G-protein_coupled_receptor_activity;neuropeptide_Y_receptor_activity;pancreatic_polypeptide_receptor_activity;peptide_YY_receptor_activity
X	49920001	49930000	X	49921896	49922390	ENSSSCG00000024298	NUDT11	3	1	3	1	2	2	4	4	4	2	3	4	3	3	1	3	1.07819	hydrolase_activity
X	97204001	97217000	X	97200764	97212408	ENSSSCG00000028913	NXF2	3	1	2	2	3	1	3	3	3	4	3	4	4	4	2	4	1.0247	transport;mRNA_transport;mRNA_export_from_nucleus;intracellular;nucleus;cytoplasm;RNA_binding
X	97569001	97586000	X	97566495	97576275	ENSSSCG00000028825	NXF2B	4	2	3	2	4	2	5	5	5	5	4	5	5	5	2	5	1.28938	mRNA_export_from_nucleus;transport;mRNA_transport;intracellular;nucleus;cytoplasm;nucleotide_binding;RNA_binding
X	97540001	97555000	X	97547611	97557392	ENSSSCG00000026976	NXF2B	4	2	3	2	4	2	5	5	5	5	4	5	5	5	2	5	1.28938	mRNA_export_from_nucleus;transport;mRNA_transport;intracellular;nucleus;cytoplasm;nucleotide_binding;RNA_binding
2	78623001	78657000	2	78649327	78656605	ENSSSCG00000027864	OBSCN	1	1	1	2	2	2	3	3	2	2	2	2	3	2	1	2	0.680074	protein_binding
9	1913001	1924000	9	1913305	1914246	ENSSSCG00000014591	OR10AB1P	7	9	8	7	6	7	7	8	8	7	7	9	8	6	7	8	0.892095	signal_transduction;G-protein_coupled_receptor_signaling_pathway;detection_of_chemical_stimulus_involved_in_sensory_perception_of_smell;integral_to_membrane;signal_transducer_activity;receptor_activity;G-protein_coupled_receptor_activity;olfactory_receptor_activity
2	160627001	160686000	2	160628082	160629059	ENSSSCG00000014545	OR10AG1	3	2	3	3	2	3	3	2	2	3	2	2	2	3	3	2	0.516398	G-protein_coupled_receptor_signaling_pathway;detection_of_chemical_stimulus_involved_in_sensory_perception_of_smell;integral_to_membrane;olfactory_receptor_activity
1	312165001	312208000	1	312186369	312187484	ENSSSCG00000023281	OR10AG1	4	3	4	4	4	4	2	2	4	4	2	4	4	3	4	4	0.816497	G-protein_coupled_receptor_signaling_pathway;integral_to_membrane
1	312165001	312208000	1	312203726	312204688	ENSSSCG00000005795	OR10AG1	6	5	5	5	5	4	3	3	5	5	3	5	5	5	5	5	0.885061	G-protein_coupled_receptor_signaling_pathway;detection_of_chemical_stimulus_involved_in_sensory_perception_of_smell;integral_to_membrane;olfactory_receptor_activity
1	312217001	312235000	1	312226076	312227008	ENSSSCG00000005796	OR10AG1	5	4	4	6	5	4	2	3	5	5	3	5	6	5	4	6	1.1547	G-protein_coupled_receptor_signaling_pathway;detection_of_chemical_stimulus_involved_in_sensory_perception_of_smell;integral_to_membrane;olfactory_receptor_activity
1	312165001	312208000	1	312194069	312195030	ENSSSCG00000005794	OR10AG1	6	2	2	6	2	2	2	1	2	2	1	2	8	2	3	2	2.00728	signal_transduction;G-protein_coupled_receptor_signaling_pathway;detection_of_chemical_stimulus_involved_in_sensory_perception_of_smell;integral_to_membrane;signal_transducer_activity;receptor_activity;G-protein_coupled_receptor_activity;olfactory_receptor_activity
7	26426001	26452000	7	26447211	26449061	ENSSSCG00000023881	OR10C1	24	10	13	26	25	10	23	23	17	42	11	18	34	22	14	28	8.93308	signal_transduction;G-protein_coupled_receptor_signaling_pathway;detection_of_chemical_stimulus_involved_in_sensory_perception_of_smell;integral_to_membrane;signal_transducer_activity;receptor_activity;G-protein_coupled_receptor_activity;olfactory_receptor_activity
7	25964001	25986000	7	25969392	25970384	ENSSSCG00000001294	OR10C1	32	16	21	34	35	16	33	27	22	49	15	24	40	30	21	36	9.61401	signal_transduction;G-protein_coupled_receptor_signaling_pathway;detection_of_chemical_stimulus_involved_in_sensory_perception_of_smell;integral_to_membrane;signal_transducer_activity;receptor_activity;G-protein_coupled_receptor_activity;olfactory_receptor_activity
7	26144001	26160000	7	26146636	26147598	ENSSSCG00000024582	OR10C1	41	20	27	43	43	20	42	38	28	65	20	31	53	38	27	46	12.6853	signal_transduction;G-protein_coupled_receptor_signaling_pathway;detection_of_chemical_stimulus_involved_in_sensory_perception_of_smell;integral_to_membrane;signal_transducer_activity;receptor_activity;G-protein_coupled_receptor_activity;olfactory_receptor_activity
7	26524001	26543000	7	26524882	26525844	ENSSSCG00000029188	OR10C1	46	22	31	44	44	21	44	39	29	67	20	34	55	39	29	49	12.96	signal_transduction;G-protein_coupled_receptor_signaling_pathway;detection_of_chemical_stimulus_involved_in_sensory_perception_of_smell;integral_to_membrane;signal_transducer_activity;receptor_activity;G-protein_coupled_receptor_activity;olfactory_receptor_activity
9	56460001	56469000	9	56461063	56461998	ENSSSCG00000029071	OR10D3	5	4	3	4	5	4	5	5	4	3	5	5	5	4	5	5	0.727438	G-protein_coupled_receptor_signaling_pathway;detection_of_chemical_stimulus_involved_in_sensory_perception_of_smell;integral_to_membrane;olfactory_receptor_activity
7	82928001	82938000	7	82934038	82935187	ENSSSCG00000026156	OR10G3	3	2	2	3	3	2	3	2	3	3	3	3	2	3	2	3	0.5	G-protein_coupled_receptor_signaling_pathway;detection_of_chemical_stimulus_involved_in_sensory_perception_of_smell;integral_to_membrane;olfactory_receptor_activity
9	56237001	56251000	9	56239423	56240358	ENSSSCG00000021872	OR10G9	6	4	5	6	6	4	7	7	6	7	5	7	7	6	7	7	1.06262	G-protein_coupled_receptor_signaling_pathway;detection_of_chemical_stimulus_involved_in_sensory_perception_of_smell;integral_to_membrane;olfactory_receptor_activity
9	56135001	56143000	9	56139991	56140986	ENSSSCG00000015159	OR10S1	6	6	16	2	2	4	5	7	8	10	3	3	7	6	6	6	3.43451	G-protein_coupled_receptor_signaling_pathway;detection_of_chemical_stimulus_involved_in_sensory_perception_of_smell;integral_to_membrane;olfactory_receptor_activity
9	56237001	56251000	9	56245533	56246498	ENSSSCG00000015162	OR10S1	5	6	16	2	2	4	5	6	8	10	3	3	7	6	6	5	3.44238	G-protein_coupled_receptor_signaling_pathway;detection_of_chemical_stimulus_involved_in_sensory_perception_of_smell;integral_to_membrane;olfactory_receptor_activity
4	99632001	99658000	4	99645588	99646559	ENSSSCG00000006448	OR10X1	5	3	6	7	11	5	6	9	6	7	5	12	10	5	5	7	2.48244	signal_transduction;G-protein_coupled_receptor_signaling_pathway;detection_of_chemical_stimulus_involved_in_sensory_perception_of_smell;integral_to_membrane;signal_transducer_activity;receptor_activity;G-protein_coupled_receptor_activity;olfactory_receptor_activity
4	99836001	99860000	4	99847592	99848619	ENSSSCG00000028176	OR10X1	4	2	7	8	13	5	5	11	6	6	4	13	9	4	4	5	3.32415	signal_transduction;G-protein_coupled_receptor_signaling_pathway;detection_of_chemical_stimulus_involved_in_sensory_perception_of_smell;integral_to_membrane;signal_transducer_activity;receptor_activity;G-protein_coupled_receptor_activity;olfactory_receptor_activity
4	99632001	99658000	4	99656063	99657090	ENSSSCG00000028353	OR10X1	4	2	8	8	14	5	5	12	6	6	4	13	9	4	4	5	3.56312	signal_transduction;G-protein_coupled_receptor_signaling_pathway;detection_of_chemical_stimulus_involved_in_sensory_perception_of_smell;integral_to_membrane;signal_transducer_activity;receptor_activity;G-protein_coupled_receptor_activity;olfactory_receptor_activity
4	99632001	99658000	4	99637791	99638726	ENSSSCG00000006447	OR10Z1	3	2	2	2	2	2	3	3	3	3	3	4	3	2	3	3	0.60208	signal_transduction;G-protein_coupled_receptor_signaling_pathway;detection_of_chemical_stimulus_involved_in_sensory_perception_of_smell;integral_to_membrane;signal_transducer_activity;receptor_activity;G-protein_coupled_receptor_activity;olfactory_receptor_activity
7	85504001	85533000	7	85531915	85533130	ENSSSCG00000027630	OR11G2	14	10	10	13	14	11	15	13	14	16	14	16	14	16	14	15	1.92246	signal_transduction;G-protein_coupled_receptor_signaling_pathway;detection_of_chemical_stimulus_involved_in_sensory_perception_of_smell;integral_to_membrane;signal_transducer_activity;receptor_activity;G-protein_coupled_receptor_activity;olfactory_receptor_activity
7	85504001	85533000	7	85513473	85514414	ENSSSCG00000023039	OR11H6	4	4	3	4	4	3	5	5	5	4	5	5	5	4	4	5	0.704154	signal_transduction;G-protein_coupled_receptor_signaling_pathway;detection_of_chemical_stimulus_involved_in_sensory_perception_of_smell;integral_to_membrane;signal_transducer_activity;receptor_activity;G-protein_coupled_receptor_activity;olfactory_receptor_activity
7	85781001	85804000	7	85799299	85800240	ENSSSCG00000022179	OR11H6	4	4	3	4	4	3	5	5	5	4	5	5	5	4	4	5	0.704154	signal_transduction;G-protein_coupled_receptor_signaling_pathway;detection_of_chemical_stimulus_involved_in_sensory_perception_of_smell;integral_to_membrane;signal_transducer_activity;receptor_activity;G-protein_coupled_receptor_activity;olfactory_receptor_activity
7	85504001	85533000	7	85519035	85521315	ENSSSCG00000025895	OR11H6	6	4	5	7	7	5	7	6	7	7	7	8	7	5	5	7	1.12546	signal_transduction;G-protein_coupled_receptor_signaling_pathway;detection_of_chemical_stimulus_involved_in_sensory_perception_of_smell;integral_to_membrane;signal_transducer_activity;receptor_activity;G-protein_coupled_receptor_activity;olfactory_receptor_activity
7	85781001	85804000	7	85792398	85794678	ENSSSCG00000028105	OR11H6	6	4	5	7	7	5	7	6	7	7	7	8	7	5	5	7	1.12546	signal_transduction;G-protein_coupled_receptor_signaling_pathway;detection_of_chemical_stimulus_involved_in_sensory_perception_of_smell;integral_to_membrane;signal_transducer_activity;receptor_activity;G-protein_coupled_receptor_activity;olfactory_receptor_activity
7	25382001	25420000	7	25404552	25405478	ENSSSCG00000028714	OR12D2	17	13	16	43	28	16	33	21	27	49	17	34	29	25	26	21	10.0894	signal_transduction;G-protein_coupled_receptor_signaling_pathway;detection_of_chemical_stimulus_involved_in_sensory_perception_of_smell;integral_to_membrane;signal_transducer_activity;receptor_activity;G-protein_coupled_receptor_activity;olfactory_receptor_activity
7	25542001	25561000	7	25543388	25544314	ENSSSCG00000028426	OR12D2	21	16	16	47	33	18	36	23	28	52	20	37	30	28	28	22	10.5513	signal_transduction;G-protein_coupled_receptor_signaling_pathway;detection_of_chemical_stimulus_involved_in_sensory_perception_of_smell;integral_to_membrane;signal_transducer_activity;receptor_activity;G-protein_coupled_receptor_activity;olfactory_receptor_activity
7	25641001	25652000	7	25642479	25643405	ENSSSCG00000030245	OR12D2	19	16	16	48	34	19	36	24	28	54	19	37	30	29	29	24	10.9962	signal_transduction;G-protein_coupled_receptor_signaling_pathway;detection_of_chemical_stimulus_involved_in_sensory_perception_of_smell;integral_to_membrane;signal_transducer_activity;receptor_activity;G-protein_coupled_receptor_activity;olfactory_receptor_activity
7	25739001	25757000	7	25740114	25741040	ENSSSCG00000025358	OR12D2	22	19	19	51	36	20	39	24	30	56	22	38	30	31	32	24	11.0587	signal_transduction;G-protein_coupled_receptor_signaling_pathway;detection_of_chemical_stimulus_involved_in_sensory_perception_of_smell;integral_to_membrane;signal_transducer_activity;receptor_activity;G-protein_coupled_receptor_activity;olfactory_receptor_activity
7	25664001	25678000	7	25668014	25668940	ENSSSCG00000025278	OR12D2	21	18	18	50	35	20	39	25	30	57	22	39	31	31	29	25	11.242	signal_transduction;G-protein_coupled_receptor_signaling_pathway;detection_of_chemical_stimulus_involved_in_sensory_perception_of_smell;integral_to_membrane;signal_transducer_activity;receptor_activity;G-protein_coupled_receptor_activity;olfactory_receptor_activity
7	25706001	25720000	7	25707901	25708827	ENSSSCG00000020762	OR12D2	21	19	19	52	36	21	41	25	30	57	22	38	32	31	31	24	11.3913	signal_transduction;G-protein_coupled_receptor_signaling_pathway;detection_of_chemical_stimulus_involved_in_sensory_perception_of_smell;integral_to_membrane;signal_transducer_activity;receptor_activity;G-protein_coupled_receptor_activity;olfactory_receptor_activity
7	25480001	25492000	7	25483895	25484821	ENSSSCG00000023024	OR12D2	23	19	19	53	37	19	39	26	32	60	23	41	32	33	31	25	11.9331	signal_transduction;G-protein_coupled_receptor_signaling_pathway;detection_of_chemical_stimulus_involved_in_sensory_perception_of_smell;integral_to_membrane;signal_transducer_activity;receptor_activity;G-protein_coupled_receptor_activity;olfactory_receptor_activity
7	25759001	25786000	7	25760807	25761754	ENSSSCG00000030598	OR12D3	5	5	5	12	8	6	7	5	6	12	5	8	6	7	8	6	2.26477	signal_transduction;G-protein_coupled_receptor_signaling_pathway;detection_of_chemical_stimulus_involved_in_sensory_perception_of_smell;integral_to_membrane;signal_transducer_activity;receptor_activity;G-protein_coupled_receptor_activity;olfactory_receptor_activity
14	153330001	153348000	14	153345297	153346217	ENSSSCG00000021153	OR13A1	4	3	5	4	5	5	7	6	7	7	4	5	5	5	5	5	1.14746	G-protein_coupled_receptor_signaling_pathway;detection_of_chemical_stimulus_involved_in_sensory_perception_of_smell;integral_to_membrane;olfactory_receptor_activity
14	153391001	153400000	14	153392555	153393475	ENSSSCG00000023358	OR13A1	4	3	5	4	5	5	7	6	7	7	4	5	5	5	5	5	1.14746	G-protein_coupled_receptor_signaling_pathway;detection_of_chemical_stimulus_involved_in_sensory_perception_of_smell;integral_to_membrane;olfactory_receptor_activity
14	153690001	153708000	14	153705320	153706255	ENSSSCG00000028243	OR13A1	4	3	5	4	5	5	7	6	7	8	4	5	5	5	5	5	1.27639	G-protein_coupled_receptor_signaling_pathway;detection_of_chemical_stimulus_involved_in_sensory_perception_of_smell;integral_to_membrane;olfactory_receptor_activity
14	153371001	153378000	14	153372743	153373660	ENSSSCG00000026691	OR13A1	10	7	10	8	10	6	13	11	14	14	11	8	9	7	11	9	2.41868	G-protein_coupled_receptor_signaling_pathway;integral_to_membrane
14	153426001	153432000	14	153426847	153428330	ENSSSCG00000021900	OR13A1	7	5	7	7	8	4	11	10	11	13	10	8	9	6	12	7	2.55522	signal_transduction;G-protein_coupled_receptor_signaling_pathway;detection_of_chemical_stimulus_involved_in_sensory_perception_of_smell;integral_to_membrane;signal_transducer_activity;receptor_activity;G-protein_coupled_receptor_activity;olfactory_receptor_activity
1	264317001	264328000	1	264319125	264322293	ENSSSCG00000005328	OR13J1	3	2	2	2	3	3	5	4	7	5	2	3	3	2	2	3	1.42449	signal_transduction;G-protein_coupled_receptor_signaling_pathway;detection_of_chemical_stimulus_involved_in_sensory_perception_of_smell;integral_to_membrane;signal_transducer_activity;receptor_activity;G-protein_coupled_receptor_activity;olfactory_receptor_activity
1	264423001	264430000	1	264428756	264430267	ENSSSCG00000005329	OR13J1	4	3	4	4	6	3	10	11	9	10	4	6	6	3	2	6	2.86865	signal_transduction;G-protein_coupled_receptor_signaling_pathway;detection_of_chemical_stimulus_involved_in_sensory_perception_of_smell;integral_to_membrane;signal_transducer_activity;receptor_activity;G-protein_coupled_receptor_activity;olfactory_receptor_activity
7	25442001	25453000	7	25449174	25450103	ENSSSCG00000022817	OR14J1	23	21	20	46	40	23	34	22	31	53	23	38	30	31	32	28	9.49715	signal_transduction;G-protein_coupled_receptor_signaling_pathway;detection_of_chemical_stimulus_involved_in_sensory_perception_of_smell;integral_to_membrane;signal_transducer_activity;receptor_activity;G-protein_coupled_receptor_activity;olfactory_receptor_activity
7	25457001	25475000	7	25470547	25471482	ENSSSCG00000030290	OR14J1	23	21	22	48	43	25	36	24	31	55	24	40	31	33	34	28	9.95239	G-protein_coupled_receptor_signaling_pathway;integral_to_membrane
7	25423001	25429000	7	25423628	25424548	ENSSSCG00000026800	OR14J1	23	17	17	47	41	22	35	23	32	56	23	39	31	32	33	28	10.7717	signal_transduction;G-protein_coupled_receptor_signaling_pathway;detection_of_chemical_stimulus_involved_in_sensory_perception_of_smell;integral_to_membrane;signal_transducer_activity;receptor_activity;G-protein_coupled_receptor_activity;olfactory_receptor_activity
12	50925001	50944000	12	50933615	50934550	ENSSSCG00000026065	OR1A1	12	5	15	14	22	8	28	17	17	13	10	22	23	22	16	30	6.97496	G-protein_coupled_receptor_signaling_pathway;detection_of_chemical_stimulus_involved_in_sensory_perception_of_smell;integral_to_membrane;olfactory_receptor_activity
12	50766001	50773000	12	50771791	50772708	ENSSSCG00000025617	OR1A1	10	6	15	16	27	11	16	15	17	12	10	24	27	26	16	29	7.13413	G-protein_coupled_receptor_signaling_pathway;detection_of_chemical_stimulus_involved_in_sensory_perception_of_smell;integral_to_membrane;olfactory_receptor_activity
12	51068001	51099000	12	51068321	51069250	ENSSSCG00000023490	OR1A1	12	5	15	16	25	15	19	16	18	13	11	25	31	28	17	28	7.17287	G-protein_coupled_receptor_signaling_pathway;integral_to_membrane
12	50775001	50799000	12	50785926	50786993	ENSSSCG00000027054	OR1A1	11	6	18	13	24	10	26	17	15	14	10	21	24	24	15	34	7.37451	G-protein_coupled_receptor_signaling_pathway;detection_of_chemical_stimulus_involved_in_sensory_perception_of_smell;integral_to_membrane;olfactory_receptor_activity
12	50801001	50812000	12	50810939	50811868	ENSSSCG00000025360	OR1A1	12	7	19	18	26	12	22	18	20	15	11	25	31	28	20	33	7.4406	G-protein_coupled_receptor_signaling_pathway;detection_of_chemical_stimulus_involved_in_sensory_perception_of_smell;integral_to_membrane;olfactory_receptor_activity
12	51101001	51124000	12	51103565	51104494	ENSSSCG00000027631	OR1A1	13	8	20	17	28	13	29	19	19	16	11	26	29	30	20	36	7.98227	G-protein_coupled_receptor_signaling_pathway;integral_to_membrane
12	51026001	51041000	12	51037139	51038973	ENSSSCG00000027193	OR1A1	15	10	26	17	28	15	31	20	20	17	13	26	31	30	21	39	8.00807	G-protein_coupled_receptor_signaling_pathway;integral_to_membrane
12	51135001	51174000	12	51154743	51155669	ENSSSCG00000022583	OR1A1	13	8	20	20	31	15	20	17	18	14	12	29	32	33	19	32	8.08471	G-protein_coupled_receptor_signaling_pathway;integral_to_membrane
12	51043001	51065000	12	51050704	51051633	ENSSSCG00000024173	OR1A1	13	8	20	20	32	15	22	19	21	16	12	29	33	31	20	36	8.28427	G-protein_coupled_receptor_signaling_pathway;integral_to_membrane
12	50925001	50944000	12	50940999	50941928	ENSSSCG00000024366	OR1A1	15	9	25	18	30	15	31	21	20	17	13	27	31	32	21	39	8.30662	G-protein_coupled_receptor_signaling_pathway;detection_of_chemical_stimulus_involved_in_sensory_perception_of_smell;integral_to_membrane;olfactory_receptor_activity
12	51135001	51174000	12	51165588	51166517	ENSSSCG00000025650	OR1A1	12	5	17	20	30	14	19	18	18	14	11	28	33	30	19	32	8.31865	G-protein_coupled_receptor_signaling_pathway;integral_to_membrane
12	50946001	50956000	12	50954397	50955059	ENSSSCG00000017843	OR1A1	12	8	16	19	30	12	20	18	19	14	12	29	34	30	18	34	8.44369	G-protein_coupled_receptor_signaling_pathway;detection_of_chemical_stimulus_involved_in_sensory_perception_of_smell;integral_to_membrane;olfactory_receptor_activity
12	50880001	50898000	12	50890780	50892043	ENSSSCG00000017838	OR1D2	4	3	5	4	6	5	16	4	4	5	5	8	4	6	4	7	3.05232	signal_transduction;G-protein_coupled_receptor_signaling_pathway;detection_of_chemical_stimulus_involved_in_sensory_perception_of_smell;integral_to_membrane;signal_transducer_activity;receptor_activity;G-protein_coupled_receptor_activity;olfactory_receptor_activity
12	50902001	50911000	12	50907917	50908897	ENSSSCG00000017839	OR1D2	8	4	11	8	12	5	16	9	7	10	7	7	8	8	8	15	3.23458	signal_transduction;G-protein_coupled_receptor_signaling_pathway;detection_of_chemical_stimulus_involved_in_sensory_perception_of_smell;integral_to_membrane;signal_transducer_activity;receptor_activity;G-protein_coupled_receptor_activity;olfactory_receptor_activity
1	295633001	295645000	1	295642618	295643562	ENSSSCG00000028498	OR1J2	7	5	4	8	9	4	7	8	9	10	6	10	9	7	8	7	1.89297	signal_transduction;G-protein_coupled_receptor_signaling_pathway;detection_of_chemical_stimulus_involved_in_sensory_perception_of_smell;integral_to_membrane;signal_transducer_activity;receptor_activity;G-protein_coupled_receptor_activity;olfactory_receptor_activity
1	296389001	296396000	1	296392367	296392894	ENSSSCG00000005868	OR1J4	7	7	4	10	7	8	6	2	9	6	5	12	13	9	11	9	2.92617	G-protein_coupled_receptor_signaling_pathway;detection_of_chemical_stimulus_involved_in_sensory_perception_of_smell;integral_to_membrane;olfactory_receptor_activity
1	295228001	295234000	1	295229401	295229928	ENSSSCG00000005871	OR1J4	12	8	8	11	16	5	8	16	13	16	13	13	9	7	10	10	3.39546	G-protein_coupled_receptor_signaling_pathway;integral_to_membrane
1	296787001	296805000	1	296790658	296791701	ENSSSCG00000024099	OR1J4	6	6	5	10	11	4	8	9	19	10	9	12	10	9	9	10	3.42965	signal_transduction;G-protein_coupled_receptor_signaling_pathway;detection_of_chemical_stimulus_involved_in_sensory_perception_of_smell;integral_to_membrane;signal_transducer_activity;receptor_activity;G-protein_coupled_receptor_activity;olfactory_receptor_activity
1	295272001	295280000	1	295277041	295278003	ENSSSCG00000027732	OR1J4	10	5	6	14	18	6	12	13	15	17	13	14	13	11	10	14	3.78539	G-protein_coupled_receptor_signaling_pathway;detection_of_chemical_stimulus_involved_in_sensory_perception_of_smell;integral_to_membrane;olfactory_receptor_activity
1	295458001	295466000	1	295460588	295461529	ENSSSCG00000025505	OR1J4	10	5	5	16	17	4	11	13	14	16	12	14	13	12	13	15	4.03113	G-protein_coupled_receptor_signaling_pathway;integral_to_membrane
1	314970001	314979000	1	314975915	314976862	ENSSSCG00000022414	OR1J4	12	6	7	19	16	7	15	14	16	18	11	19	17	13	16	18	4.32049	signal_transduction;G-protein_coupled_receptor_signaling_pathway;detection_of_chemical_stimulus_involved_in_sensory_perception_of_smell;integral_to_membrane;signal_transducer_activity;receptor_activity;G-protein_coupled_receptor_activity;olfactory_receptor_activity
1	297184001	297191000	1	297187670	297188614	ENSSSCG00000026788	OR1J4	12	5	6	15	16	6	14	19	15	21	12	16	14	11	15	14	4.4754	signal_transduction;G-protein_coupled_receptor_signaling_pathway;detection_of_chemical_stimulus_involved_in_sensory_perception_of_smell;integral_to_membrane;signal_transducer_activity;receptor_activity;G-protein_coupled_receptor_activity;olfactory_receptor_activity
1	295094001	295101000	1	295097659	295098600	ENSSSCG00000027082	OR1J4	14	7	6	18	19	6	15	18	19	19	19	19	16	13	17	16	4.72537	G-protein_coupled_receptor_signaling_pathway;detection_of_chemical_stimulus_involved_in_sensory_perception_of_smell;integral_to_membrane;olfactory_receptor_activity
1	296217001	296224000	1	296217571	296218503	ENSSSCG00000024501	OR1J4	14	8	7	23	19	11	18	17	18	22	14	22	20	16	19	22	4.93795	G-protein_coupled_receptor_signaling_pathway;integral_to_membrane
1	297071001	297077000	1	297071815	297072756	ENSSSCG00000025123	OR1J4	20	12	11	26	28	7	24	22	29	31	22	31	29	23	27	27	7.29812	signal_transduction;G-protein_coupled_receptor_signaling_pathway;detection_of_chemical_stimulus_involved_in_sensory_perception_of_smell;integral_to_membrane;signal_transducer_activity;receptor_activity;G-protein_coupled_receptor_activity;olfactory_receptor_activity
1	294887001	294893000	1	294887394	294888320	ENSSSCG00000005559	OR1J4	21	12	11	26	29	7	25	22	29	31	22	31	29	23	27	27	7.33485	signal_transduction;G-protein_coupled_receptor_signaling_pathway;detection_of_chemical_stimulus_involved_in_sensory_perception_of_smell;integral_to_membrane;signal_transducer_activity;receptor_activity;G-protein_coupled_receptor_activity;olfactory_receptor_activity
1	296992001	297004000	1	296992994	296994439	ENSSSCG00000027517	OR1L1	5	5	3	4	4	2	5	2	5	5	4	5	6	5	5	4	1.13835	signal_transduction;G-protein_coupled_receptor_signaling_pathway;detection_of_chemical_stimulus_involved_in_sensory_perception_of_smell;integral_to_membrane;signal_transducer_activity;receptor_activity;G-protein_coupled_receptor_activity;olfactory_receptor_activity
1	294805001	294824000	1	294808827	294809765	ENSSSCG00000005534	OR1L1	5	5	4	6	6	4	6	2	6	5	5	8	8	6	6	5	1.45917	signal_transduction;G-protein_coupled_receptor_signaling_pathway;detection_of_chemical_stimulus_involved_in_sensory_perception_of_smell;integral_to_membrane;signal_transducer_activity;receptor_activity;G-protein_coupled_receptor_activity;olfactory_receptor_activity
2	81193001	81207000	2	81202099	81203019	ENSSSCG00000020949	OR1L1	7	7	8	5	8	5	9	8	10	8	9	10	8	8	6	8	1.48324	G-protein_coupled_receptor_signaling_pathway;integral_to_membrane
2	81193001	81207000	2	81195536	81196456	ENSSSCG00000029585	OR1L1	7	7	8	5	8	4	8	8	10	8	9	10	8	8	6	8	1.5864	G-protein_coupled_receptor_signaling_pathway;integral_to_membrane
1	297013001	297021000	1	297015516	297016436	ENSSSCG00000029193	OR1L8	17	12	11	22	16	15	16	10	21	16	12	23	22	19	16	23	4.35842	signal_transduction;G-protein_coupled_receptor_signaling_pathway;detection_of_chemical_stimulus_involved_in_sensory_perception_of_smell;integral_to_membrane;signal_transducer_activity;receptor_activity;G-protein_coupled_receptor_activity;olfactory_receptor_activity
1	294910001	294926000	1	294923006	294923941	ENSSSCG00000023988	OR1L8	15	11	9	22	16	14	16	11	19	16	11	23	22	18	16	22	4.453	signal_transduction;G-protein_coupled_receptor_signaling_pathway;detection_of_chemical_stimulus_involved_in_sensory_perception_of_smell;integral_to_membrane;signal_transducer_activity;receptor_activity;G-protein_coupled_receptor_activity;olfactory_receptor_activity
1	297093001	297109000	1	297106383	297107315	ENSSSCG00000026240	OR1L8	15	11	9	22	16	14	16	11	19	16	11	23	22	18	16	22	4.453	signal_transduction;G-protein_coupled_receptor_signaling_pathway;detection_of_chemical_stimulus_involved_in_sensory_perception_of_smell;integral_to_membrane;signal_transducer_activity;receptor_activity;G-protein_coupled_receptor_activity;olfactory_receptor_activity
1	296197001	296214000	1	296208346	296209281	ENSSSCG00000030316	OR1L8	16	9	7	23	17	15	16	10	20	17	11	24	23	19	16	24	5.40023	G-protein_coupled_receptor_signaling_pathway;integral_to_membrane
12	51176001	51188000	12	51187033	51187983	ENSSSCG00000028570	OR1N1	3	2	2	3	2	2	3	3	2	3	2	3	3	3	3	2	0.512348	signal_transduction;G-protein_coupled_receptor_signaling_pathway;detection_of_chemical_stimulus_involved_in_sensory_perception_of_smell;integral_to_membrane;signal_transducer_activity;receptor_activity;G-protein_coupled_receptor_activity;olfactory_receptor_activity
7	25382001	25420000	7	25412774	25414596	ENSSSCG00000001258	OR1N1	4	4	4	10	8	5	7	4	8	12	5	8	6	5	6	5	2.3585	G-protein_coupled_receptor_signaling_pathway;detection_of_chemical_stimulus_involved_in_sensory_perception_of_smell;integral_to_membrane;olfactory_receptor_activity
3	6783001	6789000	3	6783788	6785113	ENSSSCG00000023678	OR2AE1	15	5	7	5	15	7	12	13	10	13	12	9	11	13	12	11	3.20156	G-protein_coupled_receptor_signaling_pathway;integral_to_membrane
3	7102001	7113000	3	7110710	7111969	ENSSSCG00000023410	OR2AE1	20	7	8	8	21	10	18	18	15	17	15	16	17	19	17	14	4.44222	G-protein_coupled_receptor_signaling_pathway;integral_to_membrane
3	6873001	6880000	3	6877501	6878439	ENSSSCG00000024547	OR2AE1	23	9	11	8	25	10	19	19	15	21	18	15	18	20	18	15	4.99333	signal_transduction;G-protein_coupled_receptor_signaling_pathway;detection_of_chemical_stimulus_involved_in_sensory_perception_of_smell;integral_to_membrane;signal_transducer_activity;receptor_activity;G-protein_coupled_receptor_activity;olfactory_receptor_activity
3	6856001	6862000	3	6859842	6860780	ENSSSCG00000025051	OR2AE1	24	8	11	8	25	11	20	21	17	20	19	16	18	21	19	17	5.20537	G-protein_coupled_receptor_signaling_pathway;integral_to_membrane
3	6965001	6971000	3	6968595	6969539	ENSSSCG00000024923	OR2AE1	24	9	11	8	24	10	21	22	18	21	20	17	19	21	19	18	5.25198	signal_transduction;G-protein_coupled_receptor_signaling_pathway;detection_of_chemical_stimulus_involved_in_sensory_perception_of_smell;integral_to_membrane;signal_transducer_activity;receptor_activity;G-protein_coupled_receptor_activity;olfactory_receptor_activity
3	6982001	6989000	3	6986567	6987505	ENSSSCG00000023055	OR2AE1	25	7	11	9	25	13	20	21	18	21	20	17	20	23	20	18	5.37897	signal_transduction;G-protein_coupled_receptor_signaling_pathway;detection_of_chemical_stimulus_involved_in_sensory_perception_of_smell;integral_to_membrane;signal_transducer_activity;receptor_activity;G-protein_coupled_receptor_activity;olfactory_receptor_activity
3	6765001	6780000	3	6766531	6767469	ENSSSCG00000024815	OR2AE1	26	9	12	9	27	13	21	21	18	22	20	17	20	23	20	18	5.39135	G-protein_coupled_receptor_signaling_pathway;integral_to_membrane
9	3481001	3507000	9	3489909	3491393	ENSSSCG00000014612	OR2AG1	4	3	4	5	6	4	5	5	4	4	5	5	5	4	4	7	0.957427	G-protein_coupled_receptor_signaling_pathway;detection_of_chemical_stimulus_involved_in_sensory_perception_of_smell;integral_to_membrane;olfactory_receptor_activity
9	3306001	3317000	9	3308800	3309747	ENSSSCG00000022928	OR2AG1	6	5	6	7	8	7	8	8	6	6	6	8	9	6	6	12	1.70783	G-protein_coupled_receptor_signaling_pathway;detection_of_chemical_stimulus_involved_in_sensory_perception_of_smell;integral_to_membrane;olfactory_receptor_activity
2	56026001	56041000	2	56027682	56028623	ENSSSCG00000029505	OR2AJ1	7	4	4	7	6	4	7	7	5	7	7	8	7	6	8	6	1.34164	signal_transduction;G-protein_coupled_receptor_signaling_pathway;detection_of_chemical_stimulus_involved_in_sensory_perception_of_smell;integral_to_membrane;signal_transducer_activity;receptor_activity;G-protein_coupled_receptor_activity;olfactory_receptor_activity
7	26210001	26230000	7	26213931	26214926	ENSSSCG00000028505	OR2B11	15	9	14	15	16	9	18	9	8	26	9	6	14	16	12	19	5.1247	G-protein_coupled_receptor_signaling_pathway;detection_of_chemical_stimulus_involved_in_sensory_perception_of_smell;integral_to_membrane;olfactory_receptor_activity
7	26548001	26566000	7	26549697	26550647	ENSSSCG00000029731	OR2B11	15	11	16	20	18	13	20	11	10	26	9	8	16	18	15	24	5.23927	signal_transduction;G-protein_coupled_receptor_signaling_pathway;detection_of_chemical_stimulus_involved_in_sensory_perception_of_smell;integral_to_membrane;signal_transducer_activity;receptor_activity;G-protein_coupled_receptor_activity;olfactory_receptor_activity
7	26426001	26452000	7	26428887	26429825	ENSSSCG00000021302	OR2B11	39	16	22	36	36	15	38	36	24	51	17	32	47	33	23	42	11.0557	G-protein_coupled_receptor_signaling_pathway;integral_to_membrane
7	26501001	26515000	7	26510298	26511236	ENSSSCG00000030324	OR2B11	43	20	27	41	40	18	43	39	26	58	19	36	51	38	26	48	11.9845	G-protein_coupled_receptor_signaling_pathway;integral_to_membrane
7	26364001	26370000	7	26367066	26368004	ENSSSCG00000024228	OR2B11	43	20	27	41	40	18	43	39	26	58	19	36	51	38	26	48	11.9845	G-protein_coupled_receptor_signaling_pathway;integral_to_membrane
7	26462001	26475000	7	26464871	26466023	ENSSSCG00000023469	OR2B11	36	17	22	38	37	15	39	38	28	60	16	36	51	31	12	46	13.662	G-protein_coupled_receptor_signaling_pathway;detection_of_chemical_stimulus_involved_in_sensory_perception_of_smell;integral_to_membrane;olfactory_receptor_activity
7	25990001	25998000	7	25992079	25993020	ENSSSCG00000001268	OR2B2	2	3	5	8	8	6	6	3	4	9	5	3	4	6	6	5	2.00728	signal_transduction;G-protein_coupled_receptor_signaling_pathway;detection_of_chemical_stimulus_involved_in_sensory_perception_of_smell;integral_to_membrane;signal_transducer_activity;receptor_activity;G-protein_coupled_receptor_activity;olfactory_receptor_activity
7	26289001	26299000	7	26295011	26295958	ENSSSCG00000022756	OR2B2	2	4	5	8	9	6	6	3	4	9	5	3	4	6	6	5	2.05649	signal_transduction;G-protein_coupled_receptor_signaling_pathway;detection_of_chemical_stimulus_involved_in_sensory_perception_of_smell;integral_to_membrane;signal_transducer_activity;receptor_activity;G-protein_coupled_receptor_activity;olfactory_receptor_activity
2	14087001	14110000	2	14098008	14100129	ENSSSCG00000013197	OR2B3	6	4	3	6	5	3	3	4	6	6	3	6	6	5	6	6	1.31022	signal_transduction;G-protein_coupled_receptor_signaling_pathway;detection_of_chemical_stimulus_involved_in_sensory_perception_of_smell;integral_to_membrane;signal_transducer_activity;receptor_activity;G-protein_coupled_receptor_activity;olfactory_receptor_activity
7	26210001	26230000	7	26224458	26225547	ENSSSCG00000023750	OR2B3	16	10	13	22	22	12	18	11	12	33	9	9	21	19	14	21	6.45884	G-protein_coupled_receptor_signaling_pathway;integral_to_membrane
7	26571001	26580000	7	26573169	26574110	ENSSSCG00000026933	OR2B3	21	12	18	29	31	19	22	14	14	41	12	12	24	25	18	27	8.11762	signal_transduction;G-protein_coupled_receptor_signaling_pathway;detection_of_chemical_stimulus_involved_in_sensory_perception_of_smell;integral_to_membrane;signal_transducer_activity;receptor_activity;G-protein_coupled_receptor_activity;olfactory_receptor_activity
7	26548001	26566000	7	26560318	26561262	ENSSSCG00000027129	OR2B3	22	12	18	29	31	18	22	13	14	42	12	12	24	25	19	28	8.39618	signal_transduction;G-protein_coupled_receptor_signaling_pathway;detection_of_chemical_stimulus_involved_in_sensory_perception_of_smell;integral_to_membrane;signal_transducer_activity;receptor_activity;G-protein_coupled_receptor_activity;olfactory_receptor_activity
9	3481001	3507000	9	3484402	3485373	ENSSSCG00000024421	OR2D3	3	2	2	3	3	3	3	4	4	2	3	3	4	3	2	3	0.680074	signal_transduction;G-protein_coupled_receptor_signaling_pathway;detection_of_chemical_stimulus_involved_in_sensory_perception_of_smell;integral_to_membrane;signal_transducer_activity;receptor_activity;G-protein_coupled_receptor_activity;olfactory_receptor_activity
7	25964001	25986000	7	25983303	25985200	ENSSSCG00000029853	OR2G3	3	3	4	8	8	5	5	3	3	7	4	2	5	7	4	5	1.87972	signal_transduction;G-protein_coupled_receptor_signaling_pathway;detection_of_chemical_stimulus_involved_in_sensory_perception_of_smell;integral_to_membrane;signal_transducer_activity;receptor_activity;G-protein_coupled_receptor_activity;olfactory_receptor_activity;signal_transduction;G-protein_coupled_receptor_signaling_pathway;detection_of_chemical_stimulus_involved_in_sensory_perception_of_sme…
7	26301001	26309000	7	26303013	26304403	ENSSSCG00000022376	OR2G3	3	4	3	8	9	6	5	3	4	7	4	2	6	7	5	5	1.98221	signal_transduction;G-protein_coupled_receptor_signaling_pathway;detection_of_chemical_stimulus_involved_in_sensory_perception_of_smell;integral_to_membrane;signal_transducer_activity;receptor_activity;G-protein_coupled_receptor_activity;olfactory_receptor_activity
7	25357001	25380000	7	25373473	25374327	ENSSSCG00000001254	OR2G3	11	9	11	25	21	15	17	11	12	24	10	16	16	18	14	13	4.86098	signal_transduction;G-protein_coupled_receptor_signaling_pathway;detection_of_chemical_stimulus_involved_in_sensory_perception_of_smell;integral_to_membrane;signal_transducer_activity;receptor_activity;G-protein_coupled_receptor_activity;olfactory_receptor_activity
7	25953001	25961000	7	25953656	25954585	ENSSSCG00000027588	OR2G3	12	10	13	27	21	16	18	11	13	26	11	16	17	19	15	14	5.06253	signal_transduction;G-protein_coupled_receptor_signaling_pathway;detection_of_chemical_stimulus_involved_in_sensory_perception_of_smell;integral_to_membrane;signal_transducer_activity;receptor_activity;G-protein_coupled_receptor_activity;olfactory_receptor_activity
7	25855001	25903000	7	25901656	25902585	ENSSSCG00000021889	OR2G3	12	10	13	27	21	16	18	11	13	26	11	16	17	19	15	14	5.06253	signal_transduction;G-protein_coupled_receptor_signaling_pathway;detection_of_chemical_stimulus_involved_in_sensory_perception_of_smell;integral_to_membrane;signal_transducer_activity;receptor_activity;G-protein_coupled_receptor_activity;olfactory_receptor_activity
7	25855001	25903000	7	25861917	25862846	ENSSSCG00000023411	OR2G3	12	10	13	27	21	16	18	11	13	26	11	16	17	19	15	14	5.06253	signal_transduction;G-protein_coupled_receptor_signaling_pathway;detection_of_chemical_stimulus_involved_in_sensory_perception_of_smell;integral_to_membrane;signal_transducer_activity;receptor_activity;G-protein_coupled_receptor_activity;olfactory_receptor_activity
7	23513001	23522000	7	23519655	23521580	ENSSSCG00000023340	OR2G6	7	5	7	6	6	6	8	7	4	7	7	7	7	7	6	7	0.966092	signal_transduction;G-protein_coupled_receptor_signaling_pathway;detection_of_chemical_stimulus_involved_in_sensory_perception_of_smell;integral_to_membrane;signal_transducer_activity;receptor_activity;G-protein_coupled_receptor_activity;olfactory_receptor_activity
7	23513001	23522000	7	23515850	23516788	ENSSSCG00000026329	OR2G6	9	4	4	8	8	3	10	9	5	7	8	10	10	9	8	9	2.3085	signal_transduction;G-protein_coupled_receptor_signaling_pathway;detection_of_chemical_stimulus_involved_in_sensory_perception_of_smell;integral_to_membrane;signal_transducer_activity;receptor_activity;G-protein_coupled_receptor_activity;olfactory_receptor_activity
7	23651001	23671000	7	23660143	23661081	ENSSSCG00000025227	OR2G6	13	7	10	12	9	7	13	13	6	10	12	11	13	11	9	12	2.33809	G-protein_coupled_receptor_signaling_pathway;detection_of_chemical_stimulus_involved_in_sensory_perception_of_smell;integral_to_membrane;olfactory_receptor_activity
7	23361001	23400000	7	23371588	23372520	ENSSSCG00000001190	OR2G6	14	6	8	10	12	5	16	15	7	9	14	14	16	13	12	13	3.55903	signal_transduction;G-protein_coupled_receptor_signaling_pathway;detection_of_chemical_stimulus_involved_in_sensory_perception_of_smell;integral_to_membrane;signal_transducer_activity;receptor_activity;G-protein_coupled_receptor_activity;olfactory_receptor_activity
7	23554001	23563000	7	23555120	23556049	ENSSSCG00000025476	OR2G6	17	7	11	12	14	5	18	15	7	10	12	16	16	15	12	14	3.81171	G-protein_coupled_receptor_signaling_pathway;integral_to_membrane
7	23361001	23400000	7	23398414	23399343	ENSSSCG00000026574	OR2G6	19	8	14	13	15	7	20	17	8	11	14	17	18	17	13	16	4.00364	signal_transduction;G-protein_coupled_receptor_signaling_pathway;detection_of_chemical_stimulus_involved_in_sensory_perception_of_smell;integral_to_membrane;signal_transducer_activity;receptor_activity;G-protein_coupled_receptor_activity;olfactory_receptor_activity
7	23809001	23816000	7	23809302	23810234	ENSSSCG00000001200	OR2G6	20	9	15	13	16	8	21	19	8	11	15	17	19	17	14	16	4.14528	signal_transduction;G-protein_coupled_receptor_signaling_pathway;detection_of_chemical_stimulus_involved_in_sensory_perception_of_smell;integral_to_membrane;signal_transducer_activity;receptor_activity;G-protein_coupled_receptor_activity;olfactory_receptor_activity
7	25357001	25380000	7	25369478	25370439	ENSSSCG00000026875	OR2G6	8	8	9	21	18	12	16	11	13	21	8	17	12	15	13	12	4.3031	G-protein_coupled_receptor_signaling_pathway;detection_of_chemical_stimulus_involved_in_sensory_perception_of_smell;integral_to_membrane;olfactory_receptor_activity
7	25855001	25903000	7	25869234	25870169	ENSSSCG00000026436	OR2G6	14	14	16	27	23	15	20	15	18	32	11	18	14	20	17	16	5.37742	signal_transduction;G-protein_coupled_receptor_signaling_pathway;detection_of_chemical_stimulus_involved_in_sensory_perception_of_smell;integral_to_membrane;signal_transducer_activity;receptor_activity;G-protein_coupled_receptor_activity;olfactory_receptor_activity
7	25855001	25903000	7	25894336	25895271	ENSSSCG00000023813	OR2G6	14	14	16	27	24	14	20	15	18	33	11	18	15	20	17	16	5.61545	signal_transduction;G-protein_coupled_receptor_signaling_pathway;detection_of_chemical_stimulus_involved_in_sensory_perception_of_smell;integral_to_membrane;signal_transducer_activity;receptor_activity;G-protein_coupled_receptor_activity;olfactory_receptor_activity
7	26254001	26263000	7	26259803	26260750	ENSSSCG00000027412	OR2H2	4	3	4	7	5	2	7	4	4	9	4	4	5	4	5	6	1.72119	signal_transduction;G-protein_coupled_receptor_signaling_pathway;detection_of_chemical_stimulus_involved_in_sensory_perception_of_smell;integral_to_membrane;signal_transducer_activity;receptor_activity;G-protein_coupled_receptor_activity;olfactory_receptor_activity
7	26026001	26034000	7	26027604	26028551	ENSSSCG00000024940	OR2H2	4	3	4	7	5	2	7	4	4	9	4	4	6	4	6	6	1.76895	signal_transduction;G-protein_coupled_receptor_signaling_pathway;detection_of_chemical_stimulus_involved_in_sensory_perception_of_smell;integral_to_membrane;signal_transducer_activity;receptor_activity;G-protein_coupled_receptor_activity;olfactory_receptor_activity
7	25357001	25380000	7	25358231	25359145	ENSSSCG00000017655	OR2H2	7	6	7	16	13	10	10	7	9	16	6	8	9	14	10	8	3.31662	signal_transduction;G-protein_coupled_receptor_signaling_pathway;detection_of_chemical_stimulus_involved_in_sensory_perception_of_smell;integral_to_membrane;signal_transducer_activity;receptor_activity;G-protein_coupled_receptor_activity;olfactory_receptor_activity
7	26477001	26483000	7	26478864	26479802	ENSSSCG00000001337	OR2J1	20	10	13	18	16	9	19	13	11	25	10	11	18	16	14	24	4.93921	G-protein_coupled_receptor_signaling_pathway;detection_of_chemical_stimulus_involved_in_sensory_perception_of_smell;integral_to_membrane;olfactory_receptor_activity
7	26069001	26087000	7	26072861	26074278	ENSSSCG00000024557	OR2J3	10	8	9	11	11	6	12	8	5	17	7	6	10	12	9	14	3.15634	signal_transduction;G-protein_coupled_receptor_signaling_pathway;detection_of_chemical_stimulus_involved_in_sensory_perception_of_smell;integral_to_membrane;signal_transducer_activity;receptor_activity;G-protein_coupled_receptor_activity;olfactory_receptor_activity;G-protein_coupled_receptor_signaling_pathway;integral_to_membrane
7	26524001	26543000	7	26537491	26538525	ENSSSCG00000023104	OR2J3	14	6	7	10	10	6	12	6	8	14	5	7	12	11	8	14	3.15964	signal_transduction;G-protein_coupled_receptor_signaling_pathway;detection_of_chemical_stimulus_involved_in_sensory_perception_of_smell;integral_to_membrane;signal_transducer_activity;receptor_activity;G-protein_coupled_receptor_activity;olfactory_receptor_activity
7	26186001	26207000	7	26201792	26202857	ENSSSCG00000001304	OR2J3	14	8	8	13	12	6	14	7	8	19	6	7	13	14	11	17	4.04094	signal_transduction;G-protein_coupled_receptor_signaling_pathway;detection_of_chemical_stimulus_involved_in_sensory_perception_of_smell;integral_to_membrane;signal_transducer_activity;receptor_activity;G-protein_coupled_receptor_activity;olfactory_receptor_activity
7	26426001	26452000	7	26432016	26432929	ENSSSCG00000001340	OR2J3	25	12	16	25	25	10	23	17	14	36	13	12	22	23	16	30	7.33456	signal_transduction;G-protein_coupled_receptor_signaling_pathway;integral_to_membrane;signal_transducer_activity;receptor_activity;G-protein_coupled_receptor_activity
7	22214001	22241000	7	22236854	22238027	ENSSSCG00000026926	OR2M2	10	7	7	10	12	9	10	5	12	11	6	13	10	11	12	11	2.3523	signal_transduction;G-protein_coupled_receptor_signaling_pathway;detection_of_chemical_stimulus_involved_in_sensory_perception_of_smell;integral_to_membrane;signal_transducer_activity;receptor_activity;G-protein_coupled_receptor_activity;olfactory_receptor_activity
7	22334001	22347000	7	22338956	22340000	ENSSSCG00000023940	OR2M2	12	7	8	10	15	11	11	7	14	12	8	16	12	12	13	10	2.70493	signal_transduction;G-protein_coupled_receptor_signaling_pathway;detection_of_chemical_stimulus_involved_in_sensory_perception_of_smell;integral_to_membrane;signal_transducer_activity;receptor_activity;G-protein_coupled_receptor_activity;olfactory_receptor_activity
7	22430001	22475000	7	22473137	22474072	ENSSSCG00000021863	OR2M2	17	9	12	15	21	16	15	10	18	18	11	24	18	18	19	16	4.0244	signal_transduction;G-protein_coupled_receptor_signaling_pathway;detection_of_chemical_stimulus_involved_in_sensory_perception_of_smell;integral_to_membrane;signal_transducer_activity;receptor_activity;G-protein_coupled_receptor_activity;olfactory_receptor_activity
7	22430001	22475000	7	22448132	22449067	ENSSSCG00000024921	OR2M2	19	9	11	15	21	16	16	10	18	18	11	24	18	18	19	16	4.1508	signal_transduction;G-protein_coupled_receptor_signaling_pathway;detection_of_chemical_stimulus_involved_in_sensory_perception_of_smell;integral_to_membrane;signal_transducer_activity;receptor_activity;G-protein_coupled_receptor_activity;olfactory_receptor_activity
7	22214001	22241000	7	22214209	22215141	ENSSSCG00000001147	OR2M2	17	10	12	17	22	17	16	10	19	19	11	25	19	19	20	17	4.272	signal_transduction;G-protein_coupled_receptor_signaling_pathway;detection_of_chemical_stimulus_involved_in_sensory_perception_of_smell;integral_to_membrane;signal_transducer_activity;receptor_activity;G-protein_coupled_receptor_activity;olfactory_receptor_activity
7	22430001	22475000	7	22438117	22439052	ENSSSCG00000023629	OR2M2	19	10	12	17	22	17	17	10	20	19	12	26	19	19	20	17	4.37417	signal_transduction;G-protein_coupled_receptor_signaling_pathway;detection_of_chemical_stimulus_involved_in_sensory_perception_of_smell;integral_to_membrane;signal_transducer_activity;receptor_activity;G-protein_coupled_receptor_activity;olfactory_receptor_activity
7	22430001	22475000	7	22459943	22461030	ENSSSCG00000001157	OR2M2	18	7	8	10	12	9	9	10	12	10	7	25	10	11	12	10	4.47958	signal_transduction;G-protein_coupled_receptor_signaling_pathway;detection_of_chemical_stimulus_involved_in_sensory_perception_of_smell;integral_to_membrane;signal_transducer_activity;receptor_activity;G-protein_coupled_receptor_activity;olfactory_receptor_activity
2	55545001	55562000	2	55555258	55556190	ENSSSCG00000025084	OR2M3	6	3	4	3	3	3	6	2	5	4	6	6	3	2	5	4	1.43614	G-protein_coupled_receptor_signaling_pathway;integral_to_membrane
2	55517001	55538000	2	55523112	55524047	ENSSSCG00000022491	OR2M4	5	3	3	4	4	3	4	4	5	5	4	4	4	4	6	4	0.806226	G-protein_coupled_receptor_signaling_pathway;integral_to_membrane
1	275640001	275648000	1	275640598	275641551	ENSSSCG00000005418	OR2S2	3	2	2	2	3	3	3	3	3	3	3	3	2	3	3	2	0.478714	signal_transduction;G-protein_coupled_receptor_signaling_pathway;detection_of_chemical_stimulus_involved_in_sensory_perception_of_smell;integral_to_membrane;signal_transducer_activity;receptor_activity;G-protein_coupled_receptor_activity;olfactory_receptor_activity
1	275237001	275250000	1	275242260	275243222	ENSSSCG00000030043	OR2S2	3	2	2	2	3	3	3	3	3	3	3	3	2	3	3	2	0.478714	signal_transduction;G-protein_coupled_receptor_signaling_pathway;detection_of_chemical_stimulus_involved_in_sensory_perception_of_smell;integral_to_membrane;signal_transducer_activity;receptor_activity;G-protein_coupled_receptor_activity;olfactory_receptor_activity
1	264485001	264494000	1	264490068	264491027	ENSSSCG00000025193	OR2S2	6	5	7	7	7	5	9	8	8	11	8	7	9	8	5	6	1.65328	signal_transduction;G-protein_coupled_receptor_signaling_pathway;detection_of_chemical_stimulus_involved_in_sensory_perception_of_smell;integral_to_membrane;signal_transducer_activity;receptor_activity;G-protein_coupled_receptor_activity;olfactory_receptor_activity
2	161630001	161655000	2	161635323	161636276	ENSSSCG00000028636	OR2T11	7	5	5	9	10	4	7	10	11	12	8	12	8	9	12	7	2.58199	G-protein_coupled_receptor_signaling_pathway;integral_to_membrane
2	56279001	56291000	2	56287832	56288767	ENSSSCG00000021367	OR2T12	6	4	3	8	6	3	6	6	7	7	7	8	9	6	7	7	1.69312	G-protein_coupled_receptor_signaling_pathway;integral_to_membrane
7	26013001	26022000	7	26018069	26018992	ENSSSCG00000001297	OR2W1	7	5	6	9	9	5	9	8	6	12	4	8	12	8	8	8	2.26569	signal_transduction;G-protein_coupled_receptor_signaling_pathway;detection_of_chemical_stimulus_involved_in_sensory_perception_of_smell;integral_to_membrane;signal_transducer_activity;receptor_activity;G-protein_coupled_receptor_activity;olfactory_receptor_activity
7	26266001	26275000	7	26269415	26270275	ENSSSCG00000025314	OR2W1	7	4	6	10	9	5	9	8	6	12	4	8	12	8	9	8	2.42813	signal_transduction;G-protein_coupled_receptor_signaling_pathway;detection_of_chemical_stimulus_involved_in_sensory_perception_of_smell;integral_to_membrane;signal_transducer_activity;receptor_activity;G-protein_coupled_receptor_activity;olfactory_receptor_activity
1	312080001	312100000	1	312080862	312081788	ENSSSCG00000005790	OR4A47	11	6	6	10	10	7	9	7	7	9	9	10	9	6	11	9	1.75119	signal_transduction;G-protein_coupled_receptor_signaling_pathway;detection_of_chemical_stimulus_involved_in_sensory_perception_of_smell;integral_to_membrane;signal_transducer_activity;receptor_activity;G-protein_coupled_receptor_activity;olfactory_receptor_activity
1	311802001	311889000	1	311869037	311869942	ENSSSCG00000005792	OR4A47	12	7	6	10	11	7	9	8	7	10	10	10	10	6	11	10	1.89737	G-protein_coupled_receptor_signaling_pathway;integral_to_membrane
2	15573001	15587000	2	15576680	15577609	ENSSSCG00000021162	OR4B1	14	9	10	15	15	10	17	15	12	14	13	16	14	14	13	14	2.22017	signal_transduction;G-protein_coupled_receptor_signaling_pathway;detection_of_chemical_stimulus_involved_in_sensory_perception_of_smell;integral_to_membrane;signal_transducer_activity;receptor_activity;G-protein_coupled_receptor_activity;olfactory_receptor_activity
2	14763001	14775000	2	14774183	14775112	ENSSSCG00000014532	OR4C12	5	3	3	6	8	4	5	4	3	5	8	6	6	5	8	7	1.74642	signal_transduction;G-protein_coupled_receptor_signaling_pathway;detection_of_chemical_stimulus_involved_in_sensory_perception_of_smell;integral_to_membrane;signal_transducer_activity;receptor_activity;G-protein_coupled_receptor_activity;olfactory_receptor_activity
2	159372001	159433000	2	159390078	159391093	ENSSSCG00000014529	OR4C12	7	5	3	7	9	12	7	8	7	16	7	13	12	13	12	14	3.6697	G-protein_coupled_receptor_signaling_pathway;integral_to_membrane
2	159372001	159433000	2	159410142	159411080	ENSSSCG00000014492	OR4C12	9	5	4	9	11	11	7	8	10	18	8	15	14	15	14	16	4.09675	signal_transduction;G-protein_coupled_receptor_signaling_pathway;detection_of_chemical_stimulus_involved_in_sensory_perception_of_smell;integral_to_membrane;signal_transducer_activity;receptor_activity;G-protein_coupled_receptor_activity;olfactory_receptor_activity
1	312107001	312114000	1	312108952	312109890	ENSSSCG00000005791	OR4C13	16	9	9	13	14	9	14	13	11	14	16	15	13	10	15	16	2.56824	signal_transduction;G-protein_coupled_receptor_signaling_pathway;detection_of_chemical_stimulus_involved_in_sensory_perception_of_smell;integral_to_membrane;signal_transducer_activity;receptor_activity;G-protein_coupled_receptor_activity;olfactory_receptor_activity
2	14729001	14736000	2	14733194	14734129	ENSSSCG00000014530	OR4C15	10	7	6	10	13	4	10	8	6	10	12	11	9	10	9	9	2.33809	signal_transduction;G-protein_coupled_receptor_signaling_pathway;detection_of_chemical_stimulus_involved_in_sensory_perception_of_smell;integral_to_membrane;signal_transducer_activity;receptor_activity;G-protein_coupled_receptor_activity;olfactory_receptor_activity
2	14750001	14758000	2	14753116	14754048	ENSSSCG00000014528	OR4C15	12	7	4	11	14	6	9	11	7	9	10	14	15	12	10	14	3.19831	signal_transduction;G-protein_coupled_receptor_signaling_pathway;detection_of_chemical_stimulus_involved_in_sensory_perception_of_smell;integral_to_membrane;signal_transducer_activity;receptor_activity;G-protein_coupled_receptor_activity;olfactory_receptor_activity
2	15018001	15025000	2	15022431	15023363	ENSSSCG00000025884	OR4C16	18	10	11	23	30	16	17	17	10	15	28	20	28	16	27	23	6.56982	signal_transduction;G-protein_coupled_receptor_signaling_pathway;detection_of_chemical_stimulus_involved_in_sensory_perception_of_smell;integral_to_membrane;signal_transducer_activity;receptor_activity;G-protein_coupled_receptor_activity;olfactory_receptor_activity
2	15001001	15011000	2	15004879	15005811	ENSSSCG00000026299	OR4C16	21	11	12	26	34	20	19	19	11	18	31	24	35	18	31	29	7.90754	signal_transduction;G-protein_coupled_receptor_signaling_pathway;detection_of_chemical_stimulus_involved_in_sensory_perception_of_smell;integral_to_membrane;signal_transducer_activity;receptor_activity;G-protein_coupled_receptor_activity;olfactory_receptor_activity
2	15132001	15151000	2	15135896	15136925	ENSSSCG00000014515	OR4C46	7	3	4	8	6	5	7	5	7	6	8	8	8	7	6	9	1.63299	signal_transduction;G-protein_coupled_receptor_signaling_pathway;detection_of_chemical_stimulus_involved_in_sensory_perception_of_smell;integral_to_membrane;signal_transducer_activity;receptor_activity;G-protein_coupled_receptor_activity;olfactory_receptor_activity
2	15041001	15047000	2	15043603	15044923	ENSSSCG00000030330	OR4C46	8	5	6	13	14	10	7	8	4	8	16	10	16	8	15	14	3.99792	signal_transduction;G-protein_coupled_receptor_signaling_pathway;detection_of_chemical_stimulus_involved_in_sensory_perception_of_smell;integral_to_membrane;signal_transducer_activity;receptor_activity;G-protein_coupled_receptor_activity;olfactory_receptor_activity
2	14763001	14775000	2	14765540	14766469	ENSSSCG00000021435	OR4C46	14	7	8	19	22	14	14	14	8	14	24	17	23	14	22	22	5.56177	signal_transduction;G-protein_coupled_receptor_signaling_pathway;detection_of_chemical_stimulus_involved_in_sensory_perception_of_smell;integral_to_membrane;signal_transducer_activity;receptor_activity;G-protein_coupled_receptor_activity;olfactory_receptor_activity
2	15173001	15198000	2	15183436	15184362	ENSSSCG00000020948	OR4C46	26	12	12	25	24	8	29	28	30	30	20	27	24	23	26	20	6.74784	signal_transduction;G-protein_coupled_receptor_signaling_pathway;detection_of_chemical_stimulus_involved_in_sensory_perception_of_smell;integral_to_membrane;signal_transducer_activity;receptor_activity;G-protein_coupled_receptor_activity;olfactory_receptor_activity
2	15221001	15241000	2	15227115	15228041	ENSSSCG00000023843	OR4C46	32	15	13	27	29	9	32	33	37	37	24	30	29	26	27	24	8.09115	signal_transduction;G-protein_coupled_receptor_signaling_pathway;detection_of_chemical_stimulus_involved_in_sensory_perception_of_smell;integral_to_membrane;signal_transducer_activity;receptor_activity;G-protein_coupled_receptor_activity;olfactory_receptor_activity
2	15154001	15170000	2	15156858	15157778	ENSSSCG00000029378	OR4C46	35	18	13	32	33	12	37	38	42	40	26	33	33	29	34	27	8.98795	signal_transduction;G-protein_coupled_receptor_signaling_pathway;detection_of_chemical_stimulus_involved_in_sensory_perception_of_smell;integral_to_membrane;signal_transducer_activity;receptor_activity;G-protein_coupled_receptor_activity;olfactory_receptor_activity
2	11433001	11444000	2	11438532	11439467	ENSSSCG00000020968	OR4D11	5	5	5	7	5	3	5	5	4	5	7	6	4	6	7	5	1.12546	signal_transduction;G-protein_coupled_receptor_signaling_pathway;detection_of_chemical_stimulus_involved_in_sensory_perception_of_smell;integral_to_membrane;signal_transducer_activity;receptor_activity;G-protein_coupled_receptor_activity;olfactory_receptor_activity
12	35396001	35411000	12	35399297	35400507	ENSSSCG00000029390	OR4D2	3	2	3	7	3	5	3	3	4	5	3	8	4	4	4	4	1.56924	G-protein_coupled_receptor_signaling_pathway;detection_of_chemical_stimulus_involved_in_sensory_perception_of_smell;integral_to_membrane;olfactory_receptor_activity
12	36349001	36360000	12	36355675	36356610	ENSSSCG00000022267	OR4D2	6	4	5	12	6	8	6	6	6	8	5	7	7	7	7	7	1.77834	G-protein_coupled_receptor_signaling_pathway;integral_to_membrane
7	133366001	133373000	7	133369068	133369985	ENSSSCG00000002589	OR4D5	11	9	9	9	11	7	7	8	11	8	11	11	9	7	11	11	1.62788	signal_transduction;G-protein_coupled_receptor_signaling_pathway;detection_of_chemical_stimulus_involved_in_sensory_perception_of_smell;integral_to_membrane;signal_transducer_activity;receptor_activity;G-protein_coupled_receptor_activity;olfactory_receptor_activity
7	83868001	83874000	7	83870631	83871554	ENSSSCG00000002164	OR4D5	11	9	9	9	11	7	7	8	12	8	11	12	9	8	12	11	1.78419	signal_transduction;G-protein_coupled_receptor_signaling_pathway;detection_of_chemical_stimulus_involved_in_sensory_perception_of_smell;integral_to_membrane;signal_transducer_activity;receptor_activity;G-protein_coupled_receptor_activity;olfactory_receptor_activity
7	131537001	131560000	7	131538927	131539853	ENSSSCG00000029320	OR4F15	26	16	17	25	23	12	19	24	27	20	26	27	27	23	26	24	4.54423	signal_transduction;G-protein_coupled_receptor_signaling_pathway;detection_of_chemical_stimulus_involved_in_sensory_perception_of_smell;integral_to_membrane;signal_transducer_activity;receptor_activity;G-protein_coupled_receptor_activity;olfactory_receptor_activity
7	131537001	131560000	7	131553369	131554250	ENSSSCG00000002563	OR4F15	26	16	17	25	23	12	19	25	27	20	27	27	27	23	27	25	4.70284	signal_transduction;G-protein_coupled_receptor_signaling_pathway;detection_of_chemical_stimulus_involved_in_sensory_perception_of_smell;integral_to_membrane;signal_transducer_activity;receptor_activity;G-protein_coupled_receptor_activity;olfactory_receptor_activity
7	132562001	132599000	7	132589237	132590121	ENSSSCG00000022480	OR4F15	27	15	16	27	24	11	20	25	28	21	27	29	28	24	28	25	5.39096	G-protein_coupled_receptor_signaling_pathway;integral_to_membrane
7	84523001	84537000	7	84528761	84529699	ENSSSCG00000022263	OR4F16	11	6	6	10	11	5	9	11	11	11	11	12	10	9	12	10	2.18232	signal_transduction;G-protein_coupled_receptor_signaling_pathway;detection_of_chemical_stimulus_involved_in_sensory_perception_of_smell;integral_to_membrane;signal_transducer_activity;receptor_activity;G-protein_coupled_receptor_activity;olfactory_receptor_activity
7	131719001	131736000	7	131725842	131726890	ENSSSCG00000002565	OR4F21	9	4	4	8	7	3	7	10	9	7	7	9	10	8	8	9	2.12818	signal_transduction;G-protein_coupled_receptor_signaling_pathway;detection_of_chemical_stimulus_involved_in_sensory_perception_of_smell;integral_to_membrane;signal_transducer_activity;receptor_activity;G-protein_coupled_receptor_activity;olfactory_receptor_activity
7	131455001	131466000	7	131460927	131463505	ENSSSCG00000028667	OR4F21	11	5	5	11	10	5	10	9	11	9	10	12	11	9	10	10	2.26569	signal_transduction;G-protein_coupled_receptor_signaling_pathway;detection_of_chemical_stimulus_involved_in_sensory_perception_of_smell;integral_to_membrane;signal_transducer_activity;receptor_activity;G-protein_coupled_receptor_activity;olfactory_receptor_activity
7	132708001	132719000	7	132711787	132712725	ENSSSCG00000021533	OR4F21	18	9	8	19	17	9	17	15	18	16	16	20	17	15	18	18	3.7036	signal_transduction;G-protein_coupled_receptor_signaling_pathway;detection_of_chemical_stimulus_involved_in_sensory_perception_of_smell;integral_to_membrane;signal_transducer_activity;receptor_activity;G-protein_coupled_receptor_activity;olfactory_receptor_activity
7	132881001	132891000	7	132884196	132885131	ENSSSCG00000026928	OR4F21	18	9	8	19	17	9	17	15	18	16	16	20	17	15	18	18	3.7036	signal_transduction;G-protein_coupled_receptor_signaling_pathway;detection_of_chemical_stimulus_involved_in_sensory_perception_of_smell;integral_to_membrane;signal_transducer_activity;receptor_activity;G-protein_coupled_receptor_activity;olfactory_receptor_activity
7	84543001	84569000	7	84555061	84555978	ENSSSCG00000002180	OR4F21	16	7	6	15	12	6	14	11	17	13	13	18	17	14	14	15	3.79473	signal_transduction;G-protein_coupled_receptor_signaling_pathway;detection_of_chemical_stimulus_involved_in_sensory_perception_of_smell;integral_to_membrane;signal_transducer_activity;receptor_activity;G-protein_coupled_receptor_activity;olfactory_receptor_activity
7	132806001	132819000	7	132812570	132813761	ENSSSCG00000030059	OR4F3	10	6	6	11	10	4	8	10	10	10	10	9	8	9	10	9	1.91485	signal_transduction;G-protein_coupled_receptor_signaling_pathway;detection_of_chemical_stimulus_involved_in_sensory_perception_of_smell;integral_to_membrane;signal_transducer_activity;receptor_activity;G-protein_coupled_receptor_activity;olfactory_receptor_activity
7	84692001	84706000	7	84692255	84693309	ENSSSCG00000029063	OR4F3	8	5	8	5	7	4	11	11	8	7	9	6	7	5	5	7	2.08066	signal_transduction;G-protein_coupled_receptor_signaling_pathway;detection_of_chemical_stimulus_involved_in_sensory_perception_of_smell;integral_to_membrane;signal_transducer_activity;receptor_activity;G-protein_coupled_receptor_activity;olfactory_receptor_activity
7	84643001	84660000	7	84655393	84656310	ENSSSCG00000021523	OR4F4	7	6	7	9	8	6	8	6	7	8	9	11	9	8	11	9	1.56924	signal_transduction;G-protein_coupled_receptor_signaling_pathway;detection_of_chemical_stimulus_involved_in_sensory_perception_of_smell;integral_to_membrane;signal_transducer_activity;receptor_activity;G-protein_coupled_receptor_activity;olfactory_receptor_activity
7	133428001	133439000	7	133431567	133433198	ENSSSCG00000029804	OR4K1	9	7	6	10	8	6	7	9	9	7	10	8	9	8	10	8	1.32759	signal_transduction;G-protein_coupled_receptor_signaling_pathway;detection_of_chemical_stimulus_involved_in_sensory_perception_of_smell;integral_to_membrane;signal_transducer_activity;receptor_activity;G-protein_coupled_receptor_activity;olfactory_receptor_activity
7	133444001	133479000	7	133451853	133452788	ENSSSCG00000025659	OR4K1	11	8	8	11	9	6	10	9	11	9	11	10	11	9	9	11	1.45917	signal_transduction;G-protein_coupled_receptor_signaling_pathway;detection_of_chemical_stimulus_involved_in_sensory_perception_of_smell;integral_to_membrane;signal_transducer_activity;receptor_activity;G-protein_coupled_receptor_activity;olfactory_receptor_activity
2	13152001	13165000	2	13155246	13157193	ENSSSCG00000013183	OR4K14	10	5	5	11	9	3	8	9	11	6	9	9	8	7	9	8	2.23514	G-protein_coupled_receptor_signaling_pathway;integral_to_membrane
7	131571001	131577000	7	131571735	131572670	ENSSSCG00000021737	OR4K2	9	5	5	9	8	3	6	9	9	7	8	9	9	8	8	8	1.82574	signal_transduction;G-protein_coupled_receptor_signaling_pathway;detection_of_chemical_stimulus_involved_in_sensory_perception_of_smell;integral_to_membrane;signal_transducer_activity;receptor_activity;G-protein_coupled_receptor_activity;olfactory_receptor_activity
7	133444001	133479000	7	133462931	133464491	ENSSSCG00000002594	OR4K5	9	7	7	8	7	5	7	7	9	8	8	7	9	7	10	8	1.19548	signal_transduction;G-protein_coupled_receptor_signaling_pathway;detection_of_chemical_stimulus_involved_in_sensory_perception_of_smell;integral_to_membrane;signal_transducer_activity;receptor_activity;G-protein_coupled_receptor_activity;olfactory_receptor_activity;G-protein_coupled_receptor_signaling_pathway;integral_to_membrane
7	131809001	131830000	7	131816430	131818874	ENSSSCG00000002572	OR4L1	9	9	9	13	12	8	10	15	10	8	12	12	12	13	7	15	2.47319	signal_transduction;G-protein_coupled_receptor_signaling_pathway;detection_of_chemical_stimulus_involved_in_sensory_perception_of_smell;integral_to_membrane;signal_transducer_activity;receptor_activity;G-protein_coupled_receptor_activity;olfactory_receptor_activity
7	133288001	133294000	7	133290864	133291802	ENSSSCG00000002585	OR4L1	18	12	12	19	15	11	18	15	17	15	18	21	19	16	17	19	2.87228	G-protein_coupled_receptor_signaling_pathway;detection_of_chemical_stimulus_involved_in_sensory_perception_of_smell;integral_to_membrane;olfactory_receptor_activity
2	15132001	15151000	2	15149257	15150192	ENSSSCG00000014516	OR4P4	6	4	5	5	5	4	6	5	4	5	6	6	5	5	6	5	0.718795	signal_transduction;G-protein_coupled_receptor_signaling_pathway;detection_of_chemical_stimulus_involved_in_sensory_perception_of_smell;integral_to_membrane;signal_transducer_activity;receptor_activity;G-protein_coupled_receptor_activity;olfactory_receptor_activity
2	15534001	15541000	2	15539847	15540776	ENSSSCG00000026912	OR4S1	4	3	3	5	4	5	5	5	4	5	5	5	5	4	4	5	0.727438	signal_transduction;G-protein_coupled_receptor_signaling_pathway;detection_of_chemical_stimulus_involved_in_sensory_perception_of_smell;integral_to_membrane;signal_transducer_activity;receptor_activity;G-protein_coupled_receptor_activity;olfactory_receptor_activity
2	15246001	15252000	2	15248552	15249478	ENSSSCG00000029368	OR4X2	10	5	5	11	10	7	11	12	8	11	10	12	11	10	10	10	2.18994	signal_transduction;G-protein_coupled_receptor_signaling_pathway;detection_of_chemical_stimulus_involved_in_sensory_perception_of_smell;integral_to_membrane;signal_transducer_activity;receptor_activity;G-protein_coupled_receptor_activity;olfactory_receptor_activity
9	4990001	4996000	9	4991358	4992323	ENSSSCG00000024426	OR51Q1	6	4	4	5	6	4	4	5	4	5	5	6	5	6	3	6	0.957427	signal_transduction;G-protein_coupled_receptor_signaling_pathway;detection_of_chemical_stimulus_involved_in_sensory_perception_of_smell;integral_to_membrane;signal_transducer_activity;receptor_activity;G-protein_coupled_receptor_activity;olfactory_receptor_activity
9	5597001	5630000	9	5623350	5624309	ENSSSCG00000014724	OR51V1	3	4	3	4	3	3	4	3	3	3	4	4	3	4	4	4	0.516398	signal_transduction;G-protein_coupled_receptor_signaling_pathway;detection_of_chemical_stimulus_involved_in_sensory_perception_of_smell;integral_to_membrane;signal_transducer_activity;receptor_activity;G-protein_coupled_receptor_activity;olfactory_receptor_activity
9	5485001	5507000	9	5487546	5488490	ENSSSCG00000024371	OR51V1	5	5	5	6	5	5	6	7	6	6	6	9	8	7	6	5	1.18145	signal_transduction;G-protein_coupled_receptor_signaling_pathway;detection_of_chemical_stimulus_involved_in_sensory_perception_of_smell;integral_to_membrane;signal_transducer_activity;receptor_activity;G-protein_coupled_receptor_activity;olfactory_receptor_activity
9	5597001	5630000	9	5600479	5601414	ENSSSCG00000014722	OR52A1	18	9	11	21	17	8	16	15	17	19	13	31	19	14	14	16	5.35257	signal_transduction;G-protein_coupled_receptor_signaling_pathway;detection_of_chemical_stimulus_involved_in_sensory_perception_of_smell;integral_to_membrane;signal_transducer_activity;receptor_activity;G-protein_coupled_receptor_activity;olfactory_receptor_activity
9	5579001	5592000	9	5582525	5583460	ENSSSCG00000025575	OR52A1	19	9	11	21	16	8	16	15	17	19	13	32	19	15	14	16	5.54377	signal_transduction;G-protein_coupled_receptor_signaling_pathway;detection_of_chemical_stimulus_involved_in_sensory_perception_of_smell;integral_to_membrane;signal_transducer_activity;receptor_activity;G-protein_coupled_receptor_activity;olfactory_receptor_activity
9	5485001	5507000	9	5503158	5504108	ENSSSCG00000029361	OR52A5	6	4	4	5	5	5	6	4	5	5	6	6	6	5	5	5	0.718795	signal_transduction;G-protein_coupled_receptor_signaling_pathway;detection_of_chemical_stimulus_involved_in_sensory_perception_of_smell;integral_to_membrane;signal_transducer_activity;receptor_activity;G-protein_coupled_receptor_activity;olfactory_receptor_activity
9	5579001	5592000	9	5589679	5590626	ENSSSCG00000022276	OR52A5	12	10	8	15	12	7	11	12	15	14	13	17	14	12	12	12	2.54296	signal_transduction;G-protein_coupled_receptor_signaling_pathway;detection_of_chemical_stimulus_involved_in_sensory_perception_of_smell;integral_to_membrane;signal_transducer_activity;receptor_activity;G-protein_coupled_receptor_activity;olfactory_receptor_activity
9	6634001	6651000	9	6645382	6646376	ENSSSCG00000014785	OR52B4	12	7	9	17	22	12	21	20	29	27	17	8	10	16	15	13	6.53676	signal_transduction;G-protein_coupled_receptor_signaling_pathway;detection_of_chemical_stimulus_involved_in_sensory_perception_of_smell;integral_to_membrane;signal_transducer_activity;receptor_activity;G-protein_coupled_receptor_activity;olfactory_receptor_activity
9	6751001	6769000	9	6758288	6759229	ENSSSCG00000029202	OR52B4	19	12	15	17	20	9	25	21	34	33	24	11	16	19	27	14	7.34393	signal_transduction;G-protein_coupled_receptor_signaling_pathway;detection_of_chemical_stimulus_involved_in_sensory_perception_of_smell;integral_to_membrane;signal_transducer_activity;receptor_activity;G-protein_coupled_receptor_activity;olfactory_receptor_activity
9	5597001	5630000	9	5613304	5614269	ENSSSCG00000014723	OR52D1	3	2	2	3	3	2	4	2	3	3	3	2	4	3	2	3	0.68313	signal_transduction;G-protein_coupled_receptor_signaling_pathway;detection_of_chemical_stimulus_involved_in_sensory_perception_of_smell;integral_to_membrane;signal_transducer_activity;receptor_activity;G-protein_coupled_receptor_activity;olfactory_receptor_activity
9	6485001	6494000	9	6488335	6489883	ENSSSCG00000022336	OR52K2	2	1	2	5	5	2	3	3	3	3	2	5	5	4	3	2	1.31022	signal_transduction;G-protein_coupled_receptor_signaling_pathway;detection_of_chemical_stimulus_involved_in_sensory_perception_of_smell;integral_to_membrane;signal_transducer_activity;receptor_activity;G-protein_coupled_receptor_activity;olfactory_receptor_activity
9	4442001	4491000	9	4486907	4487878	ENSSSCG00000028834	OR52N4	5	4	4	9	13	5	6	7	7	6	5	8	7	5	8	6	2.25	signal_transduction;G-protein_coupled_receptor_signaling_pathway;detection_of_chemical_stimulus_involved_in_sensory_perception_of_smell;integral_to_membrane;signal_transducer_activity;receptor_activity;G-protein_coupled_receptor_activity;olfactory_receptor_activity
9	4442001	4491000	9	4480625	4481596	ENSSSCG00000029937	OR52N4	5	4	4	9	13	5	6	7	8	6	5	8	7	5	9	6	2.33006	signal_transduction;G-protein_coupled_receptor_signaling_pathway;detection_of_chemical_stimulus_involved_in_sensory_perception_of_smell;integral_to_membrane;signal_transducer_activity;receptor_activity;G-protein_coupled_receptor_activity;olfactory_receptor_activity
9	5399001	5405000	9	5403433	5404386	ENSSSCG00000014712	OR52W1	4	5	4	8	8	6	7	4	5	6	6	8	7	6	7	5	1.41421	signal_transduction;G-protein_coupled_receptor_signaling_pathway;detection_of_chemical_stimulus_involved_in_sensory_perception_of_smell;integral_to_membrane;signal_transducer_activity;receptor_activity;G-protein_coupled_receptor_activity;olfactory_receptor_activity
9	4245001	4268000	9	4248060	4249016	ENSSSCG00000014639	OR56A1	5	4	4	5	6	4	6	5	6	7	4	7	7	6	6	5	1.09354	G-protein_coupled_receptor_signaling_pathway;detection_of_chemical_stimulus_involved_in_sensory_perception_of_smell;integral_to_membrane;olfactory_receptor_activity
9	4245001	4268000	9	4264537	4265484	ENSSSCG00000027721	OR56A4	11	7	9	10	9	9	10	9	14	12	8	13	11	9	11	8	1.89737	G-protein_coupled_receptor_signaling_pathway;detection_of_chemical_stimulus_involved_in_sensory_perception_of_smell;integral_to_membrane;olfactory_receptor_activity
9	4245001	4268000	9	4259817	4260764	ENSSSCG00000028242	OR56A4	11	7	8	10	9	8	11	9	14	12	9	13	12	9	11	9	1.96214	G-protein_coupled_receptor_signaling_pathway;detection_of_chemical_stimulus_involved_in_sensory_perception_of_smell;integral_to_membrane;olfactory_receptor_activity
9	4442001	4491000	9	4455571	4456530	ENSSSCG00000014657	OR56B4	27	16	17	9	9	10	29	28	28	32	24	33	41	44	22	30	10.5985	G-protein_coupled_receptor_signaling_pathway;detection_of_chemical_stimulus_involved_in_sensory_perception_of_smell;integral_to_membrane;olfactory_receptor_activity
2	11728001	11762000	2	11751050	11753474	ENSSSCG00000022662	OR5AN1	7	3	4	7	7	3	6	7	6	6	6	7	7	5	5	6	1.39044	signal_transduction;G-protein_coupled_receptor_signaling_pathway;detection_of_chemical_stimulus_involved_in_sensory_perception_of_smell;integral_to_membrane;signal_transducer_activity;receptor_activity;G-protein_coupled_receptor_activity;olfactory_receptor_activity
2	11658001	11694000	2	11667409	11668596	ENSSSCG00000013139	OR5AN1	14	13	8	12	14	10	17	16	17	17	21	11	11	14	15	11	3.31097	signal_transduction;G-protein_coupled_receptor_signaling_pathway;detection_of_chemical_stimulus_involved_in_sensory_perception_of_smell;integral_to_membrane;signal_transducer_activity;receptor_activity;G-protein_coupled_receptor_activity;olfactory_receptor_activity
2	11501001	11543000	2	11525200	11526114	ENSSSCG00000021797	OR5AN1	21	14	10	20	24	14	24	23	28	19	24	17	17	20	20	15	4.70284	G-protein_coupled_receptor_signaling_pathway;integral_to_membrane
2	11646001	11653000	2	11648684	11649616	ENSSSCG00000021895	OR5AN1	20	8	6	17	19	7	20	19	22	18	18	17	15	16	17	14	4.80581	G-protein_coupled_receptor_signaling_pathway;integral_to_membrane
2	11633001	11641000	2	11634117	11635052	ENSSSCG00000026359	OR5AN1	25	12	9	23	27	16	27	23	31	20	23	17	15	21	23	14	6.05392	signal_transduction;G-protein_coupled_receptor_signaling_pathway;detection_of_chemical_stimulus_involved_in_sensory_perception_of_smell;integral_to_membrane;signal_transducer_activity;receptor_activity;G-protein_coupled_receptor_activity;olfactory_receptor_activity
2	11658001	11694000	2	11681428	11682378	ENSSSCG00000025636	OR5AN1	23	10	7	23	28	9	27	23	29	25	25	22	21	23	22	19	6.65332	signal_transduction;G-protein_coupled_receptor_signaling_pathway;detection_of_chemical_stimulus_involved_in_sensory_perception_of_smell;integral_to_membrane;signal_transducer_activity;receptor_activity;G-protein_coupled_receptor_activity;olfactory_receptor_activity
2	11501001	11543000	2	11507449	11509263	ENSSSCG00000024360	OR5AN1	30	17	8	22	28	18	21	20	32	18	20	13	10	20	18	11	6.81053	signal_transduction;G-protein_coupled_receptor_signaling_pathway;detection_of_chemical_stimulus_involved_in_sensory_perception_of_smell;integral_to_membrane;signal_transducer_activity;receptor_activity;G-protein_coupled_receptor_activity;olfactory_receptor_activity
2	11596001	11615000	2	11603440	11604375	ENSSSCG00000029105	OR5AN1	32	19	12	28	32	21	33	28	36	25	30	19	17	24	25	16	6.96868	signal_transduction;G-protein_coupled_receptor_signaling_pathway;detection_of_chemical_stimulus_involved_in_sensory_perception_of_smell;integral_to_membrane;signal_transducer_activity;receptor_activity;G-protein_coupled_receptor_activity;olfactory_receptor_activity
2	11728001	11762000	2	11736370	11737314	ENSSSCG00000013138	OR5AN1	33	18	12	28	33	21	33	28	37	25	31	19	18	24	26	17	7.18534	signal_transduction;G-protein_coupled_receptor_signaling_pathway;detection_of_chemical_stimulus_involved_in_sensory_perception_of_smell;integral_to_membrane;signal_transducer_activity;receptor_activity;G-protein_coupled_receptor_activity;olfactory_receptor_activity
2	11617001	11631000	2	11625169	11626116	ENSSSCG00000028404	OR5AN1	34	18	13	29	33	21	35	29	38	26	31	20	18	25	27	18	7.32547	G-protein_coupled_receptor_signaling_pathway;integral_to_membrane
2	14112001	14122000	2	14116162	14117115	ENSSSCG00000024728	OR5AP2	6	4	5	9	6	4	3	4	6	8	4	6	6	6	6	7	1.5864	signal_transduction;G-protein_coupled_receptor_signaling_pathway;detection_of_chemical_stimulus_involved_in_sensory_perception_of_smell;integral_to_membrane;signal_transducer_activity;receptor_activity;G-protein_coupled_receptor_activity;olfactory_receptor_activity
2	159372001	159433000	2	159423396	159424328	ENSSSCG00000014501	OR5AR1	3	2	3	4	3	2	4	3	4	4	3	4	4	3	4	3	0.704154	signal_transduction;G-protein_coupled_receptor_signaling_pathway;detection_of_chemical_stimulus_involved_in_sensory_perception_of_smell;integral_to_membrane;signal_transducer_activity;receptor_activity;G-protein_coupled_receptor_activity;olfactory_receptor_activity
2	12685001	12707000	2	12698820	12699782	ENSSSCG00000024984	OR5AR1	10	4	6	9	13	7	13	14	7	8	6	7	10	8	7	6	2.87446	G-protein_coupled_receptor_signaling_pathway;integral_to_membrane
15	153960001	153966000	15	153961315	153962271	ENSSSCG00000026072	OR5AR1	15	6	13	13	11	8	14	15	12	18	11	20	13	15	12	13	3.37577	signal_transduction;G-protein_coupled_receptor_signaling_pathway;detection_of_chemical_stimulus_involved_in_sensory_perception_of_smell;integral_to_membrane;signal_transducer_activity;receptor_activity;G-protein_coupled_receptor_activity;olfactory_receptor_activity
15	154235001	154242000	15	154239387	154240343	ENSSSCG00000026309	OR5AR1	15	6	13	13	11	8	14	15	12	18	11	20	13	15	12	13	3.37577	signal_transduction;G-protein_coupled_receptor_signaling_pathway;detection_of_chemical_stimulus_involved_in_sensory_perception_of_smell;integral_to_membrane;signal_transducer_activity;receptor_activity;G-protein_coupled_receptor_activity;olfactory_receptor_activity
15	154306001	154318000	15	154316152	154317075	ENSSSCG00000030711	OR5AR1	17	10	21	15	13	12	19	20	15	23	12	22	14	17	14	15	3.86814	signal_transduction;G-protein_coupled_receptor_signaling_pathway;detection_of_chemical_stimulus_involved_in_sensory_perception_of_smell;integral_to_membrane;signal_transducer_activity;receptor_activity;G-protein_coupled_receptor_activity;olfactory_receptor_activity
15	154025001	154032000	15	154028641	154029582	ENSSSCG00000029250	OR5AR1	16	8	18	16	14	10	19	21	16	22	10	25	14	18	14	15	4.53137	signal_transduction;G-protein_coupled_receptor_signaling_pathway;detection_of_chemical_stimulus_involved_in_sensory_perception_of_smell;integral_to_membrane;signal_transducer_activity;receptor_activity;G-protein_coupled_receptor_activity;olfactory_receptor_activity
15	154263001	154270000	15	154266594	154267502	ENSSSCG00000029653	OR5B21	19	11	23	13	12	11	16	18	17	20	13	21	14	14	12	12	3.84491	signal_transduction;G-protein_coupled_receptor_signaling_pathway;detection_of_chemical_stimulus_involved_in_sensory_perception_of_smell;integral_to_membrane;signal_transducer_activity;receptor_activity;G-protein_coupled_receptor_activity;olfactory_receptor_activity
1	312283001	312319000	1	312309919	312310863	ENSSSCG00000020974	OR5F1	11	9	9	12	12	8	8	7	11	11	6	12	11	9	13	11	2.03306	G-protein_coupled_receptor_signaling_pathway;detection_of_chemical_stimulus_involved_in_sensory_perception_of_smell;integral_to_membrane;olfactory_receptor_activity
1	312283001	312319000	1	312290104	312291048	ENSSSCG00000024409	OR5F1	11	9	8	12	12	7	8	7	11	11	6	12	11	9	13	11	2.15639	G-protein_coupled_receptor_signaling_pathway;detection_of_chemical_stimulus_involved_in_sensory_perception_of_smell;integral_to_membrane;olfactory_receptor_activity
13	172481001	172491000	13	172486131	172487128	ENSSSCG00000030061	OR5H1	11	5	6	12	11	4	10	11	12	14	12	12	12	10	11	10	2.78613	signal_transduction;G-protein_coupled_receptor_signaling_pathway;detection_of_chemical_stimulus_involved_in_sensory_perception_of_smell;integral_to_membrane;signal_transducer_activity;receptor_activity;G-protein_coupled_receptor_activity;olfactory_receptor_activity
2	159099001	159150000	2	159143812	159144750	ENSSSCG00000014477	OR5J2	5	3	3	5	5	2	4	4	6	4	4	5	5	5	4	5	1.01448	signal_transduction;G-protein_coupled_receptor_signaling_pathway;detection_of_chemical_stimulus_involved_in_sensory_perception_of_smell;integral_to_membrane;signal_transducer_activity;receptor_activity;G-protein_coupled_receptor_activity;olfactory_receptor_activity
13	170954001	170984000	13	170960177	170961100	ENSSSCG00000027818	OR5K1	3	3	3	3	4	3	5	5	5	7	5	4	5	4	7	5	1.31498	G-protein_coupled_receptor_signaling_pathway;integral_to_membrane
13	171373001	171389000	13	171386627	171388439	ENSSSCG00000026008	OR5K1	4	3	4	5	6	5	8	6	6	7	6	4	4	6	6	10	1.74642	G-protein_coupled_receptor_signaling_pathway;integral_to_membrane
13	170894001	170915000	13	170899937	170900899	ENSSSCG00000030027	OR5K1	4	2	7	6	3	2	6	7	7	9	7	6	6	6	8	7	2.04022	G-protein_coupled_receptor_signaling_pathway;integral_to_membrane
13	171729001	171744000	13	171742594	171743736	ENSSSCG00000029528	OR5K1	6	5	6	6	7	8	9	7	7	9	8	5	4	8	6	15	2.51661	G-protein_coupled_receptor_signaling_pathway;integral_to_membrane;G-protein_coupled_receptor_signaling_pathway;integral_to_membrane
13	171219001	171225000	13	171219741	171220667	ENSSSCG00000022188	OR5K1	13	7	8	16	17	6	20	18	18	21	17	14	16	17	15	21	4.66905	signal_transduction;G-protein_coupled_receptor_signaling_pathway;detection_of_chemical_stimulus_involved_in_sensory_perception_of_smell;integral_to_membrane;signal_transducer_activity;receptor_activity;G-protein_coupled_receptor_activity;olfactory_receptor_activity
13	170636001	170649000	13	170644340	170645266	ENSSSCG00000026824	OR5K1	18	9	13	21	20	9	23	24	25	30	23	21	24	20	22	21	5.63582	signal_transduction;G-protein_coupled_receptor_signaling_pathway;detection_of_chemical_stimulus_involved_in_sensory_perception_of_smell;integral_to_membrane;signal_transducer_activity;receptor_activity;G-protein_coupled_receptor_activity;olfactory_receptor_activity
13	171604001	171614000	13	171607868	171609306	ENSSSCG00000020660	OR5K3	11	4	5	13	14	6	15	16	14	16	15	11	13	14	11	18	4.09064	G-protein_coupled_receptor_signaling_pathway;integral_to_membrane
13	171419001	171430000	13	171423251	171424210	ENSSSCG00000030163	OR5K3	13	4	6	14	15	6	18	18	17	21	17	13	15	15	14	18	4.81664	G-protein_coupled_receptor_signaling_pathway;integral_to_membrane
13	171581001	171591000	13	171584467	171585408	ENSSSCG00000023885	OR5K3	16	8	10	17	19	8	22	22	22	26	20	17	20	20	19	23	5.29741	G-protein_coupled_receptor_signaling_pathway;integral_to_membrane
1	312545001	312589000	1	312571911	312573112	ENSSSCG00000005812	OR5M3	7	4	4	7	6	4	4	4	5	6	3	6	6	5	7	6	1.29099	signal_transduction;G-protein_coupled_receptor_signaling_pathway;detection_of_chemical_stimulus_involved_in_sensory_perception_of_smell;integral_to_membrane;signal_transducer_activity;receptor_activity;G-protein_coupled_receptor_activity;olfactory_receptor_activity
1	312607001	312627000	1	312609075	312610016	ENSSSCG00000005809	OR5M8	7	5	5	7	7	6	4	5	8	8	3	7	7	6	6	7	1.40831	signal_transduction;G-protein_coupled_receptor_signaling_pathway;detection_of_chemical_stimulus_involved_in_sensory_perception_of_smell;integral_to_membrane;signal_transducer_activity;receptor_activity;G-protein_coupled_receptor_activity;olfactory_receptor_activity
9	2155001	2167000	9	2160803	2162290	ENSSSCG00000027753	OR5P2	17	8	7	9	12	5	10	11	10	11	10	13	9	9	9	7	2.76209	G-protein_coupled_receptor_signaling_pathway;integral_to_membrane
9	2066001	2073000	9	2068700	2069617	ENSSSCG00000028959	OR5P3	13	12	9	10	12	8	12	11	11	11	9	14	11	13	11	9	1.67332	G-protein_coupled_receptor_signaling_pathway;integral_to_membrane
9	1954001	1976000	9	1968198	1969151	ENSSSCG00000023830	OR5P3	13	13	9	10	12	8	12	11	11	11	9	15	12	13	12	9	1.87972	signal_transduction;G-protein_coupled_receptor_signaling_pathway;detection_of_chemical_stimulus_involved_in_sensory_perception_of_smell;integral_to_membrane;signal_transducer_activity;receptor_activity;G-protein_coupled_receptor_activity;olfactory_receptor_activity
9	1935001	1945000	9	1936249	1937181	ENSSSCG00000029769	OR5P3	33	19	11	15	21	10	20	20	19	19	18	25	19	21	18	15	5.29741	signal_transduction;G-protein_coupled_receptor_signaling_pathway;detection_of_chemical_stimulus_involved_in_sensory_perception_of_smell;integral_to_membrane;signal_transducer_activity;receptor_activity;G-protein_coupled_receptor_activity;olfactory_receptor_activity
9	2093001	2103000	9	2100981	2101922	ENSSSCG00000028704	OR5P3	33	18	11	15	21	9	20	19	19	20	18	25	19	20	18	15	5.39753	signal_transduction;G-protein_coupled_receptor_signaling_pathway;detection_of_chemical_stimulus_involved_in_sensory_perception_of_smell;integral_to_membrane;signal_transducer_activity;receptor_activity;G-protein_coupled_receptor_activity;olfactory_receptor_activity
1	312476001	312540000	1	312532571	312534566	ENSSSCG00000030686	OR5R1	5	4	4	5	6	4	3	3	4	5	3	6	4	5	5	5	0.963933	G-protein_coupled_receptor_signaling_pathway;integral_to_membrane;G-protein_coupled_receptor_signaling_pathway;integral_to_membrane
1	312746001	312782000	1	312751494	312753254	ENSSSCG00000027333	OR5R1	5	3	3	5	6	4	3	3	4	5	2	6	4	4	5	5	1.16726	signal_transduction;G-protein_coupled_receptor_signaling_pathway;detection_of_chemical_stimulus_involved_in_sensory_perception_of_smell;integral_to_membrane;signal_transducer_activity;receptor_activity;G-protein_coupled_receptor_activity;olfactory_receptor_activity;signal_transduction;G-protein_coupled_receptor_signaling_pathway;detection_of_chemical_stimulus_involved_in_sensory_perception_of_sme…
1	312250001	312266000	1	312263295	312264625	ENSSSCG00000005797	OR5T1	4	2	3	5	4	3	2	3	4	4	2	5	4	3	4	4	0.966092	G-protein_coupled_receptor_signaling_pathway;integral_to_membrane
2	159008001	159023000	2	159008934	159010668	ENSSSCG00000022552	OR5T1	4	4	7	3	3	3	13	8	3	5	3	5	4	3	2	5	2.72565	signal_transduction;G-protein_coupled_receptor_signaling_pathway;detection_of_chemical_stimulus_involved_in_sensory_perception_of_smell;integral_to_membrane;signal_transducer_activity;receptor_activity;G-protein_coupled_receptor_activity;olfactory_receptor_activity
1	312746001	312782000	1	312773962	312775359	ENSSSCG00000005820	OR5T2	3	2	2	3	3	2	3	3	3	3	2	4	3	3	3	3	0.543906	signal_transduction;G-protein_coupled_receptor_signaling_pathway;detection_of_chemical_stimulus_involved_in_sensory_perception_of_smell;integral_to_membrane;signal_transducer_activity;receptor_activity;G-protein_coupled_receptor_activity;olfactory_receptor_activity
2	158942001	159005000	2	158992126	158993565	ENSSSCG00000027258	OR5T2	3	2	3	3	3	2	9	6	3	4	2	5	3	3	3	4	1.78419	signal_transduction;G-protein_coupled_receptor_signaling_pathway;detection_of_chemical_stimulus_involved_in_sensory_perception_of_smell;integral_to_membrane;signal_transducer_activity;receptor_activity;G-protein_coupled_receptor_activity;olfactory_receptor_activity
7	25739001	25757000	7	25751943	25753357	ENSSSCG00000021894	OR5V1	9	6	8	14	9	7	7	4	7	13	7	7	6	8	10	7	2.54214	signal_transduction;G-protein_coupled_receptor_signaling_pathway;detection_of_chemical_stimulus_involved_in_sensory_perception_of_smell;integral_to_membrane;signal_transducer_activity;receptor_activity;G-protein_coupled_receptor_activity;olfactory_receptor_activity
7	25542001	25561000	7	25555450	25556864	ENSSSCG00000021520	OR5V1	9	6	8	14	9	7	7	4	7	13	7	7	6	8	10	7	2.54214	G-protein_coupled_receptor_signaling_pathway;integral_to_membrane
7	25759001	25786000	7	25775981	25776937	ENSSSCG00000001279	OR5V1	9	7	7	15	12	9	11	7	8	15	6	10	9	10	11	9	2.65126	signal_transduction;G-protein_coupled_receptor_signaling_pathway;detection_of_chemical_stimulus_involved_in_sensory_perception_of_smell;integral_to_membrane;signal_transducer_activity;receptor_activity;G-protein_coupled_receptor_activity;olfactory_receptor_activity
9	3481001	3507000	9	3500649	3501593	ENSSSCG00000028131	OR6B2	2	3	4	5	4	4	5	7	6	6	2	3	4	3	3	3	1.46059	signal_transduction;G-protein_coupled_receptor_signaling_pathway;detection_of_chemical_stimulus_involved_in_sensory_perception_of_smell;integral_to_membrane;signal_transducer_activity;receptor_activity;G-protein_coupled_receptor_activity;olfactory_receptor_activity
5	21942001	21966000	5	21962838	21963776	ENSSSCG00000000332	OR6C1	14	12	10	17	14	7	11	10	16	18	16	10	9	13	12	13	3.0957	signal_transduction;G-protein_coupled_receptor_signaling_pathway;detection_of_chemical_stimulus_involved_in_sensory_perception_of_smell;integral_to_membrane;signal_transducer_activity;receptor_activity;G-protein_coupled_receptor_activity;olfactory_receptor_activity
14	99379001	99385000	14	99381627	99382550	ENSSSCG00000026751	OR6C2	5	4	4	3	3	2	4	3	3	6	5	3	2	6	4	4	1.22304	G-protein_coupled_receptor_signaling_pathway;detection_of_chemical_stimulus_involved_in_sensory_perception_of_smell;integral_to_membrane;olfactory_receptor_activity
14	99193001	99201000	14	99195597	99196559	ENSSSCG00000029238	OR6C2	5	4	4	3	3	2	4	3	3	6	5	3	2	6	4	4	1.22304	G-protein_coupled_receptor_signaling_pathway;detection_of_chemical_stimulus_involved_in_sensory_perception_of_smell;integral_to_membrane;olfactory_receptor_activity
5	22472001	22479000	5	22475790	22476879	ENSSSCG00000030034	OR6C2	5	5	6	9	7	3	6	7	7	9	3	7	5	6	6	7	1.70783	G-protein_coupled_receptor_signaling_pathway;detection_of_chemical_stimulus_involved_in_sensory_perception_of_smell;integral_to_membrane;olfactory_receptor_activity
5	21337001	21379000	5	21374199	21375284	ENSSSCG00000021046	OR6C2	5	6	5	9	7	3	7	7	8	9	3	8	6	6	7	7	1.78769	signal_transduction;G-protein_coupled_receptor_signaling_pathway;detection_of_chemical_stimulus_involved_in_sensory_perception_of_smell;integral_to_membrane;signal_transducer_activity;receptor_activity;G-protein_coupled_receptor_activity;olfactory_receptor_activity;G-protein_coupled_receptor_signaling_pathway;integral_to_membrane
5	22186001	22197000	5	22194967	22196087	ENSSSCG00000000338	OR6C2	6	3	8	10	7	5	6	5	9	9	5	7	6	5	6	8	1.86078	signal_transduction;G-protein_coupled_receptor_signaling_pathway;detection_of_chemical_stimulus_involved_in_sensory_perception_of_smell;integral_to_membrane;signal_transducer_activity;receptor_activity;G-protein_coupled_receptor_activity;olfactory_receptor_activity
5	21922001	21935000	5	21929545	21930520	ENSSSCG00000022997	OR6C2	5	3	9	7	8	5	8	6	9	10	6	5	6	5	5	9	1.99583	G-protein_coupled_receptor_signaling_pathway;integral_to_membrane
X	142523001	142533000	X	142528969	142530364	ENSSSCG00000030200	OR6C2	5	2	6	6	5	3	7	4	12	7	4	4	6	4	4	5	2.26569	G-protein_coupled_receptor_signaling_pathway;integral_to_membrane
X	142566001	142574000	X	142570424	142571362	ENSSSCG00000012797	OR6C2	7	3	7	9	6	3	6	4	9	11	5	5	4	4	6	7	2.28035	signal_transduction;G-protein_coupled_receptor_signaling_pathway;detection_of_chemical_stimulus_involved_in_sensory_perception_of_smell;integral_to_membrane;signal_transducer_activity;receptor_activity;G-protein_coupled_receptor_activity;olfactory_receptor_activity
5	22126001	22138000	5	22133078	22134432	ENSSSCG00000026679	OR6C2	8	2	4	9	7	4	4	3	6	12	3	6	3	3	3	4	2.74393	signal_transduction;G-protein_coupled_receptor_signaling_pathway;detection_of_chemical_stimulus_involved_in_sensory_perception_of_smell;integral_to_membrane;signal_transducer_activity;receptor_activity;G-protein_coupled_receptor_activity;olfactory_receptor_activity
5	21337001	21379000	5	21337563	21338498	ENSSSCG00000000351	OR6C2	10	9	13	18	13	7	13	10	15	16	11	12	10	10	11	12	2.77789	signal_transduction;G-protein_coupled_receptor_signaling_pathway;detection_of_chemical_stimulus_involved_in_sensory_perception_of_smell;integral_to_membrane;signal_transducer_activity;receptor_activity;G-protein_coupled_receptor_activity;olfactory_receptor_activity
5	22140001	22180000	5	22166842	22167777	ENSSSCG00000027167	OR6C2	10	7	11	18	12	7	13	10	14	15	9	12	10	10	11	12	2.82179	signal_transduction;G-protein_coupled_receptor_signaling_pathway;detection_of_chemical_stimulus_involved_in_sensory_perception_of_smell;integral_to_membrane;signal_transducer_activity;receptor_activity;G-protein_coupled_receptor_activity;olfactory_receptor_activity
5	22482001	22514000	5	22511938	22512870	ENSSSCG00000024735	OR6C2	10	7	10	17	12	6	12	9	14	16	9	12	10	10	10	12	2.92119	signal_transduction;G-protein_coupled_receptor_signaling_pathway;detection_of_chemical_stimulus_involved_in_sensory_perception_of_smell;integral_to_membrane;signal_transducer_activity;receptor_activity;G-protein_coupled_receptor_activity;olfactory_receptor_activity
X	142536001	142564000	X	142552465	142553427	ENSSSCG00000022450	OR6C2	15	10	12	19	14	8	14	11	18	20	10	12	10	11	12	14	3.4617	signal_transduction;G-protein_coupled_receptor_signaling_pathway;detection_of_chemical_stimulus_involved_in_sensory_perception_of_smell;integral_to_membrane;signal_transducer_activity;receptor_activity;G-protein_coupled_receptor_activity;olfactory_receptor_activity
5	22482001	22514000	5	22496145	22497083	ENSSSCG00000027978	OR6C2	15	11	12	19	14	8	14	10	18	20	10	12	10	11	12	14	3.4617	signal_transduction;G-protein_coupled_receptor_signaling_pathway;detection_of_chemical_stimulus_involved_in_sensory_perception_of_smell;integral_to_membrane;signal_transducer_activity;receptor_activity;G-protein_coupled_receptor_activity;olfactory_receptor_activity
X	142440001	142466000	X	142454499	142455431	ENSSSCG00000022622	OR6C2	11	8	10	17	13	4	13	9	16	20	10	12	10	10	11	13	3.77216	signal_transduction;G-protein_coupled_receptor_signaling_pathway;detection_of_chemical_stimulus_involved_in_sensory_perception_of_smell;integral_to_membrane;signal_transducer_activity;receptor_activity;G-protein_coupled_receptor_activity;olfactory_receptor_activity
5	21400001	21410000	5	21406771	21407706	ENSSSCG00000022621	OR6C2	11	7	8	16	13	3	12	8	15	19	10	11	10	10	10	13	3.79473	G-protein_coupled_receptor_signaling_pathway;integral_to_membrane
5	22516001	22535000	5	22531916	22532851	ENSSSCG00000000353	OR6C2	10	6	7	17	13	5	12	12	17	18	8	11	10	9	10	12	3.83786	signal_transduction;G-protein_coupled_receptor_signaling_pathway;detection_of_chemical_stimulus_involved_in_sensory_perception_of_smell;integral_to_membrane;signal_transducer_activity;receptor_activity;G-protein_coupled_receptor_activity;olfactory_receptor_activity
5	22391001	22421000	5	22416614	22417558	ENSSSCG00000029157	OR6C2	13	8	10	17	15	7	15	9	19	21	10	11	9	10	12	13	4.03268	signal_transduction;G-protein_coupled_receptor_signaling_pathway;detection_of_chemical_stimulus_involved_in_sensory_perception_of_smell;integral_to_membrane;signal_transducer_activity;receptor_activity;G-protein_coupled_receptor_activity;olfactory_receptor_activity
X	142440001	142466000	X	142447183	142448121	ENSSSCG00000028075	OR6C2	13	7	10	17	15	6	14	8	19	21	9	12	10	10	12	13	4.219	signal_transduction;G-protein_coupled_receptor_signaling_pathway;detection_of_chemical_stimulus_involved_in_sensory_perception_of_smell;integral_to_membrane;signal_transducer_activity;receptor_activity;G-protein_coupled_receptor_activity;olfactory_receptor_activity
X	142468001	142500000	X	142494950	142495885	ENSSSCG00000026398	OR6C2	19	11	19	32	17	10	26	19	26	27	17	20	20	20	17	23	5.68294	signal_transduction;G-protein_coupled_receptor_signaling_pathway;detection_of_chemical_stimulus_involved_in_sensory_perception_of_smell;integral_to_membrane;signal_transducer_activity;receptor_activity;G-protein_coupled_receptor_activity;olfactory_receptor_activity
5	22064001	22123000	5	22118133	22119068	ENSSSCG00000029110	OR6C2	16	8	14	29	16	8	24	18	24	25	15	18	18	17	15	22	5.77891	signal_transduction;G-protein_coupled_receptor_signaling_pathway;detection_of_chemical_stimulus_involved_in_sensory_perception_of_smell;integral_to_membrane;signal_transducer_activity;receptor_activity;G-protein_coupled_receptor_activity;olfactory_receptor_activity
X	142503001	142519000	X	142514391	142515326	ENSSSCG00000022582	OR6C2	19	9	21	32	17	11	29	20	27	28	17	20	21	20	17	25	6.24199	signal_transduction;G-protein_coupled_receptor_signaling_pathway;detection_of_chemical_stimulus_involved_in_sensory_perception_of_smell;integral_to_membrane;signal_transducer_activity;receptor_activity;G-protein_coupled_receptor_activity;olfactory_receptor_activity
5	21413001	21442000	5	21436073	21437011	ENSSSCG00000026871	OR6C2	21	14	14	35	24	10	28	15	40	44	21	20	20	23	20	25	9.42249	signal_transduction;G-protein_coupled_receptor_signaling_pathway;detection_of_chemical_stimulus_involved_in_sensory_perception_of_smell;integral_to_membrane;signal_transducer_activity;receptor_activity;G-protein_coupled_receptor_activity;olfactory_receptor_activity
5	21264001	21302000	5	21296500	21297438	ENSSSCG00000028989	OR6C3	15	9	8	17	13	6	14	13	16	17	13	14	11	11	12	12	3.09771	signal_transduction;G-protein_coupled_receptor_signaling_pathway;detection_of_chemical_stimulus_involved_in_sensory_perception_of_smell;integral_to_membrane;signal_transducer_activity;receptor_activity;G-protein_coupled_receptor_activity;olfactory_receptor_activity
5	21264001	21302000	5	21266917	21267855	ENSSSCG00000024451	OR6C3	14	9	8	18	13	6	13	11	16	15	13	11	9	10	10	11	3.13515	G-protein_coupled_receptor_signaling_pathway;integral_to_membrane
5	21235001	21244000	5	21236205	21237140	ENSSSCG00000028954	OR6C3	12	8	7	19	11	4	11	11	16	19	10	8	5	5	10	9	4.52723	G-protein_coupled_receptor_signaling_pathway;detection_of_chemical_stimulus_involved_in_sensory_perception_of_smell;integral_to_membrane;olfactory_receptor_activity
5	21316001	21328000	5	21324271	21325200	ENSSSCG00000000318	OR6C4	6	7	6	12	8	4	8	6	9	11	6	7	6	6	7	7	2.0166	signal_transduction;G-protein_coupled_receptor_signaling_pathway;detection_of_chemical_stimulus_involved_in_sensory_perception_of_smell;integral_to_membrane;signal_transducer_activity;receptor_activity;G-protein_coupled_receptor_activity;olfactory_receptor_activity
5	21246001	21260000	5	21256500	21258129	ENSSSCG00000026447	OR6C6	6	5	4	6	4	2	4	4	7	7	5	4	3	3	4	5	1.41274	signal_transduction;G-protein_coupled_receptor_signaling_pathway;detection_of_chemical_stimulus_involved_in_sensory_perception_of_smell;integral_to_membrane;signal_transducer_activity;receptor_activity;G-protein_coupled_receptor_activity;olfactory_receptor_activity
5	21683001	21701000	5	21686126	21687064	ENSSSCG00000000324	OR6C65	10	7	6	9	7	2	10	8	11	13	7	6	5	5	6	9	2.70724	signal_transduction;G-protein_coupled_receptor_signaling_pathway;detection_of_chemical_stimulus_involved_in_sensory_perception_of_smell;integral_to_membrane;signal_transducer_activity;receptor_activity;G-protein_coupled_receptor_activity;olfactory_receptor_activity
5	21731001	21746000	5	21744427	21745440	ENSSSCG00000026786	OR6C68	10	8	7	23	17	5	13	8	21	24	9	12	12	13	13	16	5.69466	G-protein_coupled_receptor_signaling_pathway;integral_to_membrane
5	21987001	22000000	5	21997605	21998540	ENSSSCG00000000334	OR6C68	16	10	9	34	23	5	20	12	32	36	15	20	19	19	17	25	8.89944	signal_transduction;G-protein_coupled_receptor_signaling_pathway;detection_of_chemical_stimulus_involved_in_sensory_perception_of_smell;integral_to_membrane;signal_transducer_activity;receptor_activity;G-protein_coupled_receptor_activity;olfactory_receptor_activity
5	22326001	22362000	5	22360385	22361323	ENSSSCG00000030239	OR6C68	17	9	8	38	26	6	20	13	33	36	14	20	19	18	20	25	9.55598	signal_transduction;G-protein_coupled_receptor_signaling_pathway;detection_of_chemical_stimulus_involved_in_sensory_perception_of_smell;integral_to_membrane;signal_transducer_activity;receptor_activity;G-protein_coupled_receptor_activity;olfactory_receptor_activity
5	21755001	21770000	5	21767314	21768252	ENSSSCG00000024535	OR6C68	19	8	8	39	26	5	20	13	33	35	12	21	20	20	21	25	9.80965	signal_transduction;G-protein_coupled_receptor_signaling_pathway;detection_of_chemical_stimulus_involved_in_sensory_perception_of_smell;integral_to_membrane;signal_transducer_activity;receptor_activity;G-protein_coupled_receptor_activity;olfactory_receptor_activity
5	22371001	22387000	5	22384545	22385483	ENSSSCG00000024909	OR6C68	18	7	6	38	27	5	19	13	36	39	15	19	18	20	21	27	10.6771	signal_transduction;G-protein_coupled_receptor_signaling_pathway;detection_of_chemical_stimulus_involved_in_sensory_perception_of_smell;integral_to_membrane;signal_transducer_activity;receptor_activity;G-protein_coupled_receptor_activity;olfactory_receptor_activity
X	142536001	142564000	X	142540005	142541012	ENSSSCG00000012799	OR6C75	6	4	7	8	7	4	6	9	6	8	5	6	5	6	5	8	1.48324	G-protein_coupled_receptor_signaling_pathway;integral_to_membrane
5	21492001	21502000	5	21499173	21500138	ENSSSCG00000000326	OR6C75	9	5	5	9	7	4	9	7	9	11	5	8	6	6	5	8	2.01556	signal_transduction;G-protein_coupled_receptor_signaling_pathway;detection_of_chemical_stimulus_involved_in_sensory_perception_of_smell;integral_to_membrane;signal_transducer_activity;receptor_activity;G-protein_coupled_receptor_activity;olfactory_receptor_activity
5	21942001	21966000	5	21944254	21945195	ENSSSCG00000000333	OR6C75	9	6	5	9	8	4	9	8	10	11	5	8	6	6	6	9	2.03204	signal_transduction;G-protein_coupled_receptor_signaling_pathway;detection_of_chemical_stimulus_involved_in_sensory_perception_of_smell;integral_to_membrane;signal_transducer_activity;receptor_activity;G-protein_coupled_receptor_activity;olfactory_receptor_activity
5	21808001	21815000	5	21809196	21810134	ENSSSCG00000030158	OR6C75	10	6	6	9	7	4	10	8	10	12	6	9	6	6	5	8	2.21736	G-protein_coupled_receptor_signaling_pathway;integral_to_membrane
5	22482001	22514000	5	22487701	22488639	ENSSSCG00000020863	OR6C75	15	9	11	17	14	9	13	13	15	17	10	11	10	11	12	14	2.60688	signal_transduction;G-protein_coupled_receptor_signaling_pathway;detection_of_chemical_stimulus_involved_in_sensory_perception_of_smell;integral_to_membrane;signal_transducer_activity;receptor_activity;G-protein_coupled_receptor_activity;olfactory_receptor_activity
5	21264001	21302000	5	21279720	21280679	ENSSSCG00000021160	OR6C75	12	10	7	15	12	7	13	11	16	16	13	12	11	11	9	12	2.67628	signal_transduction;G-protein_coupled_receptor_signaling_pathway;detection_of_chemical_stimulus_involved_in_sensory_perception_of_smell;integral_to_membrane;signal_transducer_activity;receptor_activity;G-protein_coupled_receptor_activity;olfactory_receptor_activity
5	21337001	21379000	5	21362491	21363420	ENSSSCG00000000320	OR6C75	14	8	8	17	14	5	13	12	14	16	9	10	9	11	12	14	3.26343	signal_transduction;G-protein_coupled_receptor_signaling_pathway;detection_of_chemical_stimulus_involved_in_sensory_perception_of_smell;integral_to_membrane;signal_transducer_activity;receptor_activity;G-protein_coupled_receptor_activity;olfactory_receptor_activity
5	21683001	21701000	5	21692500	21693441	ENSSSCG00000000323	OR6C76	8	6	5	10	7	4	9	7	8	11	6	6	5	5	6	7	1.92787	signal_transduction;G-protein_coupled_receptor_signaling_pathway;detection_of_chemical_stimulus_involved_in_sensory_perception_of_smell;integral_to_membrane;signal_transducer_activity;receptor_activity;G-protein_coupled_receptor_activity;olfactory_receptor_activity
9	55953001	55959000	9	55956013	55956951	ENSSSCG00000015148	OR6M1	10	4	5	7	7	5	5	8	8	8	6	8	8	7	7	7	1.5438	signal_transduction;G-protein_coupled_receptor_signaling_pathway;detection_of_chemical_stimulus_involved_in_sensory_perception_of_smell;integral_to_membrane;signal_transducer_activity;receptor_activity;G-protein_coupled_receptor_activity;olfactory_receptor_activity
7	25382001	25420000	7	25382745	25383668	ENSSSCG00000001255	OR6Q1	6	5	6	12	8	6	9	6	7	11	5	9	6	7	7	7	2.02382	signal_transduction;G-protein_coupled_receptor_signaling_pathway;detection_of_chemical_stimulus_involved_in_sensory_perception_of_smell;integral_to_membrane;signal_transducer_activity;receptor_activity;G-protein_coupled_receptor_activity;olfactory_receptor_activity
2	62938001	62965000	2	62959257	62960594	ENSSSCG00000024225	OR7A10	7	7	8	8	7	5	14	15	7	10	8	10	9	7	7	7	2.65832	signal_transduction;G-protein_coupled_receptor_signaling_pathway;detection_of_chemical_stimulus_involved_in_sensory_perception_of_smell;integral_to_membrane;signal_transducer_activity;receptor_activity;G-protein_coupled_receptor_activity;olfactory_receptor_activity
2	68721001	68732000	2	68724650	68725576	ENSSSCG00000024322	OR7A10	11	6	5	10	12	5	14	12	14	14	11	14	12	12	11	10	3.03795	G-protein_coupled_receptor_signaling_pathway;detection_of_chemical_stimulus_involved_in_sensory_perception_of_smell;integral_to_membrane;olfactory_receptor_activity
2	62869001	62887000	2	62871583	62872506	ENSSSCG00000029101	OR7A10	14	9	11	13	14	6	19	20	8	18	16	17	15	13	15	14	3.89658	G-protein_coupled_receptor_signaling_pathway;integral_to_membrane
2	62270001	62280000	2	62272281	62273204	ENSSSCG00000025945	OR7A10	15	9	10	14	15	7	21	21	9	18	17	19	17	14	17	15	4.25637	G-protein_coupled_receptor_signaling_pathway;integral_to_membrane
2	62754001	62762000	2	62754367	62755476	ENSSSCG00000013815	OR7A17	5	4	6	5	4	3	7	7	8	5	5	6	5	5	5	4	1.29099	signal_transduction;G-protein_coupled_receptor_signaling_pathway;detection_of_chemical_stimulus_involved_in_sensory_perception_of_smell;integral_to_membrane;signal_transducer_activity;receptor_activity;G-protein_coupled_receptor_activity;olfactory_receptor_activity
2	62968001	62979000	2	62973884	62974795	ENSSSCG00000013811	OR7A17	10	9	13	10	9	7	15	15	8	11	11	12	10	9	10	9	2.28035	signal_transduction;G-protein_coupled_receptor_signaling_pathway;detection_of_chemical_stimulus_involved_in_sensory_perception_of_smell;integral_to_membrane;signal_transducer_activity;receptor_activity;G-protein_coupled_receptor_activity;olfactory_receptor_activity
2	62988001	62999000	2	62997295	62998182	ENSSSCG00000013810	OR7A17	11	8	13	10	10	6	14	15	7	14	12	11	11	8	10	10	2.57876	signal_transduction;G-protein_coupled_receptor_signaling_pathway;detection_of_chemical_stimulus_involved_in_sensory_perception_of_smell;integral_to_membrane;signal_transducer_activity;receptor_activity;G-protein_coupled_receptor_activity;olfactory_receptor_activity
2	62479001	62502000	2	62480316	62481242	ENSSSCG00000023541	OR7A17	10	9	11	10	9	7	15	16	6	13	9	12	10	10	8	10	2.65126	signal_transduction;G-protein_coupled_receptor_signaling_pathway;detection_of_chemical_stimulus_involved_in_sensory_perception_of_smell;integral_to_membrane;signal_transducer_activity;receptor_activity;G-protein_coupled_receptor_activity;olfactory_receptor_activity
2	62764001	62791000	2	62769142	62770044	ENSSSCG00000023481	OR7A17	10	9	12	10	9	7	16	16	6	13	10	12	10	10	9	10	2.73176	G-protein_coupled_receptor_signaling_pathway;integral_to_membrane
2	62636001	62652000	2	62644870	62645796	ENSSSCG00000013822	OR7A17	11	7	10	11	10	7	15	16	7	15	12	11	13	11	11	12	2.73785	G-protein_coupled_receptor_signaling_pathway;detection_of_chemical_stimulus_involved_in_sensory_perception_of_smell;integral_to_membrane;olfactory_receptor_activity;receptor_activity
2	62621001	62633000	2	62624616	62625548	ENSSSCG00000013821	OR7A17	9	4	6	11	9	4	12	12	7	14	10	11	13	12	11	12	3.08153	G-protein_coupled_receptor_signaling_pathway;detection_of_chemical_stimulus_involved_in_sensory_perception_of_smell;integral_to_membrane;olfactory_receptor_activity
2	62938001	62965000	2	62947386	62948318	ENSSSCG00000013813	OR7A17	15	10	12	14	13	7	23	22	10	16	14	15	13	12	11	14	4.08605	signal_transduction;G-protein_coupled_receptor_signaling_pathway;detection_of_chemical_stimulus_involved_in_sensory_perception_of_smell;integral_to_membrane;signal_transducer_activity;receptor_activity;G-protein_coupled_receptor_activity;olfactory_receptor_activity
2	62795001	62802000	2	62796418	62797374	ENSSSCG00000021014	OR7C2	11	9	12	12	13	8	18	16	8	15	11	14	11	10	12	12	2.75681	signal_transduction;G-protein_coupled_receptor_signaling_pathway;detection_of_chemical_stimulus_involved_in_sensory_perception_of_smell;integral_to_membrane;signal_transducer_activity;receptor_activity;G-protein_coupled_receptor_activity;olfactory_receptor_activity
2	62928001	62935000	2	62931931	62932887	ENSSSCG00000025874	OR7C2	10	9	12	12	12	8	18	16	8	14	11	13	10	9	11	11	2.75681	signal_transduction;G-protein_coupled_receptor_signaling_pathway;detection_of_chemical_stimulus_involved_in_sensory_perception_of_smell;integral_to_membrane;signal_transducer_activity;receptor_activity;G-protein_coupled_receptor_activity;olfactory_receptor_activity
2	62506001	62512000	2	62507452	62508408	ENSSSCG00000025219	OR7C2	10	8	12	11	13	8	18	16	8	14	10	13	10	9	10	11	2.8918	signal_transduction;G-protein_coupled_receptor_signaling_pathway;detection_of_chemical_stimulus_involved_in_sensory_perception_of_smell;integral_to_membrane;signal_transducer_activity;receptor_activity;G-protein_coupled_receptor_activity;olfactory_receptor_activity
2	68752001	68765000	2	68752817	68754058	ENSSSCG00000023397	OR7D4	6	4	4	5	5	3	6	5	6	6	5	6	6	5	5	6	0.910586	signal_transduction;G-protein_coupled_receptor_signaling_pathway;detection_of_chemical_stimulus_involved_in_sensory_perception_of_smell;integral_to_membrane;signal_transducer_activity;receptor_activity;G-protein_coupled_receptor_activity;olfactory_receptor_activity
2	68486001	68507000	2	68493458	68494609	ENSSSCG00000030347	OR7D4	10	8	7	8	10	10	11	11	11	12	8	11	10	9	9	10	1.40089	G-protein_coupled_receptor_signaling_pathway;integral_to_membrane;G-protein_coupled_receptor_signaling_pathway;detection_of_chemical_stimulus_involved_in_sensory_perception_of_smell;integral_to_membrane;olfactory_receptor_activity
2	68525001	68540000	2	68533745	68534896	ENSSSCG00000022095	OR7D4	12	10	10	8	11	12	13	14	13	15	9	13	13	11	10	13	1.92246	signal_transduction;G-protein_coupled_receptor_signaling_pathway;detection_of_chemical_stimulus_involved_in_sensory_perception_of_smell;integral_to_membrane;signal_transducer_activity;receptor_activity;G-protein_coupled_receptor_activity;olfactory_receptor_activity
2	68461001	68472000	2	68465871	68467211	ENSSSCG00000026704	OR7D4	13	10	8	9	13	6	13	11	14	15	9	14	13	11	10	11	2.48998	G-protein_coupled_receptor_signaling_pathway;detection_of_chemical_stimulus_involved_in_sensory_perception_of_smell;integral_to_membrane;olfactory_receptor_activity
2	68622001	68655000	2	68629612	68630674	ENSSSCG00000024212	OR7D4	17	13	12	10	14	10	19	14	17	20	13	17	16	13	11	15	3.03246	G-protein_coupled_receptor_signaling_pathway;detection_of_chemical_stimulus_involved_in_sensory_perception_of_smell;integral_to_membrane;olfactory_receptor_activity
2	68104001	68113000	2	68108471	68109823	ENSSSCG00000013696	OR7E24	6	7	5	10	12	6	10	5	11	8	5	5	8	9	7	8	2.27669	signal_transduction;G-protein_coupled_receptor_signaling_pathway;detection_of_chemical_stimulus_involved_in_sensory_perception_of_smell;integral_to_membrane;signal_transducer_activity;receptor_activity;G-protein_coupled_receptor_activity;olfactory_receptor_activity
2	68082001	68098000	2	68082738	68083649	ENSSSCG00000023573	OR7E24	9	5	5	9	11	6	9	4	11	8	5	4	8	8	6	9	2.33006	G-protein_coupled_receptor_signaling_pathway;detection_of_chemical_stimulus_involved_in_sensory_perception_of_smell;integral_to_membrane;olfactory_receptor_activity
2	67920001	67940000	2	67934296	67935234	ENSSSCG00000021192	OR7E24	8	7	5	13	17	7	12	6	15	10	6	6	11	11	9	12	3.53494	signal_transduction;G-protein_coupled_receptor_signaling_pathway;detection_of_chemical_stimulus_involved_in_sensory_perception_of_smell;integral_to_membrane;signal_transducer_activity;receptor_activity;G-protein_coupled_receptor_activity;olfactory_receptor_activity
2	67963001	68003000	2	67964473	67964973	ENSSSCG00000013693	OR7E24	8	5	6	10	17	5	11	6	11	12	5	3	10	10	6	10	3.57713	G-protein_coupled_receptor_signaling_pathway;detection_of_chemical_stimulus_involved_in_sensory_perception_of_smell;integral_to_membrane;olfactory_receptor_activity
2	68169001	68193000	2	68169183	68170608	ENSSSCG00000013690	OR7E24	14	8	8	14	23	7	20	10	16	16	10	6	16	15	7	19	5.20857	signal_transduction;G-protein_coupled_receptor_signaling_pathway;detection_of_chemical_stimulus_involved_in_sensory_perception_of_smell;integral_to_membrane;signal_transducer_activity;receptor_activity;G-protein_coupled_receptor_activity;olfactory_receptor_activity
2	68169001	68193000	2	68187639	68188394	ENSSSCG00000013691	OR7E24	14	7	7	17	20	7	21	11	22	13	10	7	10	18	9	9	5.36501	G-protein_coupled_receptor_signaling_pathway;detection_of_chemical_stimulus_involved_in_sensory_perception_of_smell;integral_to_membrane;olfactory_receptor_activity
2	67963001	68003000	2	67996282	67997193	ENSSSCG00000028385	OR7E24	13	10	9	22	26	10	19	8	17	15	9	5	13	23	10	16	6.02737	G-protein_coupled_receptor_signaling_pathway;integral_to_membrane
2	67963001	68003000	2	67973866	67974822	ENSSSCG00000027289	OR7E24	21	13	12	28	31	12	28	14	26	23	13	11	19	24	12	17	6.88961	signal_transduction;G-protein_coupled_receptor_signaling_pathway;detection_of_chemical_stimulus_involved_in_sensory_perception_of_smell;integral_to_membrane;signal_transducer_activity;receptor_activity;G-protein_coupled_receptor_activity;olfactory_receptor_activity
2	67574001	67594000	2	67590311	67591934	ENSSSCG00000021512	OR7G1	5	5	5	6	5	5	5	6	6	6	6	6	6	6	6	6	0.5	G-protein_coupled_receptor_signaling_pathway;integral_to_membrane
2	67574001	67594000	2	67586512	67587815	ENSSSCG00000025908	OR7G1	2	2	3	2	3	2	2	3	4	2	3	3	3	2	3	2	0.629153	G-protein_coupled_receptor_signaling_pathway;integral_to_membrane;G-protein_coupled_receptor_signaling_pathway;integral_to_membrane
2	67613001	67628000	2	67618839	67619777	ENSSSCG00000021658	OR7G3	3	2	3	3	3	3	3	3	2	3	3	3	3	2	3	3	0.403113	signal_transduction;G-protein_coupled_receptor_signaling_pathway;detection_of_chemical_stimulus_involved_in_sensory_perception_of_smell;integral_to_membrane;signal_transducer_activity;receptor_activity;G-protein_coupled_receptor_activity;olfactory_receptor_activity
9	56120001	56133000	9	56124465	56125385	ENSSSCG00000024499	OR8B3	21	14	28	9	7	12	18	21	25	26	12	17	23	14	17	23	6.26598	signal_transduction;G-protein_coupled_receptor_signaling_pathway;detection_of_chemical_stimulus_involved_in_sensory_perception_of_smell;integral_to_membrane;signal_transducer_activity;receptor_activity;G-protein_coupled_receptor_activity;olfactory_receptor_activity
9	56084001	56118000	9	56096180	56097109	ENSSSCG00000024169	OR8B3	25	17	28	11	9	13	24	25	31	31	13	20	27	18	19	26	7.0849	signal_transduction;G-protein_coupled_receptor_signaling_pathway;detection_of_chemical_stimulus_involved_in_sensory_perception_of_smell;integral_to_membrane;signal_transducer_activity;receptor_activity;G-protein_coupled_receptor_activity;olfactory_receptor_activity
9	56084001	56118000	9	56087817	56088725	ENSSSCG00000022920	OR8B3	28	19	31	12	10	14	23	25	32	31	14	20	28	18	20	27	7.18331	signal_transduction;G-protein_coupled_receptor_signaling_pathway;detection_of_chemical_stimulus_involved_in_sensory_perception_of_smell;integral_to_membrane;signal_transducer_activity;receptor_activity;G-protein_coupled_receptor_activity;olfactory_receptor_activity
9	56084001	56118000	9	56106369	56107298	ENSSSCG00000023416	OR8B3	29	18	32	11	9	13	22	26	32	32	14	21	28	17	20	27	7.77576	signal_transduction;G-protein_coupled_receptor_signaling_pathway;detection_of_chemical_stimulus_involved_in_sensory_perception_of_smell;integral_to_membrane;signal_transducer_activity;receptor_activity;G-protein_coupled_receptor_activity;olfactory_receptor_activity
9	56783001	56795000	9	56783624	56784568	ENSSSCG00000015177	OR8B8	5	4	4	5	5	4	5	5	5	5	5	6	6	5	6	5	0.632456	signal_transduction;G-protein_coupled_receptor_signaling_pathway;detection_of_chemical_stimulus_involved_in_sensory_perception_of_smell;integral_to_membrane;signal_transducer_activity;receptor_activity;G-protein_coupled_receptor_activity;olfactory_receptor_activity
1	312720001	312743000	1	312738876	312741358	ENSSSCG00000005802	OR8H3	8	3	3	5	6	3	6	5	5	5	3	4	6	4	12	4	2.30579	G-protein_coupled_receptor_signaling_pathway;integral_to_membrane
1	312353001	312430000	1	312377137	312378084	ENSSSCG00000005817	OR8H3	23	8	8	13	16	6	19	16	16	15	8	13	16	12	18	12	4.61474	G-protein_coupled_receptor_signaling_pathway;detection_of_chemical_stimulus_involved_in_sensory_perception_of_smell;integral_to_membrane;olfactory_receptor_activity
2	158942001	159005000	2	158985405	158986352	ENSSSCG00000021605	OR8H3	31	8	12	16	20	11	33	28	20	18	11	17	21	15	20	17	7.10751	G-protein_coupled_receptor_signaling_pathway;detection_of_chemical_stimulus_involved_in_sensory_perception_of_smell;integral_to_membrane;olfactory_receptor_activity
1	312353001	312430000	1	312359048	312359977	ENSSSCG00000005801	OR8I2	7	4	5	7	6	5	5	4	6	8	4	7	7	7	7	9	1.5	signal_transduction;G-protein_coupled_receptor_signaling_pathway;detection_of_chemical_stimulus_involved_in_sensory_perception_of_smell;integral_to_membrane;signal_transducer_activity;receptor_activity;G-protein_coupled_receptor_activity;olfactory_receptor_activity
1	312476001	312540000	1	312494393	312509726	ENSSSCG00000029786	OR8J3	5	3	3	5	5	4	2	2	5	4	2	5	5	5	5	5	1.23659	G-protein_coupled_receptor_signaling_pathway;integral_to_membrane
2	159152001	159218000	2	159195575	159196522	ENSSSCG00000028595	OR8J3	6	8	5	8	9	5	4	4	4	7	4	5	7	5	8	6	1.69189	signal_transduction;G-protein_coupled_receptor_signaling_pathway;detection_of_chemical_stimulus_involved_in_sensory_perception_of_smell;integral_to_membrane;signal_transducer_activity;receptor_activity;G-protein_coupled_receptor_activity;olfactory_receptor_activity
2	159152001	159218000	2	159169767	159170711	ENSSSCG00000024607	OR8J3	6	9	5	9	9	5	4	4	4	8	4	6	7	5	9	6	1.98326	signal_transduction;G-protein_coupled_receptor_signaling_pathway;detection_of_chemical_stimulus_involved_in_sensory_perception_of_smell;integral_to_membrane;signal_transducer_activity;receptor_activity;G-protein_coupled_receptor_activity;olfactory_receptor_activity
2	159152001	159218000	2	159184045	159184989	ENSSSCG00000024085	OR8J3	6	9	5	9	9	5	4	4	4	8	4	5	7	4	9	6	2.06155	signal_transduction;G-protein_coupled_receptor_signaling_pathway;detection_of_chemical_stimulus_involved_in_sensory_perception_of_smell;integral_to_membrane;signal_transducer_activity;receptor_activity;G-protein_coupled_receptor_activity;olfactory_receptor_activity
1	312353001	312430000	1	312400631	312401569	ENSSSCG00000024808	OR8K3	7	5	5	6	6	6	7	5	6	6	4	7	6	6	8	7	0.997914	signal_transduction;G-protein_coupled_receptor_signaling_pathway;detection_of_chemical_stimulus_involved_in_sensory_perception_of_smell;integral_to_membrane;signal_transducer_activity;receptor_activity;G-protein_coupled_receptor_activity;olfactory_receptor_activity
1	312353001	312430000	1	312412169	312413113	ENSSSCG00000005805	OR8K3	6	4	4	5	6	4	7	4	6	6	4	6	6	5	6	5	1	signal_transduction;G-protein_coupled_receptor_signaling_pathway;detection_of_chemical_stimulus_involved_in_sensory_perception_of_smell;integral_to_membrane;signal_transducer_activity;receptor_activity;G-protein_coupled_receptor_activity;olfactory_receptor_activity
1	312720001	312743000	1	312728407	312729369	ENSSSCG00000029133	OR8K3	6	5	5	6	6	5	4	4	7	6	3	7	6	6	6	6	1.09545	G-protein_coupled_receptor_signaling_pathway;detection_of_chemical_stimulus_involved_in_sensory_perception_of_smell;integral_to_membrane;olfactory_receptor_activity
2	159099001	159150000	2	159137831	159138778	ENSSSCG00000014476	OR8K3	6	4	5	6	6	4	10	7	7	7	5	7	6	5	6	6	1.43614	signal_transduction;G-protein_coupled_receptor_signaling_pathway;detection_of_chemical_stimulus_involved_in_sensory_perception_of_smell;integral_to_membrane;signal_transducer_activity;receptor_activity;G-protein_coupled_receptor_activity;olfactory_receptor_activity
2	159099001	159150000	2	159113986	159115353	ENSSSCG00000014475	OR8K3	6	4	5	5	5	2	13	9	6	8	5	8	6	5	6	7	2.46306	signal_transduction;G-protein_coupled_receptor_signaling_pathway;detection_of_chemical_stimulus_involved_in_sensory_perception_of_smell;integral_to_membrane;signal_transducer_activity;receptor_activity;G-protein_coupled_receptor_activity;olfactory_receptor_activity
1	312476001	312540000	1	312483392	312484342	ENSSSCG00000022746	OR8K5	8	4	4	8	9	5	5	5	8	8	5	8	7	7	8	8	1.70171	signal_transduction;G-protein_coupled_receptor_signaling_pathway;detection_of_chemical_stimulus_involved_in_sensory_perception_of_smell;integral_to_membrane;signal_transducer_activity;receptor_activity;G-protein_coupled_receptor_activity;olfactory_receptor_activity
5	82547001	82554000	5	82547284	82549934	ENSSSCG00000030692	OR8S1	11	8	5	8	16	9	26	25	17	16	9	24	16	12	7	20	6.75987	G-protein_coupled_receptor_signaling_pathway;integral_to_membrane
5	82495001	82505000	5	82499417	82502391	ENSSSCG00000027823	OR8S1	11	11	5	8	18	13	28	26	17	17	10	24	16	12	7	22	6.9255	G-protein_coupled_receptor_signaling_pathway;integral_to_membrane
2	159152001	159218000	2	159207648	159208607	ENSSSCG00000030342	OR8U1	3	2	3	3	3	3	4	4	4	3	4	4	4	4	4	4	0.632456	signal_transduction;G-protein_coupled_receptor_signaling_pathway;detection_of_chemical_stimulus_involved_in_sensory_perception_of_smell;integral_to_membrane;signal_transducer_activity;receptor_activity;G-protein_coupled_receptor_activity;olfactory_receptor_activity
2	159152001	159218000	2	159216556	159217512	ENSSSCG00000028482	OR8U1	3	3	3	4	4	3	4	3	4	4	4	5	5	4	4	4	0.655108	signal_transduction;G-protein_coupled_receptor_signaling_pathway;detection_of_chemical_stimulus_involved_in_sensory_perception_of_smell;integral_to_membrane;signal_transducer_activity;receptor_activity;G-protein_coupled_receptor_activity;olfactory_receptor_activity
18	8260001	8268000	18	8263139	8264083	ENSSSCG00000026854	OR9A4	3	3	3	4	5	3	4	3	4	4	4	2	4	3	4	4	0.727438	G-protein_coupled_receptor_signaling_pathway;integral_to_membrane
2	14029001	14044000	2	14034262	14035197	ENSSSCG00000013200	OR9G1	8	5	6	9	9	5	5	5	9	8	5	8	9	9	8	7	1.72119	signal_transduction;G-protein_coupled_receptor_signaling_pathway;detection_of_chemical_stimulus_involved_in_sensory_perception_of_smell;integral_to_membrane;signal_transducer_activity;receptor_activity;G-protein_coupled_receptor_activity;olfactory_receptor_activity
2	159372001	159433000	2	159377053	159377964	ENSSSCG00000014493	OR9G1	10	5	3	8	8	5	7	7	10	9	7	9	9	7	8	8	1.89737	signal_transduction;G-protein_coupled_receptor_signaling_pathway;detection_of_chemical_stimulus_involved_in_sensory_perception_of_smell;integral_to_membrane;signal_transducer_activity;receptor_activity;G-protein_coupled_receptor_activity;olfactory_receptor_activity
2	14079001	14085000	2	14082691	14083608	ENSSSCG00000024094	OR9G1	10	6	5	11	9	6	6	6	10	10	6	10	10	8	9	9	2.00728	signal_transduction;G-protein_coupled_receptor_signaling_pathway;detection_of_chemical_stimulus_involved_in_sensory_perception_of_smell;integral_to_membrane;signal_transducer_activity;receptor_activity;G-protein_coupled_receptor_activity;olfactory_receptor_activity
2	159372001	159433000	2	159419788	159420918	ENSSSCG00000022825	OR9G1	11	6	5	10	10	6	8	8	12	10	8	12	11	10	10	10	2.136	signal_transduction;G-protein_coupled_receptor_signaling_pathway;detection_of_chemical_stimulus_involved_in_sensory_perception_of_smell;integral_to_membrane;signal_transducer_activity;receptor_activity;G-protein_coupled_receptor_activity;olfactory_receptor_activity
2	14029001	14044000	2	14030126	14031853	ENSSSCG00000013201	OR9G4	6	2	3	5	4	2	2	3	5	4	2	4	4	4	5	5	1.29099	signal_transduction;G-protein_coupled_receptor_signaling_pathway;detection_of_chemical_stimulus_involved_in_sensory_perception_of_smell;integral_to_membrane;signal_transducer_activity;receptor_activity;G-protein_coupled_receptor_activity;olfactory_receptor_activity
16	86733001	86769000	16	86738793	86739005	ENSSSCG00000017123	ORF	2	3	1	3	2	2	3	2	3	2	3	3	3	3	3	2	0.632456	Unknown
4	110328001	110336000	4	110329924	110335196	ENSSSCG00000021345	PDE4DIP	11	6	4	7	5	5	6	10	8	9	6	5	5	11	7	4	2.34432	Unknown
15	43478001	43492000	15	43478787	43479194	ENSSSCG00000012370	PFN3	3	2	2	2	2	2	3	2	3	3	3	3	3	2	1	2	0.619139	cytoskeleton_organization;actin_cytoskeleton_organization;actin_cytoskeleton;actin_binding
7	24653001	24663000	7	24656117	24659039	ENSSSCG00000001228	PG3I	5	3	4	3	7	3	9	5	7	5	2	5	4	5	1	5	1.99896	immune_response;antigen_processing_and_presentation;antigen_processing_and_presentation_of_peptide_antigen_via_MHC_class_I;membrane;MHC_class_I_protein_complex;integral_to_membrane;protein_binding
2	10103001	10111000	2	10108165	10109948	ENSSSCG00000013095	PGA3	5	3	3	3	4	4	7	7	3	5	6	6	5	6	4	3	1.45488	proteolysis;aspartic-type_endopeptidase_activity;peptidase_activity;hydrolase_activity
2	9824001	9851000	2	9828894	9838021	ENSSSCG00000013091	PGA3	6	6	6	9	9	7	10	9	8	8	7	10	11	9	8	11	1.66833	proteolysis;aspartic-type_endopeptidase_activity;peptidase_activity;hydrolase_activity
2	10080001	10099000	2	10082528	10091180	ENSSSCG00000029938	PGA4	5	3	3	4	4	4	7	7	4	5	5	5	4	6	4	3	1.26326	proteolysis;aspartic-type_endopeptidase_activity
2	135013001	135024000	2	135011813	135023142	ENSSSCG00000014244	PHAX	2	2	2	2	2	2	2	2	2	2	2	2	2	2	2	2	0	snRNA_export_from_nucleus;nucleus;cytoplasm
13	1764001	1779000	13	1771353	1772399	ENSSSCG00000011185	PHKB	2	1	2	2	2	3	2	2	1	3	2	2	2	2	2	3	0.57373	glycogen_metabolic_process;calmodulin_binding
2	68622001	68655000	2	68642932	68654387	ENSSSCG00000022738	PM20D1	3	3	3	4	3	3	3	4	4	3	3	3	3	3	3	4	0.447214	metabolic_process;hydrolase_activity
2	68593001	68608000	2	68590451	68601889	ENSSSCG00000022985	PM20D1	3	3	2	4	3	3	3	4	3	4	3	3	4	3	4	3	0.57735	Unknown
13	34196001	34218000	13	34208689	34210393	ENSSSCG00000021877	PMAP23	2	2	4	11	8	13	11	9	9	9	2	9	11	7	5	10	3.57538	defense_response;defense_response_to_bacterium;extracellular_region
10	40422001	40458000	10	40431105	40434266	ENSSSCG00000021915	POM121C	4	4	8	5	7	12	11	9	7	9	3	10	13	9	2	11	3.35659	Unknown
7	22839001	22853000	7	22842206	22845259	ENSSSCG00000029787	POM121L2	3	2	2	3	2	2	2	3	3	3	3	2	3	2	2	2	0.512348	Unknown
7	22694001	22701000	7	22695012	22698065	ENSSSCG00000023535	POM121L2	3	2	2	3	2	2	2	3	3	3	3	2	3	2	2	2	0.512348	Unknown
10	23050001	23071000	10	23058323	23058724	ENSSSCG00000029535	POMC	19	9	10	36	45	17	22	23	17	3	12	13	12	10	33	10	11.3032	extracellular_region;hormone_activity
10	22733001	22742000	10	22734927	22735328	ENSSSCG00000022143	POMC	15	7	7	36	46	20	21	24	17	3	12	13	12	11	32	10	11.6612	extracellular_region;hormone_activity
1	243183001	243204000	1	243189689	243190591	ENSSSCG00000005220	PPAPDC2	2	1	2	2	2	2	2	2	1	1	2	2	2	1	2	2	0.447214	metabolic_process;membrane;catalytic_activity
X	97601001	97608000	X	97603419	97606117	ENSSSCG00000012516	PRAME	6	3	5	3	5	3	6	5	6	6	6	6	5	5	2	6	1.36015	Unknown
6	66943001	66950000	6	66943834	66947024	ENSSSCG00000003445	PRAMEF15	2	2	3	4	2	3	3	4	3	3	3	4	4	3	3	4	0.718795	Unknown
2	13330001	13346000	2	13338510	13342016	ENSSSCG00000027553	PRG3	4	4	4	7	6	5	6	6	5	6	5	6	5	6	4	7	1.0247	binding
2	13319001	13328000	2	13320727	13324337	ENSSSCG00000022042	PRG3	5	5	4	7	6	5	7	7	6	6	7	6	5	6	4	8	1.14746	binding
17	13663001	13681000	17	13663699	13667621	ENSSSCG00000007034	PSD3	1	2	2	2	2	2	2	2	2	2	2	2	2	2	2	2	0.25	regulation_of_ARF_protein_signal_transduction;intracellular;membrane_fraction;ARF_guanyl-nucleotide_exchange_factor_activity;phospholipid_binding
10	47476001	47486000	10	47473885	47485833	ENSSSCG00000022045	PTCHD3	3	2	2	3	2	2	3	3	3	3	3	2	2	3	3	3	0.5	integral_to_membrane;membrane;hedgehog_receptor_activity
2	26725001	26739000	2	26730528	26733659	ENSSSCG00000026145	RAG1	2	2	2	3	2	2	3	3	3	3	2	2	3	2	2	3	0.512348	V(D)J_recombination;pre-B_cell_allelic_exclusion;DNA_recombination;metabolic_process;histone_monoubiquitination;chromatin_modification;B_cell_differentiation;T_cell_differentiation_in_thymus;protein_autoubiquitination;nucleic_acid_phosphodiester_bond_hydrolysis;pre-B_cell_allelic_exclusion;negative_regulation_of_thymocyte_apoptosis;B_cell_differentiation;histone_monoubiquitination;death;negative_…
14	94399001	94415000	14	94399746	94402738	ENSSSCG00000010355	RALGDS	3	5	4	6	6	6	16	14	6	9	5	9	8	6	2	6	3.6782	small_GTPase_mediated_signal_transduction;regulation_of_small_GTPase_mediated_signal_transduction;intracellular;guanyl-nucleotide_exchange_factor_activity
14	94647001	94658000	14	94649770	94652492	ENSSSCG00000010353	RALGDS	4	6	5	6	6	5	17	16	7	11	7	8	8	6	4	7	3.8422	regulation_of_small_GTPase_mediated_signal_transduction;intracellular;guanyl-nucleotide_exchange_factor_activity;regulation_of_small_GTPase_mediated_signal_transduction;intracellular;guanyl-nucleotide_exchange_factor_activity
14	94620001	94636000	14	94625362	94627832	ENSSSCG00000010356	RALGDS	4	5	5	6	7	6	20	17	7	11	6	10	10	7	3	8	4.58258	small_GTPase_mediated_signal_transduction;regulation_of_small_GTPase_mediated_signal_transduction;intracellular;guanyl-nucleotide_exchange_factor_activity
5	24131001	24139000	5	24133018	24139024	ENSSSCG00000024919	RDH16	3	3	5	7	6	6	7	9	4	4	3	5	7	5	3	6	1.79699	metabolic_process;oxidation-reduction_process;nucleotide_binding;oxidoreductase_activity
5	24086001	24113000	5	24089392	24094285	ENSSSCG00000000419	RDH16	4	3	7	10	9	7	9	9	5	5	6	6	13	8	7	8	2.48998	metabolic_process;oxidation-reduction_process;nucleotide_binding;oxidoreductase_activity
5	24086001	24113000	5	24099870	24105570	ENSSSCG00000000414	RDH16	4	3	7	11	9	8	9	10	6	6	6	6	14	8	7	9	2.70108	metabolic_process;oxidoreductase_activity
12	26707001	26747000	12	26741580	26746440	ENSSSCG00000017574	RDM1	2	4	4	4	4	3	5	4	5	5	4	3	4	4	4	4	0.771902	DNA_repair;DNA_recombination;nucleotide_binding;nucleic_acid_binding
12	26707001	26747000	12	26727930	26732792	ENSSSCG00000017575	RDM1	1	3	3	3	3	3	4	3	4	4	3	2	2	4	3	3	0.816497	DNA_repair;DNA_recombination;nucleotide_binding
3	68016001	68033000	3	68017043	68019436	ENSSSCG00000028309	REG3G	5	5	5	6	8	5	6	6	7	6	6	7	7	7	8	8	1.08781	binding
X	42258001	42268000	X	42264201	42264589	ENSSSCG00000012255	RPS15A	4	1	3	2	4	2	3	3	4	4	3	4	3	3	2	4	0.928709	translation;intracellular;ribosome;structural_constituent_of_ribosome
2	44073001	44083000	2	44078431	44082946	ENSSSCG00000028525	SAA4	2	3	2	3	3	3	3	3	4	3	3	3	3	3	4	3	0.516398	acute-phase_response;response_to_stilbenoid;extracellular_region;high-density_lipoprotein_particle
1	284434001	284469000	1	284447110	284451960	ENSSSCG00000005474	SAL1	16	7	8	2	2	3	6	2	3	8	2	19	10	2	20	6	6.12645	transport;extracellular_region;transporter_activity;binding;pheromone_binding
15	134235001	134242000	15	134234854	134240678	ENSSSCG00000029694	SLC23A3	1	1	2	2	3	2	2	2	3	3	1	2	3	2	1	2	0.730297	transport;transmembrane_transport;membrane;transporter_activity
6	52415001	52422000	6	52415290	52422099	ENSSSCG00000003250	SLC7A3	5	3	4	5	5	4	8	8	8	7	5	9	7	5	6	6	1.73085	amino_acid_transmembrane_transport;amino_acid_transport;transport;transmembrane_transport;membrane;integral_to_membrane;amino_acid_transmembrane_transporter_activity
6	52775001	52804000	6	52784755	52792351	ENSSSCG00000003247	SLC7A3	4	3	3	8	8	3	9	9	8	7	7	8	8	8	8	9	2.24722	transport;transmembrane_transport;membrane
6	52775001	52804000	6	52792449	52797099	ENSSSCG00000028154	SLC7A3	5	5	7	12	13	7	18	18	18	15	10	21	15	12	6	14	5.15752	Unknown
9	66935001	66943000	9	66934893	66941731	ENSSSCG00000025612	SPATA19	2	2	2	2	2	3	3	3	2	2	2	3	3	2	2	2	0.478714	Unknown
9	6751001	6769000	9	6764724	6765311	ENSSSCG00000014789	SSU72	1	1	2	4	4	2	2	3	5	5	1	4	4	4	0	4	1.5864	mRNA_processing;nucleus;phosphoprotein_phosphatase_activity
9	6634001	6651000	9	6638704	6639036	ENSSSCG00000014787	SSU72	2	2	3	4	4	3	5	4	7	10	4	4	5	7	6	6	2.08167	mRNA_processing;nucleus;phosphoprotein_phosphatase_activity
10	78746001	78832000	10	78768771	78823346	ENSSSCG00000011176	SUSD4	14	9	15	21	16	15	25	26	23	21	15	17	23	18	15	21	4.66011	Unknown;
8	30951001	30960000	8	30951973	30959786	ENSSSCG00000022262	TBC1D1	2	2	2	2	3	2	2	2	2	2	2	2	2	2	2	2	0.25	Unknown
4	106139001	106145000	4	106140217	106143383	ENSSSCG00000006609	TCHHL1	3	2	3	3	4	2	3	3	3	3	3	3	3	3	3	2	0.5	calcium_ion_binding;
10	21745001	21754000	10	21746750	21749788	ENSSSCG00000023470	TFB2M	3	2	3	2	3	3	2	2	2	2	2	2	2	2	2	3	0.478714	Unknown
6	27295001	27309000	6	27297759	27308638	ENSSSCG00000002824	TGH	6	5	5	5	4	6	6	7	8	7	6	7	7	4	7	7	1.18145	hydrolase_activity
14	7869001	7880000	14	7876068	7880416	ENSSSCG00000025094	TNFRSF10B	5	2	4	4	3	3	10	10	10	8	6	10	13	7	3	6	3.32666	binding;binding
7	82181001	82187000	7	82181004	82181590	ENSSSCG00000028680	TRADV15-1	14	4	4	5	7	6	5	6	11	18	9	8	6	6	7	5	3.82916	protein_binding
7	82544001	82568000	7	82554539	82565942	ENSSSCG00000023624	TRAV12-3	10	3	7	3	4	6	6	5	9	17	8	6	6	5	7	5	3.36093	protein_binding
7	82496001	82533000	7	82506344	82506969	ENSSSCG00000025872	TRAV14/DV4.1	11	3	5	10	6	5	5	3	7	15	8	4	5	5	7	6	3.16162	protein_binding
7	82274001	82293000	7	82281866	82282491	ENSSSCG00000023346	TRAV14/DV4.1	11	3	5	10	6	5	5	3	7	15	8	4	5	5	7	6	3.16162	protein_binding
7	82274001	82293000	7	82276655	82280677	ENSSSCG00000026335	TRAV18	11	3	3	10	6	4	5	5	8	14	8	5	6	4	5	4	3.11381	Unknown
7	82496001	82533000	7	82511135	82512175	ENSSSCG00000002077	TRAV18	19	4	5	15	12	9	9	10	12	21	13	9	10	8	7	9	4.568	Unknown
7	82320001	82328000	7	82322889	82324569	ENSSSCG00000002081	TRAV18	23	5	10	15	10	8	7	11	14	21	12	11	11	10	10	11	4.65072	protein_binding
7	82496001	82533000	7	82524888	82530870	ENSSSCG00000027075	TRAV18	23	4	9	15	10	10	7	10	14	21	12	12	12	10	10	12	4.71125	protein_binding
7	82496001	82533000	7	82529825	82530435	ENSSSCG00000023790	TRAV18	30	4	8	24	17	11	11	14	22	38	17	17	17	16	9	16	8.48896	protein_binding
7	82296001	82314000	7	82299859	82300402	ENSSSCG00000029524	TRAV21	7	2	2	6	4	7	3	5	6	8	7	6	5	3	5	6	1.85742	protein_binding
7	82475001	82493000	7	82488433	82488976	ENSSSCG00000026313	TRAV21	7	2	2	6	4	7	3	5	6	8	7	6	5	3	5	6	1.85742	protein_binding
7	82394001	82436000	7	82412784	82413338	ENSSSCG00000023252	TRAV22	11	3	3	5	7	7	5	5	9	12	8	10	8	9	10	7	2.70724	protein_binding
7	82296001	82314000	7	82306610	82307158	ENSSSCG00000024807	TRAV22	10	2	3	8	7	4	6	5	7	13	7	4	5	5	6	4	2.73252	protein_binding
7	82258001	82268000	7	82257955	82258446	ENSSSCG00000021202	TRAV23DV6	14	3	4	9	9	7	6	7	14	20	12	9	9	8	11	9	4.16283	protein_binding
7	82475001	82493000	7	82474849	82475415	ENSSSCG00000025824	TRAV23DV6	20	6	8	9	8	10	8	8	17	25	12	9	10	8	10	10	5.13647	protein_binding
7	82296001	82314000	7	82313420	82313986	ENSSSCG00000025373	TRAV23DV6	20	6	7	9	8	10	8	8	17	25	12	9	10	8	10	10	5.1829	protein_binding
7	82394001	82436000	7	82404223	82404747	ENSSSCG00000022863	TRAV24	17	4	5	7	12	9	9	9	17	28	14	13	12	11	13	11	5.65059	protein_binding
7	82330001	82350000	7	82333128	82334537	ENSSSCG00000021666	TRAV24	22	6	7	10	14	12	11	11	21	38	17	14	13	13	14	13	7.49667	protein_binding
7	82394001	82436000	7	82416801	82417390	ENSSSCG00000028409	TRAV25	15	3	3	4	5	5	4	5	10	18	8	7	5	7	8	6	4.18678	protein_binding
7	82353001	82392000	7	82362291	82362868	ENSSSCG00000002085	TRAV26-2	19	5	7	7	14	13	9	11	15	22	17	14	12	13	13	15	4.47027	protein_binding
7	82475001	82493000	7	82485847	82486867	ENSSSCG00000002084	TRAV8-6	10	2	4	8	7	5	3	4	6	13	6	5	5	6	6	6	2.65832	protein_binding
7	82296001	82314000	7	82302487	82302994	ENSSSCG00000002078	TRAV8-6	10	3	5	9	6	5	3	5	6	14	8	5	6	7	7	6	2.73176	protein_binding
7	82544001	82568000	7	82556889	82557409	ENSSSCG00000002090	TRAV8-6	11	3	7	6	5	8	2	3	10	21	9	6	6	8	8	7	4.38178	protein_binding
7	82686001	82710000	7	82698800	82699299	ENSSSCG00000002071	TRAV8-6	11	3	7	7	6	8	2	3	10	22	9	6	6	8	9	8	4.54927	protein_binding
18	7776001	7784000	18	7776934	7777450	ENSSSCG00000016479	TRBV19	2	4	2	2	4	2	4	4	3	2	4	3	3	3	3	3	0.816497	Unknown
18	7776001	7784000	18	7782247	7783040	ENSSSCG00000016480	TRBV20-1	2	4	4	7	5	2	9	11	7	10	6	9	8	7	8	5	2.68328	protein_binding
7	82228001	82243000	7	82232740	82233021	ENSSSCG00000002069	TRDV1	7	1	2	1	3	4	3	4	7	7	5	5	4	4	5	3	1.91377	protein_binding
7	82439001	82459000	7	82433719	82461878	ENSSSCG00000002072	TRDV1	29	7	10	15	18	18	13	13	30	47	24	19	21	18	21	17	9.45868	protein_binding
1	43785001	43795000	1	43787655	43792674	ENSSSCG00000004231	TRIADIN	3	2	3	3	3	2	2	2	2	3	3	2	2	2	2	2	0.5	integral_to_membrane;sarcoplasmic_reticulum;receptor_binding
3	22187001	22206000	3	22196092	22197360	ENSSSCG00000007827	TRIP11	10	7	6	21	23	10	13	13	10	6	12	9	9	9	18	10	5.0183	protein_targeting_to_Golgi;protein_binding
X	90158001	90169000	X	90165045	90170333	ENSSSCG00000012481	TSPAN6	3	1	2	1	2	1	2	2	2	2	2	2	2	3	2	2	0.57373	signal_transduction;positive_regulation_of_I-kappaB_kinase/NF-kappaB_cascade;membrane;integral_to_membrane;signal_transducer_activity
1	202365001	202371000	1	202365116	202366927	ENSSSCG00000030068	TXNDC16	3	2	2	2	3	3	3	3	2	3	3	2	2	3	3	2	0.512348	Unknown
15	148307001	148320000	15	148312529	148313413	ENSSSCG00000024029	UGT1A3	6	4	5	9	4	4	5	5	5	5	6	7	8	5	7	4	1.50416	metabolic_process;"transferase_activity_transferring_hexosyl_groups"
8	71105001	71116000	8	71105942	71111905	ENSSSCG00000026944	UGT2B10	7	6	6	3	3	3	7	7	5	5	9	3	3	3	3	3	2.0166	metabolic_process;"transferase_activity_transferring_hexosyl_groups"
9	3718001	3731000	9	3718554	3725457	ENSSSCG00000014618	URGCP	4	3	5	5	5	3	6	4	7	6	4	4	4	4	4	4	1.09545	membrane;integral_to_membrane;nucleotide_binding;GTP_binding;hydrolase_activity;"hydrolase_activity_acting_on_acid_anhydrides"
6	153909001	153916000	6	153911566	153915019	ENSSSCG00000003922	UROD	2	2	2	3	2	2	3	2	3	2	2	3	3	2	2	3	0.5	porphyrin-containing_compound_biosynthetic_process;heme_biosynthetic_process;heme_metabolic_process;nucleus;cytoplasm;cytosol;microtubule_cytoskeleton;uroporphyrinogen_decarboxylase_activity;lyase_activity;carboxy-lyase_activity
15	43378001	43395000	15	43390499	43392052	ENSSSCG00000022577	USP17L2	3	3	3	7	9	7	8	9	3	3	5	9	10	7	7	10	2.70724	ubiquitin-dependent_protein_catabolic_process;ubiquitin_thiolesterase_activity
6	54924001	54932000	6	54924381	54925285	ENSSSCG00000003305	VN1R4	3	2	2	3	3	2	3	2	3	3	3	3	3	3	3	3	0.447214	G-protein_coupled_receptor_signaling_pathway;integral_to_membrane;pheromone_receptor_activity
3	44955001	44961000	3	44959042	44960556	ENSSSCG00000021799	ZNF169	1	1	1	1	1	1	2	1	1	1	1	1	1	1	1	1	0.25	intracellular;zinc_ion_binding
3	45106001	45112000	3	45106277	45107791	ENSSSCG00000028738	ZNF169	1	1	1	1	1	1	2	1	1	1	1	1	1	1	1	1	0.25	intracellular;zinc_ion_binding
3	48137001	48145000	3	48138885	48143316	ENSSSCG00000008114	ZNF514	1	1	1	2	1	1	1	1	1	2	2	1	1	1	1	1	0.403113	regulation_of_transcription_DNA-dependent;intracellular;nucleic_acid_binding;zinc_ion_binding
8	44638001	44656000	8	44654535	44655304	ENSSSCG00000008849	ZNF732	18	9	9	17	16	9	15	18	16	16	16	16	17	16	21	18	3.4827	regulation_of_transcription_DNA-dependent;intracellular;nucleic_acid_binding
6	56921001	56946000	6	56926564	56928631	ENSSSCG00000003987	ZSCAN4	3	2	2	2	2	2	2	3	3	3	2	3	2	4	3	3	0.629153	transcription_DNA-dependent;"regulation_of_transcription_DNA-dependent";viral_reproduction;intracellular;nucleus;nucleic_acid_binding;sequence-specific_DNA_binding_transcription_factor_activity;zinc_ion_binding;metal_ion_binding
6	55837001	55853000	6	55845854	55849680	ENSSSCG00000003321	ZSCAN5B	4	5	4	4	5	5	6	5	7	5	4	5	6	5	4	5	0.853913	regulation_of_transcription_DNA-dependent;intracellular;nucleus;nucleic_acid_binding;zinc_ion_binding;sequence-specific_DNA_binding_transcription_factor_activity
X	56136001	56145000	X	56141747	56144179	ENSSSCG00000012359	ZXDB	4	2	4	3	5	2	4	5	4	5	4	5	5	4	2	5	1.12361	intracellular;nucleic_acid_binding;zinc_ion_binding
	The exact CN for the T-cell receptor genes cannot be determined because the sequenced DNA was derived from wehite blood cells.

## Sheet: B
Chr	Start	End	Chr	Gene_Start	Gene_End	EnsGeneID	GeneSymbol	AsWB01	AsWB02	AsWB03	EuWB01	EuWB02	EuWB03	AsD01	AsD02	AsD03	AsD04	AsD05	EuD01	EuD02	EuD03	EuD04	EuD05	StDev	GO
11	71064001	71107000	11	71084180	71099507	ENSSSCG00000022549	ABCC4	4	3	3	4	5	4	8	6	3	7	4	3	3	4	7	5	1.63172	ATP_binding;ATPase_activity
11	71622001	71652000	11	71618817	71635484	ENSSSCG00000028848	ABCC4	5	4	4	4	5	4	9	9	5	8	5	4	4	5	7	5	1.78769	transport;transmembrane_transport;integral_to_membrane;ATP_binding;"ATPase_activity_coupled_to_transmembrane_movement_of_substances"
11	71064001	71107000	11	71066907	71081126	ENSSSCG00000026286	ABCC4	4	4	5	5	8	4	15	12	4	12	7	7	5	7	8	9	3.33667	transport;transmembrane_transport;integral_to_membrane;ATP_binding;"ATPase_activity_coupled_to_transmembrane_movement_of_substances"
8	140155001	140204000	8	140152539	140167776	ENSSSCG00000009215	ABCG2	4	3	4	6	4	4	6	5	5	6	4	7	4	4	8	7	1.43614	membrane
8	140117001	140153000	8	140128466	140140474	ENSSSCG00000024105	ABCG2	4	3	4	6	5	4	6	4	5	5	5	7	4	4	9	7	1.5438	ATP_binding;ATPase_activity
7	102786001	102795000	7	102786805	102791429	ENSSSCG00000002349	ACOT4	4	3	4	4	3	3	3	3	4	4	3	4	4	4	4	6	0.774597	very_long-chain_fatty_acid_metabolic_process;long-chain_fatty_acid_metabolic_process;succinyl-CoA_metabolic_process;lipid_metabolic_process;acyl-CoA_metabolic_process;saturated_monocarboxylic_acid_metabolic_process;unsaturated_monocarboxylic_acid_metabolic_process;dicarboxylic_acid_metabolic_process;short-chain_fatty_acid_metabolic_process;peroxisome;palmitoyl-CoA_hydrolase_activity;acyl-CoA_hydr…
2	8544001	8554000	2	8544927	8553182	ENSSSCG00000027969	AHNAK	8	7	6	9	8	6	9	8	8	7	8	10	8	9	6	9	1.20416	protein_binding
X	98123001	98132000	X	98130874	98131403	ENSSSCG00000012529	AMMECR1L	2	1	1	1	4	2	2	3	2	2	2	2	3	2	1	2	0.816497	Unknown
4	126669001	126685000	4	126682471	126684129	ENSSSCG00000023034	AMY1A	20	20	16	16	15	14	16	15	19	14	16	16	17	15	15	15	1.90504	carbohydrate_metabolic_process;catalytic_activity;cation_binding
4	126276001	126289000	4	126279066	126287844	ENSSSCG00000025216	AMY2	20	18	15	17	16	15	15	14	16	13	15	16	15	14	14	15	1.7127	carbohydrate_metabolic_process;metabolic_process;carbohydrate_catabolic_process;extracellular_region;extracellular_space;catalytic_activity;alpha-amylase_activity;calcium_ion_binding;hydrolase_activity;"hydrolase_activity_acting_on_glycosyl_bonds";chloride_ion_binding;cation_binding;metal_ion_binding
4	126669001	126685000	4	126676540	126682403	ENSSSCG00000021417	AMY2A	19	16	14	16	17	13	14	14	15	13	14	16	14	14	13	14	1.65328	carbohydrate_metabolic_process;catalytic_activity;cation_binding
4	126553001	126567000	4	126555009	126563173	ENSSSCG00000028277	AMY2A	21	18	15	18	17	14	15	15	17	14	16	17	16	15	15	15	1.82117	carbohydrate_metabolic_process;catalytic_activity;cation_binding
4	126523001	126548000	4	126526446	126534670	ENSSSCG00000022983	AMY2B	20	18	15	17	17	14	15	14	17	14	16	16	15	15	14	15	1.69312	carbohydrate_metabolic_process;catalytic_activity;cation_binding
4	126490001	126507000	4	126491806	126500728	ENSSSCG00000030140	AMY2B	19	18	14	16	16	14	14	13	15	12	15	16	15	14	13	14	1.82117	carbohydrate_metabolic_process;metabolic_process;catalytic_activity;hydrolase_activity;"hydrolase_activity_acting_on_glycosyl_bonds";cation_binding
4	126651001	126665000	4	126656602	126661097	ENSSSCG00000025300	AMY2B	21	19	15	18	18	15	15	15	16	14	16	17	15	15	14	15	1.96214	carbohydrate_metabolic_process;catalytic_activity;cation_binding
17	16213001	16297000	17	16260942	16265124	ENSSSCG00000026090	ANKRD26	8	8	7	8	9	7	9	10	9	9	9	8	9	9	8	9	0.816497	Unknown
1	271587001	271594000	1	271586834	271591395	ENSSSCG00000005398	BAAT	4	5	4	4	4	5	5	5	5	5	5	3	4	3	4	4	0.704154	bile_acid_conjugation;glycine_metabolic_process;lipid_metabolic_process;acyl-CoA_metabolic_process;bile_acid_biosynthetic_process;taurine_metabolic_process;cytosol;intracellular_membrane-bounded_organelle;palmitoyl-CoA_hydrolase_activity;N-acyltransferase_activity;thiolester_hydrolase_activity;glycine_N-choloyltransferase_activity;hydrolase_activity
3	29677001	29685000	3	29677833	29680570	ENSSSCG00000026966	BFAR	2	5	2	4	4	3	5	4	4	5	2	4	6	7	2	3	1.5	Unknown
1	314642001	314671000	1	314646461	314648079	ENSSSCG00000005862	BTN1A1	8	4	4	14	12	6	19	19	8	21	19	14	8	13	8	13	5.57225	protein_binding
3	142917001	142946000	3	142921464	142923089	ENSSSCG00000008662	BTN1A1	9	5	5	16	14	7	23	22	9	18	23	12	10	11	8	14	6.06493	protein_binding
3	143152001	143183000	3	143174808	143176417	ENSSSCG00000028849	BTN1A1	10	8	7	18	15	11	25	25	10	20	25	14	11	12	10	16	6.13426	protein_binding
1	314776001	314798000	1	314782155	314783524	ENSSSCG00000005861	BTN1A1	14	13	13	27	25	18	36	37	16	31	39	21	16	19	18	25	8.78635	protein_binding
1	314515001	314538000	1	314536081	314536458	ENSSSCG00000023543	BTN1A1	13	14	12	29	27	22	42	43	18	36	38	25	19	20	17	29	10.1817	protein_binding
7	28085001	28119000	7	28097311	28107941	ENSSSCG00000001441	BTN3A3	2	2	3	3	4	2	3	4	6	3	4	4	4	3	6	5	1.25831	membrane;integral_to_membrane;protein_binding
14	144070001	144087000	14	144069483	144082346	ENSSSCG00000010719	C10orf88	3	2	3	4	3	3	3	3	3	3	3	4	3	3	2	3	0.516398	Unknown
17	38633001	38639000	17	38632919	38635409	ENSSSCG00000007192	C20ORF202	2	1	2	2	2	2	2	2	3	2	2	1	1	1	2	2	0.543906	Unknown
3	118913001	118924000	3	118912947	118918798	ENSSSCG00000022058	C2orf28	3	2	3	3	2	2	2	3	2	3	2	2	3	3	2	2	0.512348	protein_binding
15	105956001	105968000	15	105959228	105959515	ENSSSCG00000016048	C2ORF88	4	3	3	4	2	2	3	3	3	3	4	2	2	3	3	3	0.680074	Unknown
16	29147001	29183000	16	29149959	29150903	ENSSSCG00000024922	C5orf39	2	1	3	5	5	5	6	6	4	4	1	7	5	5	3	3	1.76895	Unknown
16	29287001	29294000	16	29290647	29291186	ENSSSCG00000016868	C5ORF39	1	2	3	5	4	4	4	6	6	5	1	8	4	3	0	6	2.15639	Unknown
1	243183001	243204000	1	243198175	243203157	ENSSSCG00000005221	C9ORF68	3	2	2	2	2	2	3	3	3	2	3	2	2	3	3	3	0.516398	Unknown
X	13257001	13272000	X	13252984	13266473	ENSSSCG00000020980	CA5B	4	2	3	2	4	2	4	4	4	4	4	4	5	4	2	4	0.966092	Unknown
13	34380001	34390000	13	34385521	34387435	ENSSSCG00000011349	CAMP	3	4	4	14	10	16	13	12	11	12	4	10	12	9	3	11	4.26615	defense_response;defense_response_to_bacterium;negative_regulation_of_growth_of_symbiont_in_host;negative_regulation_of_growth_of_symbiont_on_or_near_host_surface;defense_response_to_Gram-negative_bacterium;defense_response_to_Gram-positive_bacterium;killing_by_host_of_symbiont_cells;extracellular_region;specific_granule
3	7224001	7230000	3	7227010	7228948	ENSSSCG00000007631	CASR	9	4	4	4	10	4	7	9	6	8	8	5	7	8	9	6	2.08167	signal_transduction;G-protein_coupled_receptor_signaling_pathway;membrane;integral_to_membrane;signal_transducer_activity;receptor_activity;G-protein_coupled_receptor_activity
3	7210001	7216000	3	7211447	7212730	ENSSSCG00000007639	CASR	14	6	8	4	15	5	13	13	10	15	9	10	11	10	11	11	3.34103	signal_transduction;G-protein_coupled_receptor_signaling_pathway;membrane;integral_to_membrane;signal_transducer_activity;receptor_activity;G-protein_coupled_receptor_activity
5	66029001	66050000	5	66034449	66046894	ENSSSCG00000025680	CD163	9	6	8	11	14	11	15	17	16	8	10	23	22	13	9	12	4.89217	membrane;scavenger_receptor_activity;membrane;scavenger_receptor_activity
10	78746001	78832000	10	78815135	78816017	ENSSSCG00000020648	CDK17	18	10	18	20	17	15	25	28	25	22	19	13	22	17	17	21	4.63636	protein_phosphorylation;protein_kinase_activity;ATP_binding
14	133001	145000	14	137245	145584	ENSSSCG00000009578	CDK20	15	11	19	18	19	14	24	21	27	18	13	17	21	15	10	17	4.51617	protein_phosphorylation;phosphorylation;nucleotide_binding;protein_kinase_activity;protein_serine/threonine_kinase_activity;ATP_binding;kinase_activity;"transferase_activity_transferring_phosphorus-containing_groups";protein_tyrosine_kinase_activity
15	155273001	155286000	15	155272556	155280728	ENSSSCG00000016385	CDK20	15	11	19	20	20	17	25	22	28	18	12	19	24	16	10	20	4.99333	protein_phosphorylation;protein_kinase_activity;protein_serine/threonine_kinase_activity;ATP_binding;"transferase_activity_transferring_phosphorus-containing_groups";protein_tyrosine_kinase_activity
15	89522001	89541000	15	89532289	89536128	ENSSSCG00000027516	CIR1	3	2	2	3	2	2	3	2	3	3	3	2	3	2	2	2	0.512348	negative_regulation_of_transcription_DNA-dependent;histone_deacetylase_complex;nucleus;protein_binding
1	91877001	91902000	1	91882390	91889388	ENSSSCG00000004436	COL10A1	4	3	3	2	2	1	3	2	3	3	3	3	3	3	3	2	0.704154	extracellular_region;proteinaceous_extracellular_matrix;collagen;cell_cortex
6	152173001	152193000	6	152174801	152186519	ENSSSCG00000003892	CYP4A11	12	10	9	12	12	10	17	12	12	10	10	13	15	14	10	17	2.48244	oxidation-reduction_process;monooxygenase_activity;iron_ion_binding;electron_carrier_activity;oxidoreductase_activity;"oxidoreductase_activity_acting_on_paired_donors_with_incorporation_or_reduction_of_molecular_oxygen";heme_binding;metal_ion_binding
6	152157001	152167000	6	152159765	152166258	ENSSSCG00000003890	CYP4A11	13	14	10	14	14	14	21	14	13	11	15	16	18	18	14	23	3.40343	oxidation-reduction_process;iron_ion_binding;electron_carrier_activity;"oxidoreductase_activity_acting_on_paired_donors_with_incorporation_or_reduction_of_molecular_oxygen";heme_binding
6	151923001	151944000	6	151937979	151938422	ENSSSCG00000026921	CYP4A22	11	14	9	11	11	12	16	10	11	10	12	15	14	15	12	18	2.5025	oxidation-reduction_process;iron_ion_binding;electron_carrier_activity;"oxidoreductase_activity_acting_on_paired_donors_with_incorporation_or_reduction_of_molecular_oxygen";heme_binding
2	61518001	61526000	2	61521098	61521966	ENSSSCG00000029579	CYP4F3	3	2	4	7	7	5	7	5	5	5	5	9	7	8	6	7	1.84391	oxidation-reduction_process;iron_ion_binding;electron_carrier_activity;"oxidoreductase_activity_acting_on_paired_donors_with_incorporation_or_reduction_of_molecular_oxygen";heme_binding
6	151991001	152016000	6	151996428	151997949	ENSSSCG00000023702	CYP4X1	6	4	5	7	5	4	6	6	6	5	6	4	5	6	7	7	1.03078	oxidation-reduction_process;iron_ion_binding;electron_carrier_activity;"oxidoreductase_activity_acting_on_paired_donors_with_incorporation_or_reduction_of_molecular_oxygen";heme_binding
13	147793001	147816000	13	147798372	147806455	ENSSSCG00000028871	CYTA1_PIG	3	1	3	2	3	3	4	7	4	10	4	3	3	2	3	3	2.12525	negative_regulation_of_peptidase_activity;negative_regulation_of_endopeptidase_activity;intracellular;cytoplasm;endopeptidase_inhibitor_activity;cysteine-type_endopeptidase_inhibitor_activity;peptidase_inhibitor_activity
X	25346001	25352000	X	25345682	25347496	ENSSSCG00000012192	DCAF8L1	2	1	2	1	2	1	3	3	2	2	2	2	2	2	1	2	0.619139	protein_binding
X	66562001	66571000	X	66565552	66569173	ENSSSCG00000025063	DMRTC2	4	2	4	2	4	2	3	4	4	3	4	4	4	4	2	4	0.885061	regulation_of_transcription_DNA-dependent;sex_differentiation;nucleus;sequence-specific_DNA_binding;"regulation_of_transcription_DNA-dependent";sex_differentiation;nucleus;sequence-specific_DNA_binding
18	58574001	58589000	18	58585086	58585976	ENSSSCG00000016765	F5	11	4	3	16	13	20	27	22	20	23	10	27	21	13	12	19	7.3004	Unknown
15	116039001	116046000	15	116039810	116040891	ENSSSCG00000026143	FAM126B	3	2	2	2	3	1	2	2	2	2	3	1	1	2	3	2	0.680074	Unknown
7	102993001	103010000	7	102997112	103012716	ENSSSCG00000002353	FAM161B	2	2	2	4	4	4	2	3	2	3	4	2	4	2	2	2	0.930949	Unknown
3	45090001	45104000	3	45093945	45102159	ENSSSCG00000026202	FAM22F	18	18	28	47	45	23	62	57	71	56	25	66	73	44	20	48	19.4978	Unknown
4	105972001	105998000	4	105979429	105993549	ENSSSCG00000030031	FLG2	19	16	19	13	15	15	31	25	27	24	15	21	23	17	18	16	5.09738	Unknown;;
2	11981001	12010000	2	11997037	12008278	ENSSSCG00000022597	GLYAT	7	10	8	5	6	5	7	5	8	7	5	5	10	5	8	4	1.86078	mitochondrion;glycine_N-acyltransferase_activity
2	11981001	12010000	2	11982264	11993814	ENSSSCG00000013149	GLYAT	8	11	8	5	6	5	7	5	8	6	5	5	10	5	8	4	2.02896	mitochondrion;glycine_N-acyltransferase_activity
2	12056001	12072000	2	12057667	12070449	ENSSSCG00000013150	GLYAT	8	11	8	5	6	4	7	5	8	6	5	5	10	5	8	4	2.09662	mitochondrion;glycine_N-acyltransferase_activity
7	134262001	134271000	7	134263914	134267493	ENSSSCG00000002624	GSTA1	10	4	5	2	7	3	7	4	4	3	4	4	5	10	2	6	2.44949	metabolic_process;glutathione_transferase_activity;transferase_activity;protein_binding
X	36946001	36957000	X	36949111	36949458	ENSSSCG00000025331	HIST2H2AB	1	0	1	2	3	2	3	3	4	3	1	2	3	5	0	4	1.4477	nucleosome_assembly;nucleosome;nucleus;DNA_binding
2	72509001	72545000	2	72526600	72527664	ENSSSCG00000024580	HNRNPA2B1	12	17	9	21	6	12	9	12	18	11	8	8	7	6	6	6	4.6619	nucleotide_binding;nucleic_acid_binding
2	72479001	72489000	2	72483089	72484153	ENSSSCG00000028617	HNRNPA2B1	12	17	9	21	6	12	9	12	18	11	8	8	7	6	6	6	4.6619	nucleotide_binding;nucleic_acid_binding
1	225068001	225077000	1	225073670	225074215	ENSSSCG00000021011	IFN-ALPHA-11	28	21	26	36	32	27	45	40	45	45	29	42	38	35	38	32	7.46966	defense_response;response_to_virus;extracellular_region;extracellular_space;cytokine_activity;cytokine_receptor_binding
1	225104001	225200000	1	225138616	225194615	ENSSSCG00000026980	IFN-ALPHA-14	22	19	21	31	30	18	40	39	41	38	22	35	38	32	27	28	7.94539	defense_response;response_to_virus;extracellular_region;extracellular_space;cytokine_activity;cytokine_receptor_binding
1	224909001	224921000	1	224912405	224913232	ENSSSCG00000026838	IFN-ALPHA-8	32	28	32	41	39	32	53	49	52	48	37	48	43	43	45	38	7.70714	defense_response;response_to_virus;extracellular_region;extracellular_space;cytokine_activity;cytokine_receptor_binding
1	224693001	224700000	1	224699121	224699633	ENSSSCG00000005149	IFN-DELTA-2	3	3	3	3	3	4	3	4	4	3	3	3	3	3	2	3	0.5	defense_response;response_to_virus;extracellular_region;extracellular_space;cytokine_activity;cytokine_receptor_binding
1	225104001	225200000	1	225090349	225139200	ENSSSCG00000027736	IFNW1	11	8	8	12	13	7	21	21	16	14	13	17	13	13	20	11	4.41022	defense_response;extracellular_region;cytokine_receptor_binding
3	59616001	59672000	3	59628612	59656229	ENSSSCG00000027295	IGKV1D-43	10	8	7	7	12	4	18	16	11	15	5	13	21	9	13	14	4.73242	protein_binding
3	59739001	59765000	3	59753693	59754231	ENSSSCG00000008205	IGKV1D-43	12	8	12	9	16	7	23	21	15	20	5	19	29	11	17	20	6.57774	protein_binding
3	59929001	59988000	3	59985883	59986648	ENSSSCG00000022682	IGKV2-28	20	19	30	16	28	13	33	38	30	32	9	20	57	15	11	37	12.5645	protein_binding
3	59739001	59765000	3	59749609	59750318	ENSSSCG00000029057	IGKV2-28	20	20	32	19	32	15	36	42	30	33	9	24	60	16	10	39	13.3702	protein_binding
3	59616001	59672000	3	59648030	59648796	ENSSSCG00000020750	IGKV2-28	21	20	30	18	33	14	36	43	33	34	10	25	61	18	12	41	13.5029	protein_binding;protein_binding
14	52238001	52294000	14	52287691	52288126	ENSSSCG00000023089	IGLV8-61	3	7	8	9	12	11	13	19	13	12	5	12	13	15	3	11	4.33397	protein_binding
14	52238001	52294000	14	52274481	52274916	ENSSSCG00000027500	IGLV8-61	3	8	8	10	14	12	14	20	13	12	6	13	14	15	4	11	4.40407	protein_binding
3	45315001	45327000	3	45319221	45326338	ENSSSCG00000008088	IL1B	8	6	7	9	11	8	10	11	10	9	9	11	10	10	10	11	1.5	inflammatory_response;immune_response;fever_generation;positive_regulation_of_cell_division;extracellular_region;extracellular_space;interleukin-1_receptor_binding;cytokine_activity;growth_factor_activity
9	144378001	144391000	9	144381161	144388329	ENSSSCG00000015601	INTS7	3	3	2	3	2	2	2	3	2	2	2	3	2	3	3	3	0.516398	Unknown
9	144378001	144391000	9	144388386	144389573	ENSSSCG00000021090	INTS7	3	2	3	2	2	2	2	1	2	2	3	2	2	2	3	2	0.543906	Unknown
4	97400001	97442000	4	97408857	97430022	ENSSSCG00000025885	ITLN2	7	4	6	10	10	6	9	7	13	12	6	9	8	7	10	8	2.38048	signal_transduction;receptor_binding
10	78746001	78832000	10	78751958	78752281	ENSSSCG00000025845	KCTD1	1	2	5	5	5	5	6	7	8	4	1	7	8	3	0	5	2.50333	Unknown
9	30985001	30991000	9	30985881	30987448	ENSSSCG00000026903	KDM4D	2	2	3	5	5	6	5	4	4	4	2	4	7	4	2	7	1.66833	protein_binding
9	30853001	30860000	9	30857320	30859828	ENSSSCG00000024456	KDM4D	2	1	2	5	4	4	5	5	4	4	1	3	6	4	0	6	1.82574	protein_binding
9	31015001	31021000	9	31018601	31020168	ENSSSCG00000021751	KDM4D	2	2	3	6	5	7	6	5	4	4	3	5	7	5	2	8	1.89297	protein_binding
6	40659001	40671000	6	40659035	40666537	ENSSSCG00000002915	KIRREL2	1	1	2	2	3	2	2	2	2	3	1	2	2	2	1	2	0.619139	membrane;protein_binding
8	43537001	43618000	8	43550236	43602062	ENSSSCG00000008842	KIT	2	2	2	2	2	2	2	2	2	2	2	5	6	7	2	4	1.66833	protein_phosphorylation;transmembrane_receptor_protein_tyrosine_kinase_signaling_pathway;phosphorylation;activation_of_MAPK_activity;myeloid_progenitor_cell_differentiation;lymphoid_progenitor_cell_differentiation;myeloid_leukocyte_differentiation;glycosphingolipid_metabolic_process;intracellular_protein_kinase_cascade;spermatid_development;male_gonad_development;response_to_radiation;positive_re…
13	147679001	147705000	13	147681195	147711773	ENSSSCG00000028475	KPNA1	3	2	2	3	2	2	3	3	2	2	3	2	2	3	3	2	0.512348	protein_import_into_nucleus;transport;protein_transport;nucleus;cytoplasm;binding;protein_transporter_activity;protein_binding
5	18200001	18208000	5	18200542	18205776	ENSSSCG00000000245	KRT6C	8	5	8	10	9	9	11	12	10	8	8	11	8	9	9	9	1.63299	intermediate_filament;keratin_filament;structural_molecule_activity
3	22208001	22222000	3	22202581	22221915	ENSSSCG00000026077	LCMT1	9	8	7	25	28	11	14	15	11	5	11	8	8	8	19	8	6.59514	methyltransferase_activity
15	18426001	18469000	15	18441731	18456507	ENSSSCG00000015691	LCT	4	3	3	4	4	4	7	8	5	4	4	7	5	5	4	5	1.43759	carbohydrate_metabolic_process;"hydrolase_activity_hydrolyzing_O-glycosyl_compounds"
1	125443001	125455000	1	125443231	125450364	ENSSSCG00000021143	LIPC	2	1	2	2	3	2	3	2	3	2	2	3	2	2	2	2	0.543906	protein_binding
12	26707001	26747000	12	26716457	26723604	ENSSSCG00000017576	LRRC37A	3	4	5	5	5	4	6	6	6	6	5	4	4	5	5	5	0.885061	Unknown
4	138803001	138825000	4	138808248	138810824	ENSSSCG00000022090	LRRC8D	2	2	2	3	2	2	3	3	3	2	3	3	3	2	2	2	0.512348	protein_binding
4	138673001	138685000	4	138672479	138675055	ENSSSCG00000024047	LRRC8D	2	2	2	3	2	2	3	3	3	2	3	3	3	2	2	2	0.512348	protein_binding
2	72509001	72545000	2	72513249	72515701	ENSSSCG00000013562	MBD3L2	10	11	6	16	5	8	7	7	14	10	6	6	5	5	5	5	3.42296	Unknown
2	72553001	72573000	2	72569577	72570731	ENSSSCG00000013559	MBD3L2	15	21	11	26	8	13	11	13	24	15	10	11	8	8	8	8	5.81808	Unknown;
10	78736001	78742000	10	78738889	78741207	ENSSSCG00000011175	MGAT4C	16	9	14	18	16	14	21	23	21	19	16	16	21	16	15	20	3.54436	carbohydrate_metabolic_process;membrane;"transferase_activity_transferring_hexosyl_groups"
9	11119001	11135000	9	11119062	11132962	ENSSSCG00000014861	MOGAT2	3	3	4	3	4	3	4	4	3	2	2	4	3	4	3	4	0.704154	triglyceride_biosynthetic_process;intestinal_absorption;diacylglycerol_biosynthetic_process;lipid_metabolic_process;endoplasmic_reticulum;transferase_activity;"transferase_activity_transferring_acyl_groups";"transferase_activity_transferring_acyl_groups_other_than_amino-acyl_groups";2-acylglycerol_O-acyltransferase_activity;acetyltransferase_activity
9	78580001	78594000	9	78583165	78589263	ENSSSCG00000015309	MTERF	2	3	3	3	3	3	2	2	3	2	2	2	3	2	2	3	0.516398	transcription_termination_DNA-dependent;termination_of_mitochondrial_transcription;DNA_geometric_change;mitochondrial_nucleoid;double-stranded_DNA_binding;protein_binding
7	59030001	59051000	7	59043062	59043553	ENSSSCG00000023794	MYADM	2	1	2	3	3	3	3	3	3	3	2	3	3	2	3	2	0.629153	Unknown
7	59197001	59219000	7	59210448	59211359	ENSSSCG00000023021	MYADM	3	1	2	4	3	3	4	5	4	4	2	5	3	2	5	3	1.19548	Unknown
4	111314001	111344000	4	111313567	111334750	ENSSSCG00000006714	NBPF11	34	20	24	19	31	16	22	33	27	29	23	24	24	24	15	25	5.5	Unknown;
4	110277001	110294000	4	110281179	110293011	ENSSSCG00000006704	NBPF6	35	18	20	21	28	15	23	32	27	31	25	24	24	28	19	23	5.41564	Unknown
4	111113001	111142000	4	111112801	111134628	ENSSSCG00000006711	NBPF6	48	27	30	24	38	21	28	39	33	37	34	31	30	31	22	30	6.86021	Unknown
6	52451001	52467000	6	52451045	52456468	ENSSSCG00000003248	NP_001231094.1	6	4	7	9	10	6	11	11	10	10	10	11	10	9	9	10	2.08066	amino_acid_transmembrane_transport;transport;transmembrane_transport;membrane;amino_acid_transmembrane_transporter_activity
13	34134001	34143000	13	34137326	34140850	ENSSSCG00000028664	NPG3	4	4	4	23	11	18	12	12	14	13	6	12	13	13	10	12	5.09534	defense_response;extracellular_region;defense_response;defense_response_to_bacterium;extracellular_region
X	49920001	49930000	X	49921896	49922390	ENSSSCG00000024298	NUDT11	3	1	3	1	2	2	4	4	4	2	3	4	3	3	1	3	1.07819	hydrolase_activity
X	97204001	97217000	X	97200764	97212408	ENSSSCG00000028913	NXF2	3	1	2	2	3	1	3	3	3	4	3	4	4	4	2	4	1.0247	transport;mRNA_transport;mRNA_export_from_nucleus;intracellular;nucleus;cytoplasm;RNA_binding
X	97569001	97586000	X	97566495	97576275	ENSSSCG00000028825	NXF2B	4	2	3	2	4	2	5	5	5	5	4	5	5	5	2	5	1.28938	mRNA_export_from_nucleus;transport;mRNA_transport;intracellular;nucleus;cytoplasm;nucleotide_binding;RNA_binding
X	97540001	97555000	X	97547611	97557392	ENSSSCG00000026976	NXF2B	4	2	3	2	4	2	5	5	5	5	4	5	5	5	2	5	1.28938	mRNA_export_from_nucleus;transport;mRNA_transport;intracellular;nucleus;cytoplasm;nucleotide_binding;RNA_binding
2	78623001	78657000	2	78649327	78656605	ENSSSCG00000027864	OBSCN	1	1	1	2	2	2	3	3	2	2	2	2	3	2	1	2	0.680074	protein_binding
9	1913001	1924000	9	1913305	1914246	ENSSSCG00000014591	OR10AB1P	7	9	8	7	6	7	7	8	8	7	7	9	8	6	7	8	0.892095	signal_transduction;G-protein_coupled_receptor_signaling_pathway;detection_of_chemical_stimulus_involved_in_sensory_perception_of_smell;integral_to_membrane;signal_transducer_activity;receptor_activity;G-protein_coupled_receptor_activity;olfactory_receptor_activity
2	160627001	160686000	2	160628082	160629059	ENSSSCG00000014545	OR10AG1	3	2	3	3	2	3	3	2	2	3	2	2	2	3	3	2	0.516398	G-protein_coupled_receptor_signaling_pathway;detection_of_chemical_stimulus_involved_in_sensory_perception_of_smell;integral_to_membrane;olfactory_receptor_activity
1	312165001	312208000	1	312186369	312187484	ENSSSCG00000023281	OR10AG1	4	3	4	4	4	4	2	2	4	4	2	4	4	3	4	4	0.816497	G-protein_coupled_receptor_signaling_pathway;integral_to_membrane
1	312165001	312208000	1	312203726	312204688	ENSSSCG00000005795	OR10AG1	6	5	5	5	5	4	3	3	5	5	3	5	5	5	5	5	0.885061	G-protein_coupled_receptor_signaling_pathway;detection_of_chemical_stimulus_involved_in_sensory_perception_of_smell;integral_to_membrane;olfactory_receptor_activity
1	312217001	312235000	1	312226076	312227008	ENSSSCG00000005796	OR10AG1	5	4	4	6	5	4	2	3	5	5	3	5	6	5	4	6	1.1547	G-protein_coupled_receptor_signaling_pathway;detection_of_chemical_stimulus_involved_in_sensory_perception_of_smell;integral_to_membrane;olfactory_receptor_activity
1	312165001	312208000	1	312194069	312195030	ENSSSCG00000005794	OR10AG1	6	2	2	6	2	2	2	1	2	2	1	2	8	2	3	2	2.00728	signal_transduction;G-protein_coupled_receptor_signaling_pathway;detection_of_chemical_stimulus_involved_in_sensory_perception_of_smell;integral_to_membrane;signal_transducer_activity;receptor_activity;G-protein_coupled_receptor_activity;olfactory_receptor_activity
7	26426001	26452000	7	26447211	26449061	ENSSSCG00000023881	OR10C1	24	10	13	26	25	10	23	23	17	42	11	18	34	22	14	28	8.93308	signal_transduction;G-protein_coupled_receptor_signaling_pathway;detection_of_chemical_stimulus_involved_in_sensory_perception_of_smell;integral_to_membrane;signal_transducer_activity;receptor_activity;G-protein_coupled_receptor_activity;olfactory_receptor_activity
7	25964001	25986000	7	25969392	25970384	ENSSSCG00000001294	OR10C1	32	16	21	34	35	16	33	27	22	49	15	24	40	30	21	36	9.61401	signal_transduction;G-protein_coupled_receptor_signaling_pathway;detection_of_chemical_stimulus_involved_in_sensory_perception_of_smell;integral_to_membrane;signal_transducer_activity;receptor_activity;G-protein_coupled_receptor_activity;olfactory_receptor_activity
7	26144001	26160000	7	26146636	26147598	ENSSSCG00000024582	OR10C1	41	20	27	43	43	20	42	38	28	65	20	31	53	38	27	46	12.6853	signal_transduction;G-protein_coupled_receptor_signaling_pathway;detection_of_chemical_stimulus_involved_in_sensory_perception_of_smell;integral_to_membrane;signal_transducer_activity;receptor_activity;G-protein_coupled_receptor_activity;olfactory_receptor_activity
7	26524001	26543000	7	26524882	26525844	ENSSSCG00000029188	OR10C1	46	22	31	44	44	21	44	39	29	67	20	34	55	39	29	49	12.96	signal_transduction;G-protein_coupled_receptor_signaling_pathway;detection_of_chemical_stimulus_involved_in_sensory_perception_of_smell;integral_to_membrane;signal_transducer_activity;receptor_activity;G-protein_coupled_receptor_activity;olfactory_receptor_activity
9	56460001	56469000	9	56461063	56461998	ENSSSCG00000029071	OR10D3	5	4	3	4	5	4	5	5	4	3	5	5	5	4	5	5	0.727438	G-protein_coupled_receptor_signaling_pathway;detection_of_chemical_stimulus_involved_in_sensory_perception_of_smell;integral_to_membrane;olfactory_receptor_activity
7	82928001	82938000	7	82934038	82935187	ENSSSCG00000026156	OR10G3	3	2	2	3	3	2	3	2	3	3	3	3	2	3	2	3	0.5	G-protein_coupled_receptor_signaling_pathway;detection_of_chemical_stimulus_involved_in_sensory_perception_of_smell;integral_to_membrane;olfactory_receptor_activity
9	56237001	56251000	9	56239423	56240358	ENSSSCG00000021872	OR10G9	6	4	5	6	6	4	7	7	6	7	5	7	7	6	7	7	1.06262	G-protein_coupled_receptor_signaling_pathway;detection_of_chemical_stimulus_involved_in_sensory_perception_of_smell;integral_to_membrane;olfactory_receptor_activity
9	56135001	56143000	9	56139991	56140986	ENSSSCG00000015159	OR10S1	6	6	16	2	2	4	5	7	8	10	3	3	7	6	6	6	3.43451	G-protein_coupled_receptor_signaling_pathway;detection_of_chemical_stimulus_involved_in_sensory_perception_of_smell;integral_to_membrane;olfactory_receptor_activity
9	56237001	56251000	9	56245533	56246498	ENSSSCG00000015162	OR10S1	5	6	16	2	2	4	5	6	8	10	3	3	7	6	6	5	3.44238	G-protein_coupled_receptor_signaling_pathway;detection_of_chemical_stimulus_involved_in_sensory_perception_of_smell;integral_to_membrane;olfactory_receptor_activity
4	99632001	99658000	4	99645588	99646559	ENSSSCG00000006448	OR10X1	5	3	6	7	11	5	6	9	6	7	5	12	10	5	5	7	2.48244	signal_transduction;G-protein_coupled_receptor_signaling_pathway;detection_of_chemical_stimulus_involved_in_sensory_perception_of_smell;integral_to_membrane;signal_transducer_activity;receptor_activity;G-protein_coupled_receptor_activity;olfactory_receptor_activity
4	99836001	99860000	4	99847592	99848619	ENSSSCG00000028176	OR10X1	4	2	7	8	13	5	5	11	6	6	4	13	9	4	4	5	3.32415	signal_transduction;G-protein_coupled_receptor_signaling_pathway;detection_of_chemical_stimulus_involved_in_sensory_perception_of_smell;integral_to_membrane;signal_transducer_activity;receptor_activity;G-protein_coupled_receptor_activity;olfactory_receptor_activity
4	99632001	99658000	4	99656063	99657090	ENSSSCG00000028353	OR10X1	4	2	8	8	14	5	5	12	6	6	4	13	9	4	4	5	3.56312	signal_transduction;G-protein_coupled_receptor_signaling_pathway;detection_of_chemical_stimulus_involved_in_sensory_perception_of_smell;integral_to_membrane;signal_transducer_activity;receptor_activity;G-protein_coupled_receptor_activity;olfactory_receptor_activity
4	99632001	99658000	4	99637791	99638726	ENSSSCG00000006447	OR10Z1	3	2	2	2	2	2	3	3	3	3	3	4	3	2	3	3	0.60208	signal_transduction;G-protein_coupled_receptor_signaling_pathway;detection_of_chemical_stimulus_involved_in_sensory_perception_of_smell;integral_to_membrane;signal_transducer_activity;receptor_activity;G-protein_coupled_receptor_activity;olfactory_receptor_activity
7	85504001	85533000	7	85531915	85533130	ENSSSCG00000027630	OR11G2	14	10	10	13	14	11	15	13	14	16	14	16	14	16	14	15	1.92246	signal_transduction;G-protein_coupled_receptor_signaling_pathway;detection_of_chemical_stimulus_involved_in_sensory_perception_of_smell;integral_to_membrane;signal_transducer_activity;receptor_activity;G-protein_coupled_receptor_activity;olfactory_receptor_activity
7	85504001	85533000	7	85513473	85514414	ENSSSCG00000023039	OR11H6	4	4	3	4	4	3	5	5	5	4	5	5	5	4	4	5	0.704154	signal_transduction;G-protein_coupled_receptor_signaling_pathway;detection_of_chemical_stimulus_involved_in_sensory_perception_of_smell;integral_to_membrane;signal_transducer_activity;receptor_activity;G-protein_coupled_receptor_activity;olfactory_receptor_activity
7	85781001	85804000	7	85799299	85800240	ENSSSCG00000022179	OR11H6	4	4	3	4	4	3	5	5	5	4	5	5	5	4	4	5	0.704154	signal_transduction;G-protein_coupled_receptor_signaling_pathway;detection_of_chemical_stimulus_involved_in_sensory_perception_of_smell;integral_to_membrane;signal_transducer_activity;receptor_activity;G-protein_coupled_receptor_activity;olfactory_receptor_activity
7	85504001	85533000	7	85519035	85521315	ENSSSCG00000025895	OR11H6	6	4	5	7	7	5	7	6	7	7	7	8	7	5	5	7	1.12546	signal_transduction;G-protein_coupled_receptor_signaling_pathway;detection_of_chemical_stimulus_involved_in_sensory_perception_of_smell;integral_to_membrane;signal_transducer_activity;receptor_activity;G-protein_coupled_receptor_activity;olfactory_receptor_activity
7	85781001	85804000	7	85792398	85794678	ENSSSCG00000028105	OR11H6	6	4	5	7	7	5	7	6	7	7	7	8	7	5	5	7	1.12546	signal_transduction;G-protein_coupled_receptor_signaling_pathway;detection_of_chemical_stimulus_involved_in_sensory_perception_of_smell;integral_to_membrane;signal_transducer_activity;receptor_activity;G-protein_coupled_receptor_activity;olfactory_receptor_activity
7	25382001	25420000	7	25404552	25405478	ENSSSCG00000028714	OR12D2	17	13	16	43	28	16	33	21	27	49	17	34	29	25	26	21	10.0894	signal_transduction;G-protein_coupled_receptor_signaling_pathway;detection_of_chemical_stimulus_involved_in_sensory_perception_of_smell;integral_to_membrane;signal_transducer_activity;receptor_activity;G-protein_coupled_receptor_activity;olfactory_receptor_activity
7	25542001	25561000	7	25543388	25544314	ENSSSCG00000028426	OR12D2	21	16	16	47	33	18	36	23	28	52	20	37	30	28	28	22	10.5513	signal_transduction;G-protein_coupled_receptor_signaling_pathway;detection_of_chemical_stimulus_involved_in_sensory_perception_of_smell;integral_to_membrane;signal_transducer_activity;receptor_activity;G-protein_coupled_receptor_activity;olfactory_receptor_activity
7	25641001	25652000	7	25642479	25643405	ENSSSCG00000030245	OR12D2	19	16	16	48	34	19	36	24	28	54	19	37	30	29	29	24	10.9962	signal_transduction;G-protein_coupled_receptor_signaling_pathway;detection_of_chemical_stimulus_involved_in_sensory_perception_of_smell;integral_to_membrane;signal_transducer_activity;receptor_activity;G-protein_coupled_receptor_activity;olfactory_receptor_activity
7	25739001	25757000	7	25740114	25741040	ENSSSCG00000025358	OR12D2	22	19	19	51	36	20	39	24	30	56	22	38	30	31	32	24	11.0587	signal_transduction;G-protein_coupled_receptor_signaling_pathway;detection_of_chemical_stimulus_involved_in_sensory_perception_of_smell;integral_to_membrane;signal_transducer_activity;receptor_activity;G-protein_coupled_receptor_activity;olfactory_receptor_activity
7	25664001	25678000	7	25668014	25668940	ENSSSCG00000025278	OR12D2	21	18	18	50	35	20	39	25	30	57	22	39	31	31	29	25	11.242	signal_transduction;G-protein_coupled_receptor_signaling_pathway;detection_of_chemical_stimulus_involved_in_sensory_perception_of_smell;integral_to_membrane;signal_transducer_activity;receptor_activity;G-protein_coupled_receptor_activity;olfactory_receptor_activity
7	25706001	25720000	7	25707901	25708827	ENSSSCG00000020762	OR12D2	21	19	19	52	36	21	41	25	30	57	22	38	32	31	31	24	11.3913	signal_transduction;G-protein_coupled_receptor_signaling_pathway;detection_of_chemical_stimulus_involved_in_sensory_perception_of_smell;integral_to_membrane;signal_transducer_activity;receptor_activity;G-protein_coupled_receptor_activity;olfactory_receptor_activity
7	25480001	25492000	7	25483895	25484821	ENSSSCG00000023024	OR12D2	23	19	19	53	37	19	39	26	32	60	23	41	32	33	31	25	11.9331	signal_transduction;G-protein_coupled_receptor_signaling_pathway;detection_of_chemical_stimulus_involved_in_sensory_perception_of_smell;integral_to_membrane;signal_transducer_activity;receptor_activity;G-protein_coupled_receptor_activity;olfactory_receptor_activity
7	25759001	25786000	7	25760807	25761754	ENSSSCG00000030598	OR12D3	5	5	5	12	8	6	7	5	6	12	5	8	6	7	8	6	2.26477	signal_transduction;G-protein_coupled_receptor_signaling_pathway;detection_of_chemical_stimulus_involved_in_sensory_perception_of_smell;integral_to_membrane;signal_transducer_activity;receptor_activity;G-protein_coupled_receptor_activity;olfactory_receptor_activity
14	153330001	153348000	14	153345297	153346217	ENSSSCG00000021153	OR13A1	4	3	5	4	5	5	7	6	7	7	4	5	5	5	5	5	1.14746	G-protein_coupled_receptor_signaling_pathway;detection_of_chemical_stimulus_involved_in_sensory_perception_of_smell;integral_to_membrane;olfactory_receptor_activity
14	153391001	153400000	14	153392555	153393475	ENSSSCG00000023358	OR13A1	4	3	5	4	5	5	7	6	7	7	4	5	5	5	5	5	1.14746	G-protein_coupled_receptor_signaling_pathway;detection_of_chemical_stimulus_involved_in_sensory_perception_of_smell;integral_to_membrane;olfactory_receptor_activity
14	153690001	153708000	14	153705320	153706255	ENSSSCG00000028243	OR13A1	4	3	5	4	5	5	7	6	7	8	4	5	5	5	5	5	1.27639	G-protein_coupled_receptor_signaling_pathway;detection_of_chemical_stimulus_involved_in_sensory_perception_of_smell;integral_to_membrane;olfactory_receptor_activity
14	153371001	153378000	14	153372743	153373660	ENSSSCG00000026691	OR13A1	10	7	10	8	10	6	13	11	14	14	11	8	9	7	11	9	2.41868	G-protein_coupled_receptor_signaling_pathway;integral_to_membrane
14	153426001	153432000	14	153426847	153428330	ENSSSCG00000021900	OR13A1	7	5	7	7	8	4	11	10	11	13	10	8	9	6	12	7	2.55522	signal_transduction;G-protein_coupled_receptor_signaling_pathway;detection_of_chemical_stimulus_involved_in_sensory_perception_of_smell;integral_to_membrane;signal_transducer_activity;receptor_activity;G-protein_coupled_receptor_activity;olfactory_receptor_activity
1	264317001	264328000	1	264319125	264322293	ENSSSCG00000005328	OR13J1	3	2	2	2	3	3	5	4	7	5	2	3	3	2	2	3	1.42449	signal_transduction;G-protein_coupled_receptor_signaling_pathway;detection_of_chemical_stimulus_involved_in_sensory_perception_of_smell;integral_to_membrane;signal_transducer_activity;receptor_activity;G-protein_coupled_receptor_activity;olfactory_receptor_activity
1	264423001	264430000	1	264428756	264430267	ENSSSCG00000005329	OR13J1	4	3	4	4	6	3	10	11	9	10	4	6	6	3	2	6	2.86865	signal_transduction;G-protein_coupled_receptor_signaling_pathway;detection_of_chemical_stimulus_involved_in_sensory_perception_of_smell;integral_to_membrane;signal_transducer_activity;receptor_activity;G-protein_coupled_receptor_activity;olfactory_receptor_activity
7	25442001	25453000	7	25449174	25450103	ENSSSCG00000022817	OR14J1	23	21	20	46	40	23	34	22	31	53	23	38	30	31	32	28	9.49715	signal_transduction;G-protein_coupled_receptor_signaling_pathway;detection_of_chemical_stimulus_involved_in_sensory_perception_of_smell;integral_to_membrane;signal_transducer_activity;receptor_activity;G-protein_coupled_receptor_activity;olfactory_receptor_activity
7	25457001	25475000	7	25470547	25471482	ENSSSCG00000030290	OR14J1	23	21	22	48	43	25	36	24	31	55	24	40	31	33	34	28	9.95239	G-protein_coupled_receptor_signaling_pathway;integral_to_membrane
7	25423001	25429000	7	25423628	25424548	ENSSSCG00000026800	OR14J1	23	17	17	47	41	22	35	23	32	56	23	39	31	32	33	28	10.7717	signal_transduction;G-protein_coupled_receptor_signaling_pathway;detection_of_chemical_stimulus_involved_in_sensory_perception_of_smell;integral_to_membrane;signal_transducer_activity;receptor_activity;G-protein_coupled_receptor_activity;olfactory_receptor_activity
12	50925001	50944000	12	50933615	50934550	ENSSSCG00000026065	OR1A1	12	5	15	14	22	8	28	17	17	13	10	22	23	22	16	30	6.97496	G-protein_coupled_receptor_signaling_pathway;detection_of_chemical_stimulus_involved_in_sensory_perception_of_smell;integral_to_membrane;olfactory_receptor_activity
12	50766001	50773000	12	50771791	50772708	ENSSSCG00000025617	OR1A1	10	6	15	16	27	11	16	15	17	12	10	24	27	26	16	29	7.13413	G-protein_coupled_receptor_signaling_pathway;detection_of_chemical_stimulus_involved_in_sensory_perception_of_smell;integral_to_membrane;olfactory_receptor_activity
12	51068001	51099000	12	51068321	51069250	ENSSSCG00000023490	OR1A1	12	5	15	16	25	15	19	16	18	13	11	25	31	28	17	28	7.17287	G-protein_coupled_receptor_signaling_pathway;integral_to_membrane
12	50775001	50799000	12	50785926	50786993	ENSSSCG00000027054	OR1A1	11	6	18	13	24	10	26	17	15	14	10	21	24	24	15	34	7.37451	G-protein_coupled_receptor_signaling_pathway;detection_of_chemical_stimulus_involved_in_sensory_perception_of_smell;integral_to_membrane;olfactory_receptor_activity
12	50801001	50812000	12	50810939	50811868	ENSSSCG00000025360	OR1A1	12	7	19	18	26	12	22	18	20	15	11	25	31	28	20	33	7.4406	G-protein_coupled_receptor_signaling_pathway;detection_of_chemical_stimulus_involved_in_sensory_perception_of_smell;integral_to_membrane;olfactory_receptor_activity
12	51101001	51124000	12	51103565	51104494	ENSSSCG00000027631	OR1A1	13	8	20	17	28	13	29	19	19	16	11	26	29	30	20	36	7.98227	G-protein_coupled_receptor_signaling_pathway;integral_to_membrane
12	51026001	51041000	12	51037139	51038973	ENSSSCG00000027193	OR1A1	15	10	26	17	28	15	31	20	20	17	13	26	31	30	21	39	8.00807	G-protein_coupled_receptor_signaling_pathway;integral_to_membrane
12	51135001	51174000	12	51154743	51155669	ENSSSCG00000022583	OR1A1	13	8	20	20	31	15	20	17	18	14	12	29	32	33	19	32	8.08471	G-protein_coupled_receptor_signaling_pathway;integral_to_membrane
12	51043001	51065000	12	51050704	51051633	ENSSSCG00000024173	OR1A1	13	8	20	20	32	15	22	19	21	16	12	29	33	31	20	36	8.28427	G-protein_coupled_receptor_signaling_pathway;integral_to_membrane
12	50925001	50944000	12	50940999	50941928	ENSSSCG00000024366	OR1A1	15	9	25	18	30	15	31	21	20	17	13	27	31	32	21	39	8.30662	G-protein_coupled_receptor_signaling_pathway;detection_of_chemical_stimulus_involved_in_sensory_perception_of_smell;integral_to_membrane;olfactory_receptor_activity
12	51135001	51174000	12	51165588	51166517	ENSSSCG00000025650	OR1A1	12	5	17	20	30	14	19	18	18	14	11	28	33	30	19	32	8.31865	G-protein_coupled_receptor_signaling_pathway;integral_to_membrane
12	50946001	50956000	12	50954397	50955059	ENSSSCG00000017843	OR1A1	12	8	16	19	30	12	20	18	19	14	12	29	34	30	18	34	8.44369	G-protein_coupled_receptor_signaling_pathway;detection_of_chemical_stimulus_involved_in_sensory_perception_of_smell;integral_to_membrane;olfactory_receptor_activity
12	50880001	50898000	12	50890780	50892043	ENSSSCG00000017838	OR1D2	4	3	5	4	6	5	16	4	4	5	5	8	4	6	4	7	3.05232	signal_transduction;G-protein_coupled_receptor_signaling_pathway;detection_of_chemical_stimulus_involved_in_sensory_perception_of_smell;integral_to_membrane;signal_transducer_activity;receptor_activity;G-protein_coupled_receptor_activity;olfactory_receptor_activity
12	50902001	50911000	12	50907917	50908897	ENSSSCG00000017839	OR1D2	8	4	11	8	12	5	16	9	7	10	7	7	8	8	8	15	3.23458	signal_transduction;G-protein_coupled_receptor_signaling_pathway;detection_of_chemical_stimulus_involved_in_sensory_perception_of_smell;integral_to_membrane;signal_transducer_activity;receptor_activity;G-protein_coupled_receptor_activity;olfactory_receptor_activity
1	295633001	295645000	1	295642618	295643562	ENSSSCG00000028498	OR1J2	7	5	4	8	9	4	7	8	9	10	6	10	9	7	8	7	1.89297	signal_transduction;G-protein_coupled_receptor_signaling_pathway;detection_of_chemical_stimulus_involved_in_sensory_perception_of_smell;integral_to_membrane;signal_transducer_activity;receptor_activity;G-protein_coupled_receptor_activity;olfactory_receptor_activity
1	296389001	296396000	1	296392367	296392894	ENSSSCG00000005868	OR1J4	7	7	4	10	7	8	6	2	9	6	5	12	13	9	11	9	2.92617	G-protein_coupled_receptor_signaling_pathway;detection_of_chemical_stimulus_involved_in_sensory_perception_of_smell;integral_to_membrane;olfactory_receptor_activity
1	295228001	295234000	1	295229401	295229928	ENSSSCG00000005871	OR1J4	12	8	8	11	16	5	8	16	13	16	13	13	9	7	10	10	3.39546	G-protein_coupled_receptor_signaling_pathway;integral_to_membrane
1	296787001	296805000	1	296790658	296791701	ENSSSCG00000024099	OR1J4	6	6	5	10	11	4	8	9	19	10	9	12	10	9	9	10	3.42965	signal_transduction;G-protein_coupled_receptor_signaling_pathway;detection_of_chemical_stimulus_involved_in_sensory_perception_of_smell;integral_to_membrane;signal_transducer_activity;receptor_activity;G-protein_coupled_receptor_activity;olfactory_receptor_activity
1	295272001	295280000	1	295277041	295278003	ENSSSCG00000027732	OR1J4	10	5	6	14	18	6	12	13	15	17	13	14	13	11	10	14	3.78539	G-protein_coupled_receptor_signaling_pathway;detection_of_chemical_stimulus_involved_in_sensory_perception_of_smell;integral_to_membrane;olfactory_receptor_activity
1	295458001	295466000	1	295460588	295461529	ENSSSCG00000025505	OR1J4	10	5	5	16	17	4	11	13	14	16	12	14	13	12	13	15	4.03113	G-protein_coupled_receptor_signaling_pathway;integral_to_membrane
1	314970001	314979000	1	314975915	314976862	ENSSSCG00000022414	OR1J4	12	6	7	19	16	7	15	14	16	18	11	19	17	13	16	18	4.32049	signal_transduction;G-protein_coupled_receptor_signaling_pathway;detection_of_chemical_stimulus_involved_in_sensory_perception_of_smell;integral_to_membrane;signal_transducer_activity;receptor_activity;G-protein_coupled_receptor_activity;olfactory_receptor_activity
1	297184001	297191000	1	297187670	297188614	ENSSSCG00000026788	OR1J4	12	5	6	15	16	6	14	19	15	21	12	16	14	11	15	14	4.4754	signal_transduction;G-protein_coupled_receptor_signaling_pathway;detection_of_chemical_stimulus_involved_in_sensory_perception_of_smell;integral_to_membrane;signal_transducer_activity;receptor_activity;G-protein_coupled_receptor_activity;olfactory_receptor_activity
1	295094001	295101000	1	295097659	295098600	ENSSSCG00000027082	OR1J4	14	7	6	18	19	6	15	18	19	19	19	19	16	13	17	16	4.72537	G-protein_coupled_receptor_signaling_pathway;detection_of_chemical_stimulus_involved_in_sensory_perception_of_smell;integral_to_membrane;olfactory_receptor_activity
1	296217001	296224000	1	296217571	296218503	ENSSSCG00000024501	OR1J4	14	8	7	23	19	11	18	17	18	22	14	22	20	16	19	22	4.93795	G-protein_coupled_receptor_signaling_pathway;integral_to_membrane
1	297071001	297077000	1	297071815	297072756	ENSSSCG00000025123	OR1J4	20	12	11	26	28	7	24	22	29	31	22	31	29	23	27	27	7.29812	signal_transduction;G-protein_coupled_receptor_signaling_pathway;detection_of_chemical_stimulus_involved_in_sensory_perception_of_smell;integral_to_membrane;signal_transducer_activity;receptor_activity;G-protein_coupled_receptor_activity;olfactory_receptor_activity
1	294887001	294893000	1	294887394	294888320	ENSSSCG00000005559	OR1J4	21	12	11	26	29	7	25	22	29	31	22	31	29	23	27	27	7.33485	signal_transduction;G-protein_coupled_receptor_signaling_pathway;detection_of_chemical_stimulus_involved_in_sensory_perception_of_smell;integral_to_membrane;signal_transducer_activity;receptor_activity;G-protein_coupled_receptor_activity;olfactory_receptor_activity
1	296992001	297004000	1	296992994	296994439	ENSSSCG00000027517	OR1L1	5	5	3	4	4	2	5	2	5	5	4	5	6	5	5	4	1.13835	signal_transduction;G-protein_coupled_receptor_signaling_pathway;detection_of_chemical_stimulus_involved_in_sensory_perception_of_smell;integral_to_membrane;signal_transducer_activity;receptor_activity;G-protein_coupled_receptor_activity;olfactory_receptor_activity
1	294805001	294824000	1	294808827	294809765	ENSSSCG00000005534	OR1L1	5	5	4	6	6	4	6	2	6	5	5	8	8	6	6	5	1.45917	signal_transduction;G-protein_coupled_receptor_signaling_pathway;detection_of_chemical_stimulus_involved_in_sensory_perception_of_smell;integral_to_membrane;signal_transducer_activity;receptor_activity;G-protein_coupled_receptor_activity;olfactory_receptor_activity
2	81193001	81207000	2	81202099	81203019	ENSSSCG00000020949	OR1L1	7	7	8	5	8	5	9	8	10	8	9	10	8	8	6	8	1.48324	G-protein_coupled_receptor_signaling_pathway;integral_to_membrane
2	81193001	81207000	2	81195536	81196456	ENSSSCG00000029585	OR1L1	7	7	8	5	8	4	8	8	10	8	9	10	8	8	6	8	1.5864	G-protein_coupled_receptor_signaling_pathway;integral_to_membrane
1	297013001	297021000	1	297015516	297016436	ENSSSCG00000029193	OR1L8	17	12	11	22	16	15	16	10	21	16	12	23	22	19	16	23	4.35842	signal_transduction;G-protein_coupled_receptor_signaling_pathway;detection_of_chemical_stimulus_involved_in_sensory_perception_of_smell;integral_to_membrane;signal_transducer_activity;receptor_activity;G-protein_coupled_receptor_activity;olfactory_receptor_activity
1	294910001	294926000	1	294923006	294923941	ENSSSCG00000023988	OR1L8	15	11	9	22	16	14	16	11	19	16	11	23	22	18	16	22	4.453	signal_transduction;G-protein_coupled_receptor_signaling_pathway;detection_of_chemical_stimulus_involved_in_sensory_perception_of_smell;integral_to_membrane;signal_transducer_activity;receptor_activity;G-protein_coupled_receptor_activity;olfactory_receptor_activity
1	297093001	297109000	1	297106383	297107315	ENSSSCG00000026240	OR1L8	15	11	9	22	16	14	16	11	19	16	11	23	22	18	16	22	4.453	signal_transduction;G-protein_coupled_receptor_signaling_pathway;detection_of_chemical_stimulus_involved_in_sensory_perception_of_smell;integral_to_membrane;signal_transducer_activity;receptor_activity;G-protein_coupled_receptor_activity;olfactory_receptor_activity
1	296197001	296214000	1	296208346	296209281	ENSSSCG00000030316	OR1L8	16	9	7	23	17	15	16	10	20	17	11	24	23	19	16	24	5.40023	G-protein_coupled_receptor_signaling_pathway;integral_to_membrane
12	51176001	51188000	12	51187033	51187983	ENSSSCG00000028570	OR1N1	3	2	2	3	2	2	3	3	2	3	2	3	3	3	3	2	0.512348	signal_transduction;G-protein_coupled_receptor_signaling_pathway;detection_of_chemical_stimulus_involved_in_sensory_perception_of_smell;integral_to_membrane;signal_transducer_activity;receptor_activity;G-protein_coupled_receptor_activity;olfactory_receptor_activity
7	25382001	25420000	7	25412774	25414596	ENSSSCG00000001258	OR1N1	4	4	4	10	8	5	7	4	8	12	5	8	6	5	6	5	2.3585	G-protein_coupled_receptor_signaling_pathway;detection_of_chemical_stimulus_involved_in_sensory_perception_of_smell;integral_to_membrane;olfactory_receptor_activity
3	6783001	6789000	3	6783788	6785113	ENSSSCG00000023678	OR2AE1	15	5	7	5	15	7	12	13	10	13	12	9	11	13	12	11	3.20156	G-protein_coupled_receptor_signaling_pathway;integral_to_membrane
3	7102001	7113000	3	7110710	7111969	ENSSSCG00000023410	OR2AE1	20	7	8	8	21	10	18	18	15	17	15	16	17	19	17	14	4.44222	G-protein_coupled_receptor_signaling_pathway;integral_to_membrane
3	6873001	6880000	3	6877501	6878439	ENSSSCG00000024547	OR2AE1	23	9	11	8	25	10	19	19	15	21	18	15	18	20	18	15	4.99333	signal_transduction;G-protein_coupled_receptor_signaling_pathway;detection_of_chemical_stimulus_involved_in_sensory_perception_of_smell;integral_to_membrane;signal_transducer_activity;receptor_activity;G-protein_coupled_receptor_activity;olfactory_receptor_activity
3	6856001	6862000	3	6859842	6860780	ENSSSCG00000025051	OR2AE1	24	8	11	8	25	11	20	21	17	20	19	16	18	21	19	17	5.20537	G-protein_coupled_receptor_signaling_pathway;integral_to_membrane
3	6965001	6971000	3	6968595	6969539	ENSSSCG00000024923	OR2AE1	24	9	11	8	24	10	21	22	18	21	20	17	19	21	19	18	5.25198	signal_transduction;G-protein_coupled_receptor_signaling_pathway;detection_of_chemical_stimulus_involved_in_sensory_perception_of_smell;integral_to_membrane;signal_transducer_activity;receptor_activity;G-protein_coupled_receptor_activity;olfactory_receptor_activity
3	6982001	6989000	3	6986567	6987505	ENSSSCG00000023055	OR2AE1	25	7	11	9	25	13	20	21	18	21	20	17	20	23	20	18	5.37897	signal_transduction;G-protein_coupled_receptor_signaling_pathway;detection_of_chemical_stimulus_involved_in_sensory_perception_of_smell;integral_to_membrane;signal_transducer_activity;receptor_activity;G-protein_coupled_receptor_activity;olfactory_receptor_activity
3	6765001	6780000	3	6766531	6767469	ENSSSCG00000024815	OR2AE1	26	9	12	9	27	13	21	21	18	22	20	17	20	23	20	18	5.39135	G-protein_coupled_receptor_signaling_pathway;integral_to_membrane
9	3481001	3507000	9	3489909	3491393	ENSSSCG00000014612	OR2AG1	4	3	4	5	6	4	5	5	4	4	5	5	5	4	4	7	0.957427	G-protein_coupled_receptor_signaling_pathway;detection_of_chemical_stimulus_involved_in_sensory_perception_of_smell;integral_to_membrane;olfactory_receptor_activity
9	3306001	3317000	9	3308800	3309747	ENSSSCG00000022928	OR2AG1	6	5	6	7	8	7	8	8	6	6	6	8	9	6	6	12	1.70783	G-protein_coupled_receptor_signaling_pathway;detection_of_chemical_stimulus_involved_in_sensory_perception_of_smell;integral_to_membrane;olfactory_receptor_activity
2	56026001	56041000	2	56027682	56028623	ENSSSCG00000029505	OR2AJ1	7	4	4	7	6	4	7	7	5	7	7	8	7	6	8	6	1.34164	signal_transduction;G-protein_coupled_receptor_signaling_pathway;detection_of_chemical_stimulus_involved_in_sensory_perception_of_smell;integral_to_membrane;signal_transducer_activity;receptor_activity;G-protein_coupled_receptor_activity;olfactory_receptor_activity
7	26210001	26230000	7	26213931	26214926	ENSSSCG00000028505	OR2B11	15	9	14	15	16	9	18	9	8	26	9	6	14	16	12	19	5.1247	G-protein_coupled_receptor_signaling_pathway;detection_of_chemical_stimulus_involved_in_sensory_perception_of_smell;integral_to_membrane;olfactory_receptor_activity
7	26548001	26566000	7	26549697	26550647	ENSSSCG00000029731	OR2B11	15	11	16	20	18	13	20	11	10	26	9	8	16	18	15	24	5.23927	signal_transduction;G-protein_coupled_receptor_signaling_pathway;detection_of_chemical_stimulus_involved_in_sensory_perception_of_smell;integral_to_membrane;signal_transducer_activity;receptor_activity;G-protein_coupled_receptor_activity;olfactory_receptor_activity
7	26426001	26452000	7	26428887	26429825	ENSSSCG00000021302	OR2B11	39	16	22	36	36	15	38	36	24	51	17	32	47	33	23	42	11.0557	G-protein_coupled_receptor_signaling_pathway;integral_to_membrane
7	26501001	26515000	7	26510298	26511236	ENSSSCG00000030324	OR2B11	43	20	27	41	40	18	43	39	26	58	19	36	51	38	26	48	11.9845	G-protein_coupled_receptor_signaling_pathway;integral_to_membrane
7	26364001	26370000	7	26367066	26368004	ENSSSCG00000024228	OR2B11	43	20	27	41	40	18	43	39	26	58	19	36	51	38	26	48	11.9845	G-protein_coupled_receptor_signaling_pathway;integral_to_membrane
7	26462001	26475000	7	26464871	26466023	ENSSSCG00000023469	OR2B11	36	17	22	38	37	15	39	38	28	60	16	36	51	31	12	46	13.662	G-protein_coupled_receptor_signaling_pathway;detection_of_chemical_stimulus_involved_in_sensory_perception_of_smell;integral_to_membrane;olfactory_receptor_activity
7	25990001	25998000	7	25992079	25993020	ENSSSCG00000001268	OR2B2	2	3	5	8	8	6	6	3	4	9	5	3	4	6	6	5	2.00728	signal_transduction;G-protein_coupled_receptor_signaling_pathway;detection_of_chemical_stimulus_involved_in_sensory_perception_of_smell;integral_to_membrane;signal_transducer_activity;receptor_activity;G-protein_coupled_receptor_activity;olfactory_receptor_activity
7	26289001	26299000	7	26295011	26295958	ENSSSCG00000022756	OR2B2	2	4	5	8	9	6	6	3	4	9	5	3	4	6	6	5	2.05649	signal_transduction;G-protein_coupled_receptor_signaling_pathway;detection_of_chemical_stimulus_involved_in_sensory_perception_of_smell;integral_to_membrane;signal_transducer_activity;receptor_activity;G-protein_coupled_receptor_activity;olfactory_receptor_activity
2	14087001	14110000	2	14098008	14100129	ENSSSCG00000013197	OR2B3	6	4	3	6	5	3	3	4	6	6	3	6	6	5	6	6	1.31022	signal_transduction;G-protein_coupled_receptor_signaling_pathway;detection_of_chemical_stimulus_involved_in_sensory_perception_of_smell;integral_to_membrane;signal_transducer_activity;receptor_activity;G-protein_coupled_receptor_activity;olfactory_receptor_activity
7	26210001	26230000	7	26224458	26225547	ENSSSCG00000023750	OR2B3	16	10	13	22	22	12	18	11	12	33	9	9	21	19	14	21	6.45884	G-protein_coupled_receptor_signaling_pathway;integral_to_membrane
7	26571001	26580000	7	26573169	26574110	ENSSSCG00000026933	OR2B3	21	12	18	29	31	19	22	14	14	41	12	12	24	25	18	27	8.11762	signal_transduction;G-protein_coupled_receptor_signaling_pathway;detection_of_chemical_stimulus_involved_in_sensory_perception_of_smell;integral_to_membrane;signal_transducer_activity;receptor_activity;G-protein_coupled_receptor_activity;olfactory_receptor_activity
7	26548001	26566000	7	26560318	26561262	ENSSSCG00000027129	OR2B3	22	12	18	29	31	18	22	13	14	42	12	12	24	25	19	28	8.39618	signal_transduction;G-protein_coupled_receptor_signaling_pathway;detection_of_chemical_stimulus_involved_in_sensory_perception_of_smell;integral_to_membrane;signal_transducer_activity;receptor_activity;G-protein_coupled_receptor_activity;olfactory_receptor_activity
9	3481001	3507000	9	3484402	3485373	ENSSSCG00000024421	OR2D3	3	2	2	3	3	3	3	4	4	2	3	3	4	3	2	3	0.680074	signal_transduction;G-protein_coupled_receptor_signaling_pathway;detection_of_chemical_stimulus_involved_in_sensory_perception_of_smell;integral_to_membrane;signal_transducer_activity;receptor_activity;G-protein_coupled_receptor_activity;olfactory_receptor_activity
7	25964001	25986000	7	25983303	25985200	ENSSSCG00000029853	OR2G3	3	3	4	8	8	5	5	3	3	7	4	2	5	7	4	5	1.87972	signal_transduction;G-protein_coupled_receptor_signaling_pathway;detection_of_chemical_stimulus_involved_in_sensory_perception_of_smell;integral_to_membrane;signal_transducer_activity;receptor_activity;G-protein_coupled_receptor_activity;olfactory_receptor_activity;signal_transduction;G-protein_coupled_receptor_signaling_pathway;detection_of_chemical_stimulus_involved_in_sensory_perception_of_sme…
7	26301001	26309000	7	26303013	26304403	ENSSSCG00000022376	OR2G3	3	4	3	8	9	6	5	3	4	7	4	2	6	7	5	5	1.98221	signal_transduction;G-protein_coupled_receptor_signaling_pathway;detection_of_chemical_stimulus_involved_in_sensory_perception_of_smell;integral_to_membrane;signal_transducer_activity;receptor_activity;G-protein_coupled_receptor_activity;olfactory_receptor_activity
7	25357001	25380000	7	25373473	25374327	ENSSSCG00000001254	OR2G3	11	9	11	25	21	15	17	11	12	24	10	16	16	18	14	13	4.86098	signal_transduction;G-protein_coupled_receptor_signaling_pathway;detection_of_chemical_stimulus_involved_in_sensory_perception_of_smell;integral_to_membrane;signal_transducer_activity;receptor_activity;G-protein_coupled_receptor_activity;olfactory_receptor_activity
7	25953001	25961000	7	25953656	25954585	ENSSSCG00000027588	OR2G3	12	10	13	27	21	16	18	11	13	26	11	16	17	19	15	14	5.06253	signal_transduction;G-protein_coupled_receptor_signaling_pathway;detection_of_chemical_stimulus_involved_in_sensory_perception_of_smell;integral_to_membrane;signal_transducer_activity;receptor_activity;G-protein_coupled_receptor_activity;olfactory_receptor_activity
7	25855001	25903000	7	25901656	25902585	ENSSSCG00000021889	OR2G3	12	10	13	27	21	16	18	11	13	26	11	16	17	19	15	14	5.06253	signal_transduction;G-protein_coupled_receptor_signaling_pathway;detection_of_chemical_stimulus_involved_in_sensory_perception_of_smell;integral_to_membrane;signal_transducer_activity;receptor_activity;G-protein_coupled_receptor_activity;olfactory_receptor_activity
7	25855001	25903000	7	25861917	25862846	ENSSSCG00000023411	OR2G3	12	10	13	27	21	16	18	11	13	26	11	16	17	19	15	14	5.06253	signal_transduction;G-protein_coupled_receptor_signaling_pathway;detection_of_chemical_stimulus_involved_in_sensory_perception_of_smell;integral_to_membrane;signal_transducer_activity;receptor_activity;G-protein_coupled_receptor_activity;olfactory_receptor_activity
7	23513001	23522000	7	23519655	23521580	ENSSSCG00000023340	OR2G6	7	5	7	6	6	6	8	7	4	7	7	7	7	7	6	7	0.966092	signal_transduction;G-protein_coupled_receptor_signaling_pathway;detection_of_chemical_stimulus_involved_in_sensory_perception_of_smell;integral_to_membrane;signal_transducer_activity;receptor_activity;G-protein_coupled_receptor_activity;olfactory_receptor_activity
7	23513001	23522000	7	23515850	23516788	ENSSSCG00000026329	OR2G6	9	4	4	8	8	3	10	9	5	7	8	10	10	9	8	9	2.3085	signal_transduction;G-protein_coupled_receptor_signaling_pathway;detection_of_chemical_stimulus_involved_in_sensory_perception_of_smell;integral_to_membrane;signal_transducer_activity;receptor_activity;G-protein_coupled_receptor_activity;olfactory_receptor_activity
7	23651001	23671000	7	23660143	23661081	ENSSSCG00000025227	OR2G6	13	7	10	12	9	7	13	13	6	10	12	11	13	11	9	12	2.33809	G-protein_coupled_receptor_signaling_pathway;detection_of_chemical_stimulus_involved_in_sensory_perception_of_smell;integral_to_membrane;olfactory_receptor_activity
7	23361001	23400000	7	23371588	23372520	ENSSSCG00000001190	OR2G6	14	6	8	10	12	5	16	15	7	9	14	14	16	13	12	13	3.55903	signal_transduction;G-protein_coupled_receptor_signaling_pathway;detection_of_chemical_stimulus_involved_in_sensory_perception_of_smell;integral_to_membrane;signal_transducer_activity;receptor_activity;G-protein_coupled_receptor_activity;olfactory_receptor_activity
7	23554001	23563000	7	23555120	23556049	ENSSSCG00000025476	OR2G6	17	7	11	12	14	5	18	15	7	10	12	16	16	15	12	14	3.81171	G-protein_coupled_receptor_signaling_pathway;integral_to_membrane
7	23361001	23400000	7	23398414	23399343	ENSSSCG00000026574	OR2G6	19	8	14	13	15	7	20	17	8	11	14	17	18	17	13	16	4.00364	signal_transduction;G-protein_coupled_receptor_signaling_pathway;detection_of_chemical_stimulus_involved_in_sensory_perception_of_smell;integral_to_membrane;signal_transducer_activity;receptor_activity;G-protein_coupled_receptor_activity;olfactory_receptor_activity
7	23809001	23816000	7	23809302	23810234	ENSSSCG00000001200	OR2G6	20	9	15	13	16	8	21	19	8	11	15	17	19	17	14	16	4.14528	signal_transduction;G-protein_coupled_receptor_signaling_pathway;detection_of_chemical_stimulus_involved_in_sensory_perception_of_smell;integral_to_membrane;signal_transducer_activity;receptor_activity;G-protein_coupled_receptor_activity;olfactory_receptor_activity
7	25357001	25380000	7	25369478	25370439	ENSSSCG00000026875	OR2G6	8	8	9	21	18	12	16	11	13	21	8	17	12	15	13	12	4.3031	G-protein_coupled_receptor_signaling_pathway;detection_of_chemical_stimulus_involved_in_sensory_perception_of_smell;integral_to_membrane;olfactory_receptor_activity
7	25855001	25903000	7	25869234	25870169	ENSSSCG00000026436	OR2G6	14	14	16	27	23	15	20	15	18	32	11	18	14	20	17	16	5.37742	signal_transduction;G-protein_coupled_receptor_signaling_pathway;detection_of_chemical_stimulus_involved_in_sensory_perception_of_smell;integral_to_membrane;signal_transducer_activity;receptor_activity;G-protein_coupled_receptor_activity;olfactory_receptor_activity
7	25855001	25903000	7	25894336	25895271	ENSSSCG00000023813	OR2G6	14	14	16	27	24	14	20	15	18	33	11	18	15	20	17	16	5.61545	signal_transduction;G-protein_coupled_receptor_signaling_pathway;detection_of_chemical_stimulus_involved_in_sensory_perception_of_smell;integral_to_membrane;signal_transducer_activity;receptor_activity;G-protein_coupled_receptor_activity;olfactory_receptor_activity
7	26254001	26263000	7	26259803	26260750	ENSSSCG00000027412	OR2H2	4	3	4	7	5	2	7	4	4	9	4	4	5	4	5	6	1.72119	signal_transduction;G-protein_coupled_receptor_signaling_pathway;detection_of_chemical_stimulus_involved_in_sensory_perception_of_smell;integral_to_membrane;signal_transducer_activity;receptor_activity;G-protein_coupled_receptor_activity;olfactory_receptor_activity
7	26026001	26034000	7	26027604	26028551	ENSSSCG00000024940	OR2H2	4	3	4	7	5	2	7	4	4	9	4	4	6	4	6	6	1.76895	signal_transduction;G-protein_coupled_receptor_signaling_pathway;detection_of_chemical_stimulus_involved_in_sensory_perception_of_smell;integral_to_membrane;signal_transducer_activity;receptor_activity;G-protein_coupled_receptor_activity;olfactory_receptor_activity
7	25357001	25380000	7	25358231	25359145	ENSSSCG00000017655	OR2H2	7	6	7	16	13	10	10	7	9	16	6	8	9	14	10	8	3.31662	signal_transduction;G-protein_coupled_receptor_signaling_pathway;detection_of_chemical_stimulus_involved_in_sensory_perception_of_smell;integral_to_membrane;signal_transducer_activity;receptor_activity;G-protein_coupled_receptor_activity;olfactory_receptor_activity
7	26477001	26483000	7	26478864	26479802	ENSSSCG00000001337	OR2J1	20	10	13	18	16	9	19	13	11	25	10	11	18	16	14	24	4.93921	G-protein_coupled_receptor_signaling_pathway;detection_of_chemical_stimulus_involved_in_sensory_perception_of_smell;integral_to_membrane;olfactory_receptor_activity
7	26069001	26087000	7	26072861	26074278	ENSSSCG00000024557	OR2J3	10	8	9	11	11	6	12	8	5	17	7	6	10	12	9	14	3.15634	signal_transduction;G-protein_coupled_receptor_signaling_pathway;detection_of_chemical_stimulus_involved_in_sensory_perception_of_smell;integral_to_membrane;signal_transducer_activity;receptor_activity;G-protein_coupled_receptor_activity;olfactory_receptor_activity;G-protein_coupled_receptor_signaling_pathway;integral_to_membrane
7	26524001	26543000	7	26537491	26538525	ENSSSCG00000023104	OR2J3	14	6	7	10	10	6	12	6	8	14	5	7	12	11	8	14	3.15964	signal_transduction;G-protein_coupled_receptor_signaling_pathway;detection_of_chemical_stimulus_involved_in_sensory_perception_of_smell;integral_to_membrane;signal_transducer_activity;receptor_activity;G-protein_coupled_receptor_activity;olfactory_receptor_activity
7	26186001	26207000	7	26201792	26202857	ENSSSCG00000001304	OR2J3	14	8	8	13	12	6	14	7	8	19	6	7	13	14	11	17	4.04094	signal_transduction;G-protein_coupled_receptor_signaling_pathway;detection_of_chemical_stimulus_involved_in_sensory_perception_of_smell;integral_to_membrane;signal_transducer_activity;receptor_activity;G-protein_coupled_receptor_activity;olfactory_receptor_activity
7	26426001	26452000	7	26432016	26432929	ENSSSCG00000001340	OR2J3	25	12	16	25	25	10	23	17	14	36	13	12	22	23	16	30	7.33456	signal_transduction;G-protein_coupled_receptor_signaling_pathway;integral_to_membrane;signal_transducer_activity;receptor_activity;G-protein_coupled_receptor_activity
7	22214001	22241000	7	22236854	22238027	ENSSSCG00000026926	OR2M2	10	7	7	10	12	9	10	5	12	11	6	13	10	11	12	11	2.3523	signal_transduction;G-protein_coupled_receptor_signaling_pathway;detection_of_chemical_stimulus_involved_in_sensory_perception_of_smell;integral_to_membrane;signal_transducer_activity;receptor_activity;G-protein_coupled_receptor_activity;olfactory_receptor_activity
7	22334001	22347000	7	22338956	22340000	ENSSSCG00000023940	OR2M2	12	7	8	10	15	11	11	7	14	12	8	16	12	12	13	10	2.70493	signal_transduction;G-protein_coupled_receptor_signaling_pathway;detection_of_chemical_stimulus_involved_in_sensory_perception_of_smell;integral_to_membrane;signal_transducer_activity;receptor_activity;G-protein_coupled_receptor_activity;olfactory_receptor_activity
7	22430001	22475000	7	22473137	22474072	ENSSSCG00000021863	OR2M2	17	9	12	15	21	16	15	10	18	18	11	24	18	18	19	16	4.0244	signal_transduction;G-protein_coupled_receptor_signaling_pathway;detection_of_chemical_stimulus_involved_in_sensory_perception_of_smell;integral_to_membrane;signal_transducer_activity;receptor_activity;G-protein_coupled_receptor_activity;olfactory_receptor_activity
7	22430001	22475000	7	22448132	22449067	ENSSSCG00000024921	OR2M2	19	9	11	15	21	16	16	10	18	18	11	24	18	18	19	16	4.1508	signal_transduction;G-protein_coupled_receptor_signaling_pathway;detection_of_chemical_stimulus_involved_in_sensory_perception_of_smell;integral_to_membrane;signal_transducer_activity;receptor_activity;G-protein_coupled_receptor_activity;olfactory_receptor_activity
7	22214001	22241000	7	22214209	22215141	ENSSSCG00000001147	OR2M2	17	10	12	17	22	17	16	10	19	19	11	25	19	19	20	17	4.272	signal_transduction;G-protein_coupled_receptor_signaling_pathway;detection_of_chemical_stimulus_involved_in_sensory_perception_of_smell;integral_to_membrane;signal_transducer_activity;receptor_activity;G-protein_coupled_receptor_activity;olfactory_receptor_activity
7	22430001	22475000	7	22438117	22439052	ENSSSCG00000023629	OR2M2	19	10	12	17	22	17	17	10	20	19	12	26	19	19	20	17	4.37417	signal_transduction;G-protein_coupled_receptor_signaling_pathway;detection_of_chemical_stimulus_involved_in_sensory_perception_of_smell;integral_to_membrane;signal_transducer_activity;receptor_activity;G-protein_coupled_receptor_activity;olfactory_receptor_activity
7	22430001	22475000	7	22459943	22461030	ENSSSCG00000001157	OR2M2	18	7	8	10	12	9	9	10	12	10	7	25	10	11	12	10	4.47958	signal_transduction;G-protein_coupled_receptor_signaling_pathway;detection_of_chemical_stimulus_involved_in_sensory_perception_of_smell;integral_to_membrane;signal_transducer_activity;receptor_activity;G-protein_coupled_receptor_activity;olfactory_receptor_activity
2	55545001	55562000	2	55555258	55556190	ENSSSCG00000025084	OR2M3	6	3	4	3	3	3	6	2	5	4	6	6	3	2	5	4	1.43614	G-protein_coupled_receptor_signaling_pathway;integral_to_membrane
2	55517001	55538000	2	55523112	55524047	ENSSSCG00000022491	OR2M4	5	3	3	4	4	3	4	4	5	5	4	4	4	4	6	4	0.806226	G-protein_coupled_receptor_signaling_pathway;integral_to_membrane
1	264485001	264494000	1	264490068	264491027	ENSSSCG00000025193	OR2S2	6	5	7	7	7	5	9	8	8	11	8	7	9	8	5	6	1.65328	signal_transduction;G-protein_coupled_receptor_signaling_pathway;detection_of_chemical_stimulus_involved_in_sensory_perception_of_smell;integral_to_membrane;signal_transducer_activity;receptor_activity;G-protein_coupled_receptor_activity;olfactory_receptor_activity
2	161630001	161655000	2	161635323	161636276	ENSSSCG00000028636	OR2T11	7	5	5	9	10	4	7	10	11	12	8	12	8	9	12	7	2.58199	G-protein_coupled_receptor_signaling_pathway;integral_to_membrane
2	56279001	56291000	2	56287832	56288767	ENSSSCG00000021367	OR2T12	6	4	3	8	6	3	6	6	7	7	7	8	9	6	7	7	1.69312	G-protein_coupled_receptor_signaling_pathway;integral_to_membrane
7	26013001	26022000	7	26018069	26018992	ENSSSCG00000001297	OR2W1	7	5	6	9	9	5	9	8	6	12	4	8	12	8	8	8	2.26569	signal_transduction;G-protein_coupled_receptor_signaling_pathway;detection_of_chemical_stimulus_involved_in_sensory_perception_of_smell;integral_to_membrane;signal_transducer_activity;receptor_activity;G-protein_coupled_receptor_activity;olfactory_receptor_activity
7	26266001	26275000	7	26269415	26270275	ENSSSCG00000025314	OR2W1	7	4	6	10	9	5	9	8	6	12	4	8	12	8	9	8	2.42813	signal_transduction;G-protein_coupled_receptor_signaling_pathway;detection_of_chemical_stimulus_involved_in_sensory_perception_of_smell;integral_to_membrane;signal_transducer_activity;receptor_activity;G-protein_coupled_receptor_activity;olfactory_receptor_activity
1	312080001	312100000	1	312080862	312081788	ENSSSCG00000005790	OR4A47	11	6	6	10	10	7	9	7	7	9	9	10	9	6	11	9	1.75119	signal_transduction;G-protein_coupled_receptor_signaling_pathway;detection_of_chemical_stimulus_involved_in_sensory_perception_of_smell;integral_to_membrane;signal_transducer_activity;receptor_activity;G-protein_coupled_receptor_activity;olfactory_receptor_activity
1	311802001	311889000	1	311869037	311869942	ENSSSCG00000005792	OR4A47	12	7	6	10	11	7	9	8	7	10	10	10	10	6	11	10	1.89737	G-protein_coupled_receptor_signaling_pathway;integral_to_membrane
2	15573001	15587000	2	15576680	15577609	ENSSSCG00000021162	OR4B1	14	9	10	15	15	10	17	15	12	14	13	16	14	14	13	14	2.22017	signal_transduction;G-protein_coupled_receptor_signaling_pathway;detection_of_chemical_stimulus_involved_in_sensory_perception_of_smell;integral_to_membrane;signal_transducer_activity;receptor_activity;G-protein_coupled_receptor_activity;olfactory_receptor_activity
2	14763001	14775000	2	14774183	14775112	ENSSSCG00000014532	OR4C12	5	3	3	6	8	4	5	4	3	5	8	6	6	5	8	7	1.74642	signal_transduction;G-protein_coupled_receptor_signaling_pathway;detection_of_chemical_stimulus_involved_in_sensory_perception_of_smell;integral_to_membrane;signal_transducer_activity;receptor_activity;G-protein_coupled_receptor_activity;olfactory_receptor_activity
2	159372001	159433000	2	159390078	159391093	ENSSSCG00000014529	OR4C12	7	5	3	7	9	12	7	8	7	16	7	13	12	13	12	14	3.6697	G-protein_coupled_receptor_signaling_pathway;integral_to_membrane
2	159372001	159433000	2	159410142	159411080	ENSSSCG00000014492	OR4C12	9	5	4	9	11	11	7	8	10	18	8	15	14	15	14	16	4.09675	signal_transduction;G-protein_coupled_receptor_signaling_pathway;detection_of_chemical_stimulus_involved_in_sensory_perception_of_smell;integral_to_membrane;signal_transducer_activity;receptor_activity;G-protein_coupled_receptor_activity;olfactory_receptor_activity
1	312107001	312114000	1	312108952	312109890	ENSSSCG00000005791	OR4C13	16	9	9	13	14	9	14	13	11	14	16	15	13	10	15	16	2.56824	signal_transduction;G-protein_coupled_receptor_signaling_pathway;detection_of_chemical_stimulus_involved_in_sensory_perception_of_smell;integral_to_membrane;signal_transducer_activity;receptor_activity;G-protein_coupled_receptor_activity;olfactory_receptor_activity
2	14729001	14736000	2	14733194	14734129	ENSSSCG00000014530	OR4C15	10	7	6	10	13	4	10	8	6	10	12	11	9	10	9	9	2.33809	signal_transduction;G-protein_coupled_receptor_signaling_pathway;detection_of_chemical_stimulus_involved_in_sensory_perception_of_smell;integral_to_membrane;signal_transducer_activity;receptor_activity;G-protein_coupled_receptor_activity;olfactory_receptor_activity
2	14750001	14758000	2	14753116	14754048	ENSSSCG00000014528	OR4C15	12	7	4	11	14	6	9	11	7	9	10	14	15	12	10	14	3.19831	signal_transduction;G-protein_coupled_receptor_signaling_pathway;detection_of_chemical_stimulus_involved_in_sensory_perception_of_smell;integral_to_membrane;signal_transducer_activity;receptor_activity;G-protein_coupled_receptor_activity;olfactory_receptor_activity
2	15018001	15025000	2	15022431	15023363	ENSSSCG00000025884	OR4C16	18	10	11	23	30	16	17	17	10	15	28	20	28	16	27	23	6.56982	signal_transduction;G-protein_coupled_receptor_signaling_pathway;detection_of_chemical_stimulus_involved_in_sensory_perception_of_smell;integral_to_membrane;signal_transducer_activity;receptor_activity;G-protein_coupled_receptor_activity;olfactory_receptor_activity
2	15001001	15011000	2	15004879	15005811	ENSSSCG00000026299	OR4C16	21	11	12	26	34	20	19	19	11	18	31	24	35	18	31	29	7.90754	signal_transduction;G-protein_coupled_receptor_signaling_pathway;detection_of_chemical_stimulus_involved_in_sensory_perception_of_smell;integral_to_membrane;signal_transducer_activity;receptor_activity;G-protein_coupled_receptor_activity;olfactory_receptor_activity
2	15132001	15151000	2	15135896	15136925	ENSSSCG00000014515	OR4C46	7	3	4	8	6	5	7	5	7	6	8	8	8	7	6	9	1.63299	signal_transduction;G-protein_coupled_receptor_signaling_pathway;detection_of_chemical_stimulus_involved_in_sensory_perception_of_smell;integral_to_membrane;signal_transducer_activity;receptor_activity;G-protein_coupled_receptor_activity;olfactory_receptor_activity
2	15041001	15047000	2	15043603	15044923	ENSSSCG00000030330	OR4C46	8	5	6	13	14	10	7	8	4	8	16	10	16	8	15	14	3.99792	signal_transduction;G-protein_coupled_receptor_signaling_pathway;detection_of_chemical_stimulus_involved_in_sensory_perception_of_smell;integral_to_membrane;signal_transducer_activity;receptor_activity;G-protein_coupled_receptor_activity;olfactory_receptor_activity
2	14763001	14775000	2	14765540	14766469	ENSSSCG00000021435	OR4C46	14	7	8	19	22	14	14	14	8	14	24	17	23	14	22	22	5.56177	signal_transduction;G-protein_coupled_receptor_signaling_pathway;detection_of_chemical_stimulus_involved_in_sensory_perception_of_smell;integral_to_membrane;signal_transducer_activity;receptor_activity;G-protein_coupled_receptor_activity;olfactory_receptor_activity
2	15173001	15198000	2	15183436	15184362	ENSSSCG00000020948	OR4C46	26	12	12	25	24	8	29	28	30	30	20	27	24	23	26	20	6.74784	signal_transduction;G-protein_coupled_receptor_signaling_pathway;detection_of_chemical_stimulus_involved_in_sensory_perception_of_smell;integral_to_membrane;signal_transducer_activity;receptor_activity;G-protein_coupled_receptor_activity;olfactory_receptor_activity
2	15221001	15241000	2	15227115	15228041	ENSSSCG00000023843	OR4C46	32	15	13	27	29	9	32	33	37	37	24	30	29	26	27	24	8.09115	signal_transduction;G-protein_coupled_receptor_signaling_pathway;detection_of_chemical_stimulus_involved_in_sensory_perception_of_smell;integral_to_membrane;signal_transducer_activity;receptor_activity;G-protein_coupled_receptor_activity;olfactory_receptor_activity
2	15154001	15170000	2	15156858	15157778	ENSSSCG00000029378	OR4C46	35	18	13	32	33	12	37	38	42	40	26	33	33	29	34	27	8.98795	signal_transduction;G-protein_coupled_receptor_signaling_pathway;detection_of_chemical_stimulus_involved_in_sensory_perception_of_smell;integral_to_membrane;signal_transducer_activity;receptor_activity;G-protein_coupled_receptor_activity;olfactory_receptor_activity
2	11433001	11444000	2	11438532	11439467	ENSSSCG00000020968	OR4D11	5	5	5	7	5	3	5	5	4	5	7	6	4	6	7	5	1.12546	signal_transduction;G-protein_coupled_receptor_signaling_pathway;detection_of_chemical_stimulus_involved_in_sensory_perception_of_smell;integral_to_membrane;signal_transducer_activity;receptor_activity;G-protein_coupled_receptor_activity;olfactory_receptor_activity
12	35396001	35411000	12	35399297	35400507	ENSSSCG00000029390	OR4D2	3	2	3	7	3	5	3	3	4	5	3	8	4	4	4	4	1.56924	G-protein_coupled_receptor_signaling_pathway;detection_of_chemical_stimulus_involved_in_sensory_perception_of_smell;integral_to_membrane;olfactory_receptor_activity
12	36349001	36360000	12	36355675	36356610	ENSSSCG00000022267	OR4D2	6	4	5	12	6	8	6	6	6	8	5	7	7	7	7	7	1.77834	G-protein_coupled_receptor_signaling_pathway;integral_to_membrane
7	133366001	133373000	7	133369068	133369985	ENSSSCG00000002589	OR4D5	11	9	9	9	11	7	7	8	11	8	11	11	9	7	11	11	1.62788	signal_transduction;G-protein_coupled_receptor_signaling_pathway;detection_of_chemical_stimulus_involved_in_sensory_perception_of_smell;integral_to_membrane;signal_transducer_activity;receptor_activity;G-protein_coupled_receptor_activity;olfactory_receptor_activity
7	83868001	83874000	7	83870631	83871554	ENSSSCG00000002164	OR4D5	11	9	9	9	11	7	7	8	12	8	11	12	9	8	12	11	1.78419	signal_transduction;G-protein_coupled_receptor_signaling_pathway;detection_of_chemical_stimulus_involved_in_sensory_perception_of_smell;integral_to_membrane;signal_transducer_activity;receptor_activity;G-protein_coupled_receptor_activity;olfactory_receptor_activity
7	131537001	131560000	7	131538927	131539853	ENSSSCG00000029320	OR4F15	26	16	17	25	23	12	19	24	27	20	26	27	27	23	26	24	4.54423	signal_transduction;G-protein_coupled_receptor_signaling_pathway;detection_of_chemical_stimulus_involved_in_sensory_perception_of_smell;integral_to_membrane;signal_transducer_activity;receptor_activity;G-protein_coupled_receptor_activity;olfactory_receptor_activity
7	131537001	131560000	7	131553369	131554250	ENSSSCG00000002563	OR4F15	26	16	17	25	23	12	19	25	27	20	27	27	27	23	27	25	4.70284	signal_transduction;G-protein_coupled_receptor_signaling_pathway;detection_of_chemical_stimulus_involved_in_sensory_perception_of_smell;integral_to_membrane;signal_transducer_activity;receptor_activity;G-protein_coupled_receptor_activity;olfactory_receptor_activity
7	132562001	132599000	7	132589237	132590121	ENSSSCG00000022480	OR4F15	27	15	16	27	24	11	20	25	28	21	27	29	28	24	28	25	5.39096	G-protein_coupled_receptor_signaling_pathway;integral_to_membrane
7	84523001	84537000	7	84528761	84529699	ENSSSCG00000022263	OR4F16	11	6	6	10	11	5	9	11	11	11	11	12	10	9	12	10	2.18232	signal_transduction;G-protein_coupled_receptor_signaling_pathway;detection_of_chemical_stimulus_involved_in_sensory_perception_of_smell;integral_to_membrane;signal_transducer_activity;receptor_activity;G-protein_coupled_receptor_activity;olfactory_receptor_activity
7	131719001	131736000	7	131725842	131726890	ENSSSCG00000002565	OR4F21	9	4	4	8	7	3	7	10	9	7	7	9	10	8	8	9	2.12818	signal_transduction;G-protein_coupled_receptor_signaling_pathway;detection_of_chemical_stimulus_involved_in_sensory_perception_of_smell;integral_to_membrane;signal_transducer_activity;receptor_activity;G-protein_coupled_receptor_activity;olfactory_receptor_activity
7	131455001	131466000	7	131460927	131463505	ENSSSCG00000028667	OR4F21	11	5	5	11	10	5	10	9	11	9	10	12	11	9	10	10	2.26569	signal_transduction;G-protein_coupled_receptor_signaling_pathway;detection_of_chemical_stimulus_involved_in_sensory_perception_of_smell;integral_to_membrane;signal_transducer_activity;receptor_activity;G-protein_coupled_receptor_activity;olfactory_receptor_activity
7	132708001	132719000	7	132711787	132712725	ENSSSCG00000021533	OR4F21	18	9	8	19	17	9	17	15	18	16	16	20	17	15	18	18	3.7036	signal_transduction;G-protein_coupled_receptor_signaling_pathway;detection_of_chemical_stimulus_involved_in_sensory_perception_of_smell;integral_to_membrane;signal_transducer_activity;receptor_activity;G-protein_coupled_receptor_activity;olfactory_receptor_activity
7	132881001	132891000	7	132884196	132885131	ENSSSCG00000026928	OR4F21	18	9	8	19	17	9	17	15	18	16	16	20	17	15	18	18	3.7036	signal_transduction;G-protein_coupled_receptor_signaling_pathway;detection_of_chemical_stimulus_involved_in_sensory_perception_of_smell;integral_to_membrane;signal_transducer_activity;receptor_activity;G-protein_coupled_receptor_activity;olfactory_receptor_activity
7	84543001	84569000	7	84555061	84555978	ENSSSCG00000002180	OR4F21	16	7	6	15	12	6	14	11	17	13	13	18	17	14	14	15	3.79473	signal_transduction;G-protein_coupled_receptor_signaling_pathway;detection_of_chemical_stimulus_involved_in_sensory_perception_of_smell;integral_to_membrane;signal_transducer_activity;receptor_activity;G-protein_coupled_receptor_activity;olfactory_receptor_activity
7	132806001	132819000	7	132812570	132813761	ENSSSCG00000030059	OR4F3	10	6	6	11	10	4	8	10	10	10	10	9	8	9	10	9	1.91485	signal_transduction;G-protein_coupled_receptor_signaling_pathway;detection_of_chemical_stimulus_involved_in_sensory_perception_of_smell;integral_to_membrane;signal_transducer_activity;receptor_activity;G-protein_coupled_receptor_activity;olfactory_receptor_activity
7	84692001	84706000	7	84692255	84693309	ENSSSCG00000029063	OR4F3	8	5	8	5	7	4	11	11	8	7	9	6	7	5	5	7	2.08066	signal_transduction;G-protein_coupled_receptor_signaling_pathway;detection_of_chemical_stimulus_involved_in_sensory_perception_of_smell;integral_to_membrane;signal_transducer_activity;receptor_activity;G-protein_coupled_receptor_activity;olfactory_receptor_activity
7	84643001	84660000	7	84655393	84656310	ENSSSCG00000021523	OR4F4	7	6	7	9	8	6	8	6	7	8	9	11	9	8	11	9	1.56924	signal_transduction;G-protein_coupled_receptor_signaling_pathway;detection_of_chemical_stimulus_involved_in_sensory_perception_of_smell;integral_to_membrane;signal_transducer_activity;receptor_activity;G-protein_coupled_receptor_activity;olfactory_receptor_activity
7	133428001	133439000	7	133431567	133433198	ENSSSCG00000029804	OR4K1	9	7	6	10	8	6	7	9	9	7	10	8	9	8	10	8	1.32759	signal_transduction;G-protein_coupled_receptor_signaling_pathway;detection_of_chemical_stimulus_involved_in_sensory_perception_of_smell;integral_to_membrane;signal_transducer_activity;receptor_activity;G-protein_coupled_receptor_activity;olfactory_receptor_activity
7	133444001	133479000	7	133451853	133452788	ENSSSCG00000025659	OR4K1	11	8	8	11	9	6	10	9	11	9	11	10	11	9	9	11	1.45917	signal_transduction;G-protein_coupled_receptor_signaling_pathway;detection_of_chemical_stimulus_involved_in_sensory_perception_of_smell;integral_to_membrane;signal_transducer_activity;receptor_activity;G-protein_coupled_receptor_activity;olfactory_receptor_activity
2	13152001	13165000	2	13155246	13157193	ENSSSCG00000013183	OR4K14	10	5	5	11	9	3	8	9	11	6	9	9	8	7	9	8	2.23514	G-protein_coupled_receptor_signaling_pathway;integral_to_membrane
7	131571001	131577000	7	131571735	131572670	ENSSSCG00000021737	OR4K2	9	5	5	9	8	3	6	9	9	7	8	9	9	8	8	8	1.82574	signal_transduction;G-protein_coupled_receptor_signaling_pathway;detection_of_chemical_stimulus_involved_in_sensory_perception_of_smell;integral_to_membrane;signal_transducer_activity;receptor_activity;G-protein_coupled_receptor_activity;olfactory_receptor_activity
7	133444001	133479000	7	133462931	133464491	ENSSSCG00000002594	OR4K5	9	7	7	8	7	5	7	7	9	8	8	7	9	7	10	8	1.19548	signal_transduction;G-protein_coupled_receptor_signaling_pathway;detection_of_chemical_stimulus_involved_in_sensory_perception_of_smell;integral_to_membrane;signal_transducer_activity;receptor_activity;G-protein_coupled_receptor_activity;olfactory_receptor_activity;G-protein_coupled_receptor_signaling_pathway;integral_to_membrane
7	131809001	131830000	7	131816430	131818874	ENSSSCG00000002572	OR4L1	9	9	9	13	12	8	10	15	10	8	12	12	12	13	7	15	2.47319	signal_transduction;G-protein_coupled_receptor_signaling_pathway;detection_of_chemical_stimulus_involved_in_sensory_perception_of_smell;integral_to_membrane;signal_transducer_activity;receptor_activity;G-protein_coupled_receptor_activity;olfactory_receptor_activity
7	133288001	133294000	7	133290864	133291802	ENSSSCG00000002585	OR4L1	18	12	12	19	15	11	18	15	17	15	18	21	19	16	17	19	2.87228	G-protein_coupled_receptor_signaling_pathway;detection_of_chemical_stimulus_involved_in_sensory_perception_of_smell;integral_to_membrane;olfactory_receptor_activity
2	15132001	15151000	2	15149257	15150192	ENSSSCG00000014516	OR4P4	6	4	5	5	5	4	6	5	4	5	6	6	5	5	6	5	0.718795	signal_transduction;G-protein_coupled_receptor_signaling_pathway;detection_of_chemical_stimulus_involved_in_sensory_perception_of_smell;integral_to_membrane;signal_transducer_activity;receptor_activity;G-protein_coupled_receptor_activity;olfactory_receptor_activity
2	15534001	15541000	2	15539847	15540776	ENSSSCG00000026912	OR4S1	4	3	3	5	4	5	5	5	4	5	5	5	5	4	4	5	0.727438	signal_transduction;G-protein_coupled_receptor_signaling_pathway;detection_of_chemical_stimulus_involved_in_sensory_perception_of_smell;integral_to_membrane;signal_transducer_activity;receptor_activity;G-protein_coupled_receptor_activity;olfactory_receptor_activity
2	15246001	15252000	2	15248552	15249478	ENSSSCG00000029368	OR4X2	10	5	5	11	10	7	11	12	8	11	10	12	11	10	10	10	2.18994	signal_transduction;G-protein_coupled_receptor_signaling_pathway;detection_of_chemical_stimulus_involved_in_sensory_perception_of_smell;integral_to_membrane;signal_transducer_activity;receptor_activity;G-protein_coupled_receptor_activity;olfactory_receptor_activity
9	4990001	4996000	9	4991358	4992323	ENSSSCG00000024426	OR51Q1	6	4	4	5	6	4	4	5	4	5	5	6	5	6	3	6	0.957427	signal_transduction;G-protein_coupled_receptor_signaling_pathway;detection_of_chemical_stimulus_involved_in_sensory_perception_of_smell;integral_to_membrane;signal_transducer_activity;receptor_activity;G-protein_coupled_receptor_activity;olfactory_receptor_activity
9	5597001	5630000	9	5623350	5624309	ENSSSCG00000014724	OR51V1	3	4	3	4	3	3	4	3	3	3	4	4	3	4	4	4	0.516398	signal_transduction;G-protein_coupled_receptor_signaling_pathway;detection_of_chemical_stimulus_involved_in_sensory_perception_of_smell;integral_to_membrane;signal_transducer_activity;receptor_activity;G-protein_coupled_receptor_activity;olfactory_receptor_activity
9	5485001	5507000	9	5487546	5488490	ENSSSCG00000024371	OR51V1	5	5	5	6	5	5	6	7	6	6	6	9	8	7	6	5	1.18145	signal_transduction;G-protein_coupled_receptor_signaling_pathway;detection_of_chemical_stimulus_involved_in_sensory_perception_of_smell;integral_to_membrane;signal_transducer_activity;receptor_activity;G-protein_coupled_receptor_activity;olfactory_receptor_activity
9	5597001	5630000	9	5600479	5601414	ENSSSCG00000014722	OR52A1	18	9	11	21	17	8	16	15	17	19	13	31	19	14	14	16	5.35257	signal_transduction;G-protein_coupled_receptor_signaling_pathway;detection_of_chemical_stimulus_involved_in_sensory_perception_of_smell;integral_to_membrane;signal_transducer_activity;receptor_activity;G-protein_coupled_receptor_activity;olfactory_receptor_activity
9	5579001	5592000	9	5582525	5583460	ENSSSCG00000025575	OR52A1	19	9	11	21	16	8	16	15	17	19	13	32	19	15	14	16	5.54377	signal_transduction;G-protein_coupled_receptor_signaling_pathway;detection_of_chemical_stimulus_involved_in_sensory_perception_of_smell;integral_to_membrane;signal_transducer_activity;receptor_activity;G-protein_coupled_receptor_activity;olfactory_receptor_activity
9	5485001	5507000	9	5503158	5504108	ENSSSCG00000029361	OR52A5	6	4	4	5	5	5	6	4	5	5	6	6	6	5	5	5	0.718795	signal_transduction;G-protein_coupled_receptor_signaling_pathway;detection_of_chemical_stimulus_involved_in_sensory_perception_of_smell;integral_to_membrane;signal_transducer_activity;receptor_activity;G-protein_coupled_receptor_activity;olfactory_receptor_activity
9	5579001	5592000	9	5589679	5590626	ENSSSCG00000022276	OR52A5	12	10	8	15	12	7	11	12	15	14	13	17	14	12	12	12	2.54296	signal_transduction;G-protein_coupled_receptor_signaling_pathway;detection_of_chemical_stimulus_involved_in_sensory_perception_of_smell;integral_to_membrane;signal_transducer_activity;receptor_activity;G-protein_coupled_receptor_activity;olfactory_receptor_activity
9	6634001	6651000	9	6645382	6646376	ENSSSCG00000014785	OR52B4	12	7	9	17	22	12	21	20	29	27	17	8	10	16	15	13	6.53676	signal_transduction;G-protein_coupled_receptor_signaling_pathway;detection_of_chemical_stimulus_involved_in_sensory_perception_of_smell;integral_to_membrane;signal_transducer_activity;receptor_activity;G-protein_coupled_receptor_activity;olfactory_receptor_activity
9	6751001	6769000	9	6758288	6759229	ENSSSCG00000029202	OR52B4	19	12	15	17	20	9	25	21	34	33	24	11	16	19	27	14	7.34393	signal_transduction;G-protein_coupled_receptor_signaling_pathway;detection_of_chemical_stimulus_involved_in_sensory_perception_of_smell;integral_to_membrane;signal_transducer_activity;receptor_activity;G-protein_coupled_receptor_activity;olfactory_receptor_activity
9	5597001	5630000	9	5613304	5614269	ENSSSCG00000014723	OR52D1	3	2	2	3	3	2	4	2	3	3	3	2	4	3	2	3	0.68313	signal_transduction;G-protein_coupled_receptor_signaling_pathway;detection_of_chemical_stimulus_involved_in_sensory_perception_of_smell;integral_to_membrane;signal_transducer_activity;receptor_activity;G-protein_coupled_receptor_activity;olfactory_receptor_activity
9	6485001	6494000	9	6488335	6489883	ENSSSCG00000022336	OR52K2	2	1	2	5	5	2	3	3	3	3	2	5	5	4	3	2	1.31022	signal_transduction;G-protein_coupled_receptor_signaling_pathway;detection_of_chemical_stimulus_involved_in_sensory_perception_of_smell;integral_to_membrane;signal_transducer_activity;receptor_activity;G-protein_coupled_receptor_activity;olfactory_receptor_activity
9	4442001	4491000	9	4486907	4487878	ENSSSCG00000028834	OR52N4	5	4	4	9	13	5	6	7	7	6	5	8	7	5	8	6	2.25	signal_transduction;G-protein_coupled_receptor_signaling_pathway;detection_of_chemical_stimulus_involved_in_sensory_perception_of_smell;integral_to_membrane;signal_transducer_activity;receptor_activity;G-protein_coupled_receptor_activity;olfactory_receptor_activity
9	4442001	4491000	9	4480625	4481596	ENSSSCG00000029937	OR52N4	5	4	4	9	13	5	6	7	8	6	5	8	7	5	9	6	2.33006	signal_transduction;G-protein_coupled_receptor_signaling_pathway;detection_of_chemical_stimulus_involved_in_sensory_perception_of_smell;integral_to_membrane;signal_transducer_activity;receptor_activity;G-protein_coupled_receptor_activity;olfactory_receptor_activity
9	5399001	5405000	9	5403433	5404386	ENSSSCG00000014712	OR52W1	4	5	4	8	8	6	7	4	5	6	6	8	7	6	7	5	1.41421	signal_transduction;G-protein_coupled_receptor_signaling_pathway;detection_of_chemical_stimulus_involved_in_sensory_perception_of_smell;integral_to_membrane;signal_transducer_activity;receptor_activity;G-protein_coupled_receptor_activity;olfactory_receptor_activity
9	4245001	4268000	9	4248060	4249016	ENSSSCG00000014639	OR56A1	5	4	4	5	6	4	6	5	6	7	4	7	7	6	6	5	1.09354	G-protein_coupled_receptor_signaling_pathway;detection_of_chemical_stimulus_involved_in_sensory_perception_of_smell;integral_to_membrane;olfactory_receptor_activity
9	4245001	4268000	9	4264537	4265484	ENSSSCG00000027721	OR56A4	11	7	9	10	9	9	10	9	14	12	8	13	11	9	11	8	1.89737	G-protein_coupled_receptor_signaling_pathway;detection_of_chemical_stimulus_involved_in_sensory_perception_of_smell;integral_to_membrane;olfactory_receptor_activity
9	4245001	4268000	9	4259817	4260764	ENSSSCG00000028242	OR56A4	11	7	8	10	9	8	11	9	14	12	9	13	12	9	11	9	1.96214	G-protein_coupled_receptor_signaling_pathway;detection_of_chemical_stimulus_involved_in_sensory_perception_of_smell;integral_to_membrane;olfactory_receptor_activity
9	4442001	4491000	9	4455571	4456530	ENSSSCG00000014657	OR56B4	27	16	17	9	9	10	29	28	28	32	24	33	41	44	22	30	10.5985	G-protein_coupled_receptor_signaling_pathway;detection_of_chemical_stimulus_involved_in_sensory_perception_of_smell;integral_to_membrane;olfactory_receptor_activity
2	11728001	11762000	2	11751050	11753474	ENSSSCG00000022662	OR5AN1	7	3	4	7	7	3	6	7	6	6	6	7	7	5	5	6	1.39044	signal_transduction;G-protein_coupled_receptor_signaling_pathway;detection_of_chemical_stimulus_involved_in_sensory_perception_of_smell;integral_to_membrane;signal_transducer_activity;receptor_activity;G-protein_coupled_receptor_activity;olfactory_receptor_activity
2	11658001	11694000	2	11667409	11668596	ENSSSCG00000013139	OR5AN1	14	13	8	12	14	10	17	16	17	17	21	11	11	14	15	11	3.31097	signal_transduction;G-protein_coupled_receptor_signaling_pathway;detection_of_chemical_stimulus_involved_in_sensory_perception_of_smell;integral_to_membrane;signal_transducer_activity;receptor_activity;G-protein_coupled_receptor_activity;olfactory_receptor_activity
2	11501001	11543000	2	11525200	11526114	ENSSSCG00000021797	OR5AN1	21	14	10	20	24	14	24	23	28	19	24	17	17	20	20	15	4.70284	G-protein_coupled_receptor_signaling_pathway;integral_to_membrane
2	11646001	11653000	2	11648684	11649616	ENSSSCG00000021895	OR5AN1	20	8	6	17	19	7	20	19	22	18	18	17	15	16	17	14	4.80581	G-protein_coupled_receptor_signaling_pathway;integral_to_membrane
2	11633001	11641000	2	11634117	11635052	ENSSSCG00000026359	OR5AN1	25	12	9	23	27	16	27	23	31	20	23	17	15	21	23	14	6.05392	signal_transduction;G-protein_coupled_receptor_signaling_pathway;detection_of_chemical_stimulus_involved_in_sensory_perception_of_smell;integral_to_membrane;signal_transducer_activity;receptor_activity;G-protein_coupled_receptor_activity;olfactory_receptor_activity
2	11658001	11694000	2	11681428	11682378	ENSSSCG00000025636	OR5AN1	23	10	7	23	28	9	27	23	29	25	25	22	21	23	22	19	6.65332	signal_transduction;G-protein_coupled_receptor_signaling_pathway;detection_of_chemical_stimulus_involved_in_sensory_perception_of_smell;integral_to_membrane;signal_transducer_activity;receptor_activity;G-protein_coupled_receptor_activity;olfactory_receptor_activity
2	11501001	11543000	2	11507449	11509263	ENSSSCG00000024360	OR5AN1	30	17	8	22	28	18	21	20	32	18	20	13	10	20	18	11	6.81053	signal_transduction;G-protein_coupled_receptor_signaling_pathway;detection_of_chemical_stimulus_involved_in_sensory_perception_of_smell;integral_to_membrane;signal_transducer_activity;receptor_activity;G-protein_coupled_receptor_activity;olfactory_receptor_activity
2	11596001	11615000	2	11603440	11604375	ENSSSCG00000029105	OR5AN1	32	19	12	28	32	21	33	28	36	25	30	19	17	24	25	16	6.96868	signal_transduction;G-protein_coupled_receptor_signaling_pathway;detection_of_chemical_stimulus_involved_in_sensory_perception_of_smell;integral_to_membrane;signal_transducer_activity;receptor_activity;G-protein_coupled_receptor_activity;olfactory_receptor_activity
2	11728001	11762000	2	11736370	11737314	ENSSSCG00000013138	OR5AN1	33	18	12	28	33	21	33	28	37	25	31	19	18	24	26	17	7.18534	signal_transduction;G-protein_coupled_receptor_signaling_pathway;detection_of_chemical_stimulus_involved_in_sensory_perception_of_smell;integral_to_membrane;signal_transducer_activity;receptor_activity;G-protein_coupled_receptor_activity;olfactory_receptor_activity
2	11617001	11631000	2	11625169	11626116	ENSSSCG00000028404	OR5AN1	34	18	13	29	33	21	35	29	38	26	31	20	18	25	27	18	7.32547	G-protein_coupled_receptor_signaling_pathway;integral_to_membrane
2	14112001	14122000	2	14116162	14117115	ENSSSCG00000024728	OR5AP2	6	4	5	9	6	4	3	4	6	8	4	6	6	6	6	7	1.5864	signal_transduction;G-protein_coupled_receptor_signaling_pathway;detection_of_chemical_stimulus_involved_in_sensory_perception_of_smell;integral_to_membrane;signal_transducer_activity;receptor_activity;G-protein_coupled_receptor_activity;olfactory_receptor_activity
2	159372001	159433000	2	159423396	159424328	ENSSSCG00000014501	OR5AR1	3	2	3	4	3	2	4	3	4	4	3	4	4	3	4	3	0.704154	signal_transduction;G-protein_coupled_receptor_signaling_pathway;detection_of_chemical_stimulus_involved_in_sensory_perception_of_smell;integral_to_membrane;signal_transducer_activity;receptor_activity;G-protein_coupled_receptor_activity;olfactory_receptor_activity
2	12685001	12707000	2	12698820	12699782	ENSSSCG00000024984	OR5AR1	10	4	6	9	13	7	13	14	7	8	6	7	10	8	7	6	2.87446	G-protein_coupled_receptor_signaling_pathway;integral_to_membrane
15	153960001	153966000	15	153961315	153962271	ENSSSCG00000026072	OR5AR1	15	6	13	13	11	8	14	15	12	18	11	20	13	15	12	13	3.37577	signal_transduction;G-protein_coupled_receptor_signaling_pathway;detection_of_chemical_stimulus_involved_in_sensory_perception_of_smell;integral_to_membrane;signal_transducer_activity;receptor_activity;G-protein_coupled_receptor_activity;olfactory_receptor_activity
15	154235001	154242000	15	154239387	154240343	ENSSSCG00000026309	OR5AR1	15	6	13	13	11	8	14	15	12	18	11	20	13	15	12	13	3.37577	signal_transduction;G-protein_coupled_receptor_signaling_pathway;detection_of_chemical_stimulus_involved_in_sensory_perception_of_smell;integral_to_membrane;signal_transducer_activity;receptor_activity;G-protein_coupled_receptor_activity;olfactory_receptor_activity
15	154306001	154318000	15	154316152	154317075	ENSSSCG00000030711	OR5AR1	17	10	21	15	13	12	19	20	15	23	12	22	14	17	14	15	3.86814	signal_transduction;G-protein_coupled_receptor_signaling_pathway;detection_of_chemical_stimulus_involved_in_sensory_perception_of_smell;integral_to_membrane;signal_transducer_activity;receptor_activity;G-protein_coupled_receptor_activity;olfactory_receptor_activity
15	154025001	154032000	15	154028641	154029582	ENSSSCG00000029250	OR5AR1	16	8	18	16	14	10	19	21	16	22	10	25	14	18	14	15	4.53137	signal_transduction;G-protein_coupled_receptor_signaling_pathway;detection_of_chemical_stimulus_involved_in_sensory_perception_of_smell;integral_to_membrane;signal_transducer_activity;receptor_activity;G-protein_coupled_receptor_activity;olfactory_receptor_activity
15	154263001	154270000	15	154266594	154267502	ENSSSCG00000029653	OR5B21	19	11	23	13	12	11	16	18	17	20	13	21	14	14	12	12	3.84491	signal_transduction;G-protein_coupled_receptor_signaling_pathway;detection_of_chemical_stimulus_involved_in_sensory_perception_of_smell;integral_to_membrane;signal_transducer_activity;receptor_activity;G-protein_coupled_receptor_activity;olfactory_receptor_activity
1	312283001	312319000	1	312309919	312310863	ENSSSCG00000020974	OR5F1	11	9	9	12	12	8	8	7	11	11	6	12	11	9	13	11	2.03306	G-protein_coupled_receptor_signaling_pathway;detection_of_chemical_stimulus_involved_in_sensory_perception_of_smell;integral_to_membrane;olfactory_receptor_activity
1	312283001	312319000	1	312290104	312291048	ENSSSCG00000024409	OR5F1	11	9	8	12	12	7	8	7	11	11	6	12	11	9	13	11	2.15639	G-protein_coupled_receptor_signaling_pathway;detection_of_chemical_stimulus_involved_in_sensory_perception_of_smell;integral_to_membrane;olfactory_receptor_activity
13	172481001	172491000	13	172486131	172487128	ENSSSCG00000030061	OR5H1	11	5	6	12	11	4	10	11	12	14	12	12	12	10	11	10	2.78613	signal_transduction;G-protein_coupled_receptor_signaling_pathway;detection_of_chemical_stimulus_involved_in_sensory_perception_of_smell;integral_to_membrane;signal_transducer_activity;receptor_activity;G-protein_coupled_receptor_activity;olfactory_receptor_activity
2	159099001	159150000	2	159143812	159144750	ENSSSCG00000014477	OR5J2	5	3	3	5	5	2	4	4	6	4	4	5	5	5	4	5	1.01448	signal_transduction;G-protein_coupled_receptor_signaling_pathway;detection_of_chemical_stimulus_involved_in_sensory_perception_of_smell;integral_to_membrane;signal_transducer_activity;receptor_activity;G-protein_coupled_receptor_activity;olfactory_receptor_activity
13	170954001	170984000	13	170960177	170961100	ENSSSCG00000027818	OR5K1	3	3	3	3	4	3	5	5	5	7	5	4	5	4	7	5	1.31498	G-protein_coupled_receptor_signaling_pathway;integral_to_membrane
13	171373001	171389000	13	171386627	171388439	ENSSSCG00000026008	OR5K1	4	3	4	5	6	5	8	6	6	7	6	4	4	6	6	10	1.74642	G-protein_coupled_receptor_signaling_pathway;integral_to_membrane
13	170894001	170915000	13	170899937	170900899	ENSSSCG00000030027	OR5K1	4	2	7	6	3	2	6	7	7	9	7	6	6	6	8	7	2.04022	G-protein_coupled_receptor_signaling_pathway;integral_to_membrane
13	171729001	171744000	13	171742594	171743736	ENSSSCG00000029528	OR5K1	6	5	6	6	7	8	9	7	7	9	8	5	4	8	6	15	2.51661	G-protein_coupled_receptor_signaling_pathway;integral_to_membrane;G-protein_coupled_receptor_signaling_pathway;integral_to_membrane
13	171219001	171225000	13	171219741	171220667	ENSSSCG00000022188	OR5K1	13	7	8	16	17	6	20	18	18	21	17	14	16	17	15	21	4.66905	signal_transduction;G-protein_coupled_receptor_signaling_pathway;detection_of_chemical_stimulus_involved_in_sensory_perception_of_smell;integral_to_membrane;signal_transducer_activity;receptor_activity;G-protein_coupled_receptor_activity;olfactory_receptor_activity
13	170636001	170649000	13	170644340	170645266	ENSSSCG00000026824	OR5K1	18	9	13	21	20	9	23	24	25	30	23	21	24	20	22	21	5.63582	signal_transduction;G-protein_coupled_receptor_signaling_pathway;detection_of_chemical_stimulus_involved_in_sensory_perception_of_smell;integral_to_membrane;signal_transducer_activity;receptor_activity;G-protein_coupled_receptor_activity;olfactory_receptor_activity
13	171604001	171614000	13	171607868	171609306	ENSSSCG00000020660	OR5K3	11	4	5	13	14	6	15	16	14	16	15	11	13	14	11	18	4.09064	G-protein_coupled_receptor_signaling_pathway;integral_to_membrane
13	171419001	171430000	13	171423251	171424210	ENSSSCG00000030163	OR5K3	13	4	6	14	15	6	18	18	17	21	17	13	15	15	14	18	4.81664	G-protein_coupled_receptor_signaling_pathway;integral_to_membrane
13	171581001	171591000	13	171584467	171585408	ENSSSCG00000023885	OR5K3	16	8	10	17	19	8	22	22	22	26	20	17	20	20	19	23	5.29741	G-protein_coupled_receptor_signaling_pathway;integral_to_membrane
1	312545001	312589000	1	312571911	312573112	ENSSSCG00000005812	OR5M3	7	4	4	7	6	4	4	4	5	6	3	6	6	5	7	6	1.29099	signal_transduction;G-protein_coupled_receptor_signaling_pathway;detection_of_chemical_stimulus_involved_in_sensory_perception_of_smell;integral_to_membrane;signal_transducer_activity;receptor_activity;G-protein_coupled_receptor_activity;olfactory_receptor_activity
1	312607001	312627000	1	312609075	312610016	ENSSSCG00000005809	OR5M8	7	5	5	7	7	6	4	5	8	8	3	7	7	6	6	7	1.40831	signal_transduction;G-protein_coupled_receptor_signaling_pathway;detection_of_chemical_stimulus_involved_in_sensory_perception_of_smell;integral_to_membrane;signal_transducer_activity;receptor_activity;G-protein_coupled_receptor_activity;olfactory_receptor_activity
9	2155001	2167000	9	2160803	2162290	ENSSSCG00000027753	OR5P2	17	8	7	9	12	5	10	11	10	11	10	13	9	9	9	7	2.76209	G-protein_coupled_receptor_signaling_pathway;integral_to_membrane
9	2066001	2073000	9	2068700	2069617	ENSSSCG00000028959	OR5P3	13	12	9	10	12	8	12	11	11	11	9	14	11	13	11	9	1.67332	G-protein_coupled_receptor_signaling_pathway;integral_to_membrane
9	1954001	1976000	9	1968198	1969151	ENSSSCG00000023830	OR5P3	13	13	9	10	12	8	12	11	11	11	9	15	12	13	12	9	1.87972	signal_transduction;G-protein_coupled_receptor_signaling_pathway;detection_of_chemical_stimulus_involved_in_sensory_perception_of_smell;integral_to_membrane;signal_transducer_activity;receptor_activity;G-protein_coupled_receptor_activity;olfactory_receptor_activity
9	1935001	1945000	9	1936249	1937181	ENSSSCG00000029769	OR5P3	33	19	11	15	21	10	20	20	19	19	18	25	19	21	18	15	5.29741	signal_transduction;G-protein_coupled_receptor_signaling_pathway;detection_of_chemical_stimulus_involved_in_sensory_perception_of_smell;integral_to_membrane;signal_transducer_activity;receptor_activity;G-protein_coupled_receptor_activity;olfactory_receptor_activity
9	2093001	2103000	9	2100981	2101922	ENSSSCG00000028704	OR5P3	33	18	11	15	21	9	20	19	19	20	18	25	19	20	18	15	5.39753	signal_transduction;G-protein_coupled_receptor_signaling_pathway;detection_of_chemical_stimulus_involved_in_sensory_perception_of_smell;integral_to_membrane;signal_transducer_activity;receptor_activity;G-protein_coupled_receptor_activity;olfactory_receptor_activity
1	312476001	312540000	1	312532571	312534566	ENSSSCG00000030686	OR5R1	5	4	4	5	6	4	3	3	4	5	3	6	4	5	5	5	0.963933	G-protein_coupled_receptor_signaling_pathway;integral_to_membrane;G-protein_coupled_receptor_signaling_pathway;integral_to_membrane
1	312746001	312782000	1	312751494	312753254	ENSSSCG00000027333	OR5R1	5	3	3	5	6	4	3	3	4	5	2	6	4	4	5	5	1.16726	signal_transduction;G-protein_coupled_receptor_signaling_pathway;detection_of_chemical_stimulus_involved_in_sensory_perception_of_smell;integral_to_membrane;signal_transducer_activity;receptor_activity;G-protein_coupled_receptor_activity;olfactory_receptor_activity;signal_transduction;G-protein_coupled_receptor_signaling_pathway;detection_of_chemical_stimulus_involved_in_sensory_perception_of_sme…
1	312250001	312266000	1	312263295	312264625	ENSSSCG00000005797	OR5T1	4	2	3	5	4	3	2	3	4	4	2	5	4	3	4	4	0.966092	G-protein_coupled_receptor_signaling_pathway;integral_to_membrane
2	159008001	159023000	2	159008934	159010668	ENSSSCG00000022552	OR5T1	4	4	7	3	3	3	13	8	3	5	3	5	4	3	2	5	2.72565	signal_transduction;G-protein_coupled_receptor_signaling_pathway;detection_of_chemical_stimulus_involved_in_sensory_perception_of_smell;integral_to_membrane;signal_transducer_activity;receptor_activity;G-protein_coupled_receptor_activity;olfactory_receptor_activity
1	312746001	312782000	1	312773962	312775359	ENSSSCG00000005820	OR5T2	3	2	2	3	3	2	3	3	3	3	2	4	3	3	3	3	0.543906	signal_transduction;G-protein_coupled_receptor_signaling_pathway;detection_of_chemical_stimulus_involved_in_sensory_perception_of_smell;integral_to_membrane;signal_transducer_activity;receptor_activity;G-protein_coupled_receptor_activity;olfactory_receptor_activity
2	158942001	159005000	2	158992126	158993565	ENSSSCG00000027258	OR5T2	3	2	3	3	3	2	9	6	3	4	2	5	3	3	3	4	1.78419	signal_transduction;G-protein_coupled_receptor_signaling_pathway;detection_of_chemical_stimulus_involved_in_sensory_perception_of_smell;integral_to_membrane;signal_transducer_activity;receptor_activity;G-protein_coupled_receptor_activity;olfactory_receptor_activity
7	25739001	25757000	7	25751943	25753357	ENSSSCG00000021894	OR5V1	9	6	8	14	9	7	7	4	7	13	7	7	6	8	10	7	2.54214	signal_transduction;G-protein_coupled_receptor_signaling_pathway;detection_of_chemical_stimulus_involved_in_sensory_perception_of_smell;integral_to_membrane;signal_transducer_activity;receptor_activity;G-protein_coupled_receptor_activity;olfactory_receptor_activity
7	25542001	25561000	7	25555450	25556864	ENSSSCG00000021520	OR5V1	9	6	8	14	9	7	7	4	7	13	7	7	6	8	10	7	2.54214	G-protein_coupled_receptor_signaling_pathway;integral_to_membrane
7	25759001	25786000	7	25775981	25776937	ENSSSCG00000001279	OR5V1	9	7	7	15	12	9	11	7	8	15	6	10	9	10	11	9	2.65126	signal_transduction;G-protein_coupled_receptor_signaling_pathway;detection_of_chemical_stimulus_involved_in_sensory_perception_of_smell;integral_to_membrane;signal_transducer_activity;receptor_activity;G-protein_coupled_receptor_activity;olfactory_receptor_activity
9	3481001	3507000	9	3500649	3501593	ENSSSCG00000028131	OR6B2	2	3	4	5	4	4	5	7	6	6	2	3	4	3	3	3	1.46059	signal_transduction;G-protein_coupled_receptor_signaling_pathway;detection_of_chemical_stimulus_involved_in_sensory_perception_of_smell;integral_to_membrane;signal_transducer_activity;receptor_activity;G-protein_coupled_receptor_activity;olfactory_receptor_activity
5	21942001	21966000	5	21962838	21963776	ENSSSCG00000000332	OR6C1	14	12	10	17	14	7	11	10	16	18	16	10	9	13	12	13	3.0957	signal_transduction;G-protein_coupled_receptor_signaling_pathway;detection_of_chemical_stimulus_involved_in_sensory_perception_of_smell;integral_to_membrane;signal_transducer_activity;receptor_activity;G-protein_coupled_receptor_activity;olfactory_receptor_activity
14	99379001	99385000	14	99381627	99382550	ENSSSCG00000026751	OR6C2	5	4	4	3	3	2	4	3	3	6	5	3	2	6	4	4	1.22304	G-protein_coupled_receptor_signaling_pathway;detection_of_chemical_stimulus_involved_in_sensory_perception_of_smell;integral_to_membrane;olfactory_receptor_activity
14	99193001	99201000	14	99195597	99196559	ENSSSCG00000029238	OR6C2	5	4	4	3	3	2	4	3	3	6	5	3	2	6	4	4	1.22304	G-protein_coupled_receptor_signaling_pathway;detection_of_chemical_stimulus_involved_in_sensory_perception_of_smell;integral_to_membrane;olfactory_receptor_activity
5	22472001	22479000	5	22475790	22476879	ENSSSCG00000030034	OR6C2	5	5	6	9	7	3	6	7	7	9	3	7	5	6	6	7	1.70783	G-protein_coupled_receptor_signaling_pathway;detection_of_chemical_stimulus_involved_in_sensory_perception_of_smell;integral_to_membrane;olfactory_receptor_activity
5	21337001	21379000	5	21374199	21375284	ENSSSCG00000021046	OR6C2	5	6	5	9	7	3	7	7	8	9	3	8	6	6	7	7	1.78769	signal_transduction;G-protein_coupled_receptor_signaling_pathway;detection_of_chemical_stimulus_involved_in_sensory_perception_of_smell;integral_to_membrane;signal_transducer_activity;receptor_activity;G-protein_coupled_receptor_activity;olfactory_receptor_activity;G-protein_coupled_receptor_signaling_pathway;integral_to_membrane
5	22186001	22197000	5	22194967	22196087	ENSSSCG00000000338	OR6C2	6	3	8	10	7	5	6	5	9	9	5	7	6	5	6	8	1.86078	signal_transduction;G-protein_coupled_receptor_signaling_pathway;detection_of_chemical_stimulus_involved_in_sensory_perception_of_smell;integral_to_membrane;signal_transducer_activity;receptor_activity;G-protein_coupled_receptor_activity;olfactory_receptor_activity
5	21922001	21935000	5	21929545	21930520	ENSSSCG00000022997	OR6C2	5	3	9	7	8	5	8	6	9	10	6	5	6	5	5	9	1.99583	G-protein_coupled_receptor_signaling_pathway;integral_to_membrane
X	142523001	142533000	X	142528969	142530364	ENSSSCG00000030200	OR6C2	5	2	6	6	5	3	7	4	12	7	4	4	6	4	4	5	2.26569	G-protein_coupled_receptor_signaling_pathway;integral_to_membrane
X	142566001	142574000	X	142570424	142571362	ENSSSCG00000012797	OR6C2	7	3	7	9	6	3	6	4	9	11	5	5	4	4	6	7	2.28035	signal_transduction;G-protein_coupled_receptor_signaling_pathway;detection_of_chemical_stimulus_involved_in_sensory_perception_of_smell;integral_to_membrane;signal_transducer_activity;receptor_activity;G-protein_coupled_receptor_activity;olfactory_receptor_activity
5	22126001	22138000	5	22133078	22134432	ENSSSCG00000026679	OR6C2	8	2	4	9	7	4	4	3	6	12	3	6	3	3	3	4	2.74393	signal_transduction;G-protein_coupled_receptor_signaling_pathway;detection_of_chemical_stimulus_involved_in_sensory_perception_of_smell;integral_to_membrane;signal_transducer_activity;receptor_activity;G-protein_coupled_receptor_activity;olfactory_receptor_activity
5	21337001	21379000	5	21337563	21338498	ENSSSCG00000000351	OR6C2	10	9	13	18	13	7	13	10	15	16	11	12	10	10	11	12	2.77789	signal_transduction;G-protein_coupled_receptor_signaling_pathway;detection_of_chemical_stimulus_involved_in_sensory_perception_of_smell;integral_to_membrane;signal_transducer_activity;receptor_activity;G-protein_coupled_receptor_activity;olfactory_receptor_activity
5	22140001	22180000	5	22166842	22167777	ENSSSCG00000027167	OR6C2	10	7	11	18	12	7	13	10	14	15	9	12	10	10	11	12	2.82179	signal_transduction;G-protein_coupled_receptor_signaling_pathway;detection_of_chemical_stimulus_involved_in_sensory_perception_of_smell;integral_to_membrane;signal_transducer_activity;receptor_activity;G-protein_coupled_receptor_activity;olfactory_receptor_activity
5	22482001	22514000	5	22511938	22512870	ENSSSCG00000024735	OR6C2	10	7	10	17	12	6	12	9	14	16	9	12	10	10	10	12	2.92119	signal_transduction;G-protein_coupled_receptor_signaling_pathway;detection_of_chemical_stimulus_involved_in_sensory_perception_of_smell;integral_to_membrane;signal_transducer_activity;receptor_activity;G-protein_coupled_receptor_activity;olfactory_receptor_activity
X	142536001	142564000	X	142552465	142553427	ENSSSCG00000022450	OR6C2	15	10	12	19	14	8	14	11	18	20	10	12	10	11	12	14	3.4617	signal_transduction;G-protein_coupled_receptor_signaling_pathway;detection_of_chemical_stimulus_involved_in_sensory_perception_of_smell;integral_to_membrane;signal_transducer_activity;receptor_activity;G-protein_coupled_receptor_activity;olfactory_receptor_activity
5	22482001	22514000	5	22496145	22497083	ENSSSCG00000027978	OR6C2	15	11	12	19	14	8	14	10	18	20	10	12	10	11	12	14	3.4617	signal_transduction;G-protein_coupled_receptor_signaling_pathway;detection_of_chemical_stimulus_involved_in_sensory_perception_of_smell;integral_to_membrane;signal_transducer_activity;receptor_activity;G-protein_coupled_receptor_activity;olfactory_receptor_activity
X	142440001	142466000	X	142454499	142455431	ENSSSCG00000022622	OR6C2	11	8	10	17	13	4	13	9	16	20	10	12	10	10	11	13	3.77216	signal_transduction;G-protein_coupled_receptor_signaling_pathway;detection_of_chemical_stimulus_involved_in_sensory_perception_of_smell;integral_to_membrane;signal_transducer_activity;receptor_activity;G-protein_coupled_receptor_activity;olfactory_receptor_activity
5	21400001	21410000	5	21406771	21407706	ENSSSCG00000022621	OR6C2	11	7	8	16	13	3	12	8	15	19	10	11	10	10	10	13	3.79473	G-protein_coupled_receptor_signaling_pathway;integral_to_membrane
5	22516001	22535000	5	22531916	22532851	ENSSSCG00000000353	OR6C2	10	6	7	17	13	5	12	12	17	18	8	11	10	9	10	12	3.83786	signal_transduction;G-protein_coupled_receptor_signaling_pathway;detection_of_chemical_stimulus_involved_in_sensory_perception_of_smell;integral_to_membrane;signal_transducer_activity;receptor_activity;G-protein_coupled_receptor_activity;olfactory_receptor_activity
5	22391001	22421000	5	22416614	22417558	ENSSSCG00000029157	OR6C2	13	8	10	17	15	7	15	9	19	21	10	11	9	10	12	13	4.03268	signal_transduction;G-protein_coupled_receptor_signaling_pathway;detection_of_chemical_stimulus_involved_in_sensory_perception_of_smell;integral_to_membrane;signal_transducer_activity;receptor_activity;G-protein_coupled_receptor_activity;olfactory_receptor_activity
X	142440001	142466000	X	142447183	142448121	ENSSSCG00000028075	OR6C2	13	7	10	17	15	6	14	8	19	21	9	12	10	10	12	13	4.219	signal_transduction;G-protein_coupled_receptor_signaling_pathway;detection_of_chemical_stimulus_involved_in_sensory_perception_of_smell;integral_to_membrane;signal_transducer_activity;receptor_activity;G-protein_coupled_receptor_activity;olfactory_receptor_activity
X	142468001	142500000	X	142494950	142495885	ENSSSCG00000026398	OR6C2	19	11	19	32	17	10	26	19	26	27	17	20	20	20	17	23	5.68294	signal_transduction;G-protein_coupled_receptor_signaling_pathway;detection_of_chemical_stimulus_involved_in_sensory_perception_of_smell;integral_to_membrane;signal_transducer_activity;receptor_activity;G-protein_coupled_receptor_activity;olfactory_receptor_activity
5	22064001	22123000	5	22118133	22119068	ENSSSCG00000029110	OR6C2	16	8	14	29	16	8	24	18	24	25	15	18	18	17	15	22	5.77891	signal_transduction;G-protein_coupled_receptor_signaling_pathway;detection_of_chemical_stimulus_involved_in_sensory_perception_of_smell;integral_to_membrane;signal_transducer_activity;receptor_activity;G-protein_coupled_receptor_activity;olfactory_receptor_activity
X	142503001	142519000	X	142514391	142515326	ENSSSCG00000022582	OR6C2	19	9	21	32	17	11	29	20	27	28	17	20	21	20	17	25	6.24199	signal_transduction;G-protein_coupled_receptor_signaling_pathway;detection_of_chemical_stimulus_involved_in_sensory_perception_of_smell;integral_to_membrane;signal_transducer_activity;receptor_activity;G-protein_coupled_receptor_activity;olfactory_receptor_activity
5	21413001	21442000	5	21436073	21437011	ENSSSCG00000026871	OR6C2	21	14	14	35	24	10	28	15	40	44	21	20	20	23	20	25	9.42249	signal_transduction;G-protein_coupled_receptor_signaling_pathway;detection_of_chemical_stimulus_involved_in_sensory_perception_of_smell;integral_to_membrane;signal_transducer_activity;receptor_activity;G-protein_coupled_receptor_activity;olfactory_receptor_activity
5	21264001	21302000	5	21296500	21297438	ENSSSCG00000028989	OR6C3	15	9	8	17	13	6	14	13	16	17	13	14	11	11	12	12	3.09771	signal_transduction;G-protein_coupled_receptor_signaling_pathway;detection_of_chemical_stimulus_involved_in_sensory_perception_of_smell;integral_to_membrane;signal_transducer_activity;receptor_activity;G-protein_coupled_receptor_activity;olfactory_receptor_activity
5	21264001	21302000	5	21266917	21267855	ENSSSCG00000024451	OR6C3	14	9	8	18	13	6	13	11	16	15	13	11	9	10	10	11	3.13515	G-protein_coupled_receptor_signaling_pathway;integral_to_membrane
5	21235001	21244000	5	21236205	21237140	ENSSSCG00000028954	OR6C3	12	8	7	19	11	4	11	11	16	19	10	8	5	5	10	9	4.52723	G-protein_coupled_receptor_signaling_pathway;detection_of_chemical_stimulus_involved_in_sensory_perception_of_smell;integral_to_membrane;olfactory_receptor_activity
5	21316001	21328000	5	21324271	21325200	ENSSSCG00000000318	OR6C4	6	7	6	12	8	4	8	6	9	11	6	7	6	6	7	7	2.0166	signal_transduction;G-protein_coupled_receptor_signaling_pathway;detection_of_chemical_stimulus_involved_in_sensory_perception_of_smell;integral_to_membrane;signal_transducer_activity;receptor_activity;G-protein_coupled_receptor_activity;olfactory_receptor_activity
5	21246001	21260000	5	21256500	21258129	ENSSSCG00000026447	OR6C6	6	5	4	6	4	2	4	4	7	7	5	4	3	3	4	5	1.41274	signal_transduction;G-protein_coupled_receptor_signaling_pathway;detection_of_chemical_stimulus_involved_in_sensory_perception_of_smell;integral_to_membrane;signal_transducer_activity;receptor_activity;G-protein_coupled_receptor_activity;olfactory_receptor_activity
5	21683001	21701000	5	21686126	21687064	ENSSSCG00000000324	OR6C65	10	7	6	9	7	2	10	8	11	13	7	6	5	5	6	9	2.70724	signal_transduction;G-protein_coupled_receptor_signaling_pathway;detection_of_chemical_stimulus_involved_in_sensory_perception_of_smell;integral_to_membrane;signal_transducer_activity;receptor_activity;G-protein_coupled_receptor_activity;olfactory_receptor_activity
5	21731001	21746000	5	21744427	21745440	ENSSSCG00000026786	OR6C68	10	8	7	23	17	5	13	8	21	24	9	12	12	13	13	16	5.69466	G-protein_coupled_receptor_signaling_pathway;integral_to_membrane
5	21987001	22000000	5	21997605	21998540	ENSSSCG00000000334	OR6C68	16	10	9	34	23	5	20	12	32	36	15	20	19	19	17	25	8.89944	signal_transduction;G-protein_coupled_receptor_signaling_pathway;detection_of_chemical_stimulus_involved_in_sensory_perception_of_smell;integral_to_membrane;signal_transducer_activity;receptor_activity;G-protein_coupled_receptor_activity;olfactory_receptor_activity
5	22326001	22362000	5	22360385	22361323	ENSSSCG00000030239	OR6C68	17	9	8	38	26	6	20	13	33	36	14	20	19	18	20	25	9.55598	signal_transduction;G-protein_coupled_receptor_signaling_pathway;detection_of_chemical_stimulus_involved_in_sensory_perception_of_smell;integral_to_membrane;signal_transducer_activity;receptor_activity;G-protein_coupled_receptor_activity;olfactory_receptor_activity
5	21755001	21770000	5	21767314	21768252	ENSSSCG00000024535	OR6C68	19	8	8	39	26	5	20	13	33	35	12	21	20	20	21	25	9.80965	signal_transduction;G-protein_coupled_receptor_signaling_pathway;detection_of_chemical_stimulus_involved_in_sensory_perception_of_smell;integral_to_membrane;signal_transducer_activity;receptor_activity;G-protein_coupled_receptor_activity;olfactory_receptor_activity
5	22371001	22387000	5	22384545	22385483	ENSSSCG00000024909	OR6C68	18	7	6	38	27	5	19	13	36	39	15	19	18	20	21	27	10.6771	signal_transduction;G-protein_coupled_receptor_signaling_pathway;detection_of_chemical_stimulus_involved_in_sensory_perception_of_smell;integral_to_membrane;signal_transducer_activity;receptor_activity;G-protein_coupled_receptor_activity;olfactory_receptor_activity
X	142536001	142564000	X	142540005	142541012	ENSSSCG00000012799	OR6C75	6	4	7	8	7	4	6	9	6	8	5	6	5	6	5	8	1.48324	G-protein_coupled_receptor_signaling_pathway;integral_to_membrane
5	21492001	21502000	5	21499173	21500138	ENSSSCG00000000326	OR6C75	9	5	5	9	7	4	9	7	9	11	5	8	6	6	5	8	2.01556	signal_transduction;G-protein_coupled_receptor_signaling_pathway;detection_of_chemical_stimulus_involved_in_sensory_perception_of_smell;integral_to_membrane;signal_transducer_activity;receptor_activity;G-protein_coupled_receptor_activity;olfactory_receptor_activity
5	21942001	21966000	5	21944254	21945195	ENSSSCG00000000333	OR6C75	9	6	5	9	8	4	9	8	10	11	5	8	6	6	6	9	2.03204	signal_transduction;G-protein_coupled_receptor_signaling_pathway;detection_of_chemical_stimulus_involved_in_sensory_perception_of_smell;integral_to_membrane;signal_transducer_activity;receptor_activity;G-protein_coupled_receptor_activity;olfactory_receptor_activity
5	21808001	21815000	5	21809196	21810134	ENSSSCG00000030158	OR6C75	10	6	6	9	7	4	10	8	10	12	6	9	6	6	5	8	2.21736	G-protein_coupled_receptor_signaling_pathway;integral_to_membrane
5	22482001	22514000	5	22487701	22488639	ENSSSCG00000020863	OR6C75	15	9	11	17	14	9	13	13	15	17	10	11	10	11	12	14	2.60688	signal_transduction;G-protein_coupled_receptor_signaling_pathway;detection_of_chemical_stimulus_involved_in_sensory_perception_of_smell;integral_to_membrane;signal_transducer_activity;receptor_activity;G-protein_coupled_receptor_activity;olfactory_receptor_activity
5	21264001	21302000	5	21279720	21280679	ENSSSCG00000021160	OR6C75	12	10	7	15	12	7	13	11	16	16	13	12	11	11	9	12	2.67628	signal_transduction;G-protein_coupled_receptor_signaling_pathway;detection_of_chemical_stimulus_involved_in_sensory_perception_of_smell;integral_to_membrane;signal_transducer_activity;receptor_activity;G-protein_coupled_receptor_activity;olfactory_receptor_activity
5	21337001	21379000	5	21362491	21363420	ENSSSCG00000000320	OR6C75	14	8	8	17	14	5	13	12	14	16	9	10	9	11	12	14	3.26343	signal_transduction;G-protein_coupled_receptor_signaling_pathway;detection_of_chemical_stimulus_involved_in_sensory_perception_of_smell;integral_to_membrane;signal_transducer_activity;receptor_activity;G-protein_coupled_receptor_activity;olfactory_receptor_activity
5	21683001	21701000	5	21692500	21693441	ENSSSCG00000000323	OR6C76	8	6	5	10	7	4	9	7	8	11	6	6	5	5	6	7	1.92787	signal_transduction;G-protein_coupled_receptor_signaling_pathway;detection_of_chemical_stimulus_involved_in_sensory_perception_of_smell;integral_to_membrane;signal_transducer_activity;receptor_activity;G-protein_coupled_receptor_activity;olfactory_receptor_activity
9	55953001	55959000	9	55956013	55956951	ENSSSCG00000015148	OR6M1	10	4	5	7	7	5	5	8	8	8	6	8	8	7	7	7	1.5438	signal_transduction;G-protein_coupled_receptor_signaling_pathway;detection_of_chemical_stimulus_involved_in_sensory_perception_of_smell;integral_to_membrane;signal_transducer_activity;receptor_activity;G-protein_coupled_receptor_activity;olfactory_receptor_activity
7	25382001	25420000	7	25382745	25383668	ENSSSCG00000001255	OR6Q1	6	5	6	12	8	6	9	6	7	11	5	9	6	7	7	7	2.02382	signal_transduction;G-protein_coupled_receptor_signaling_pathway;detection_of_chemical_stimulus_involved_in_sensory_perception_of_smell;integral_to_membrane;signal_transducer_activity;receptor_activity;G-protein_coupled_receptor_activity;olfactory_receptor_activity
2	62938001	62965000	2	62959257	62960594	ENSSSCG00000024225	OR7A10	7	7	8	8	7	5	14	15	7	10	8	10	9	7	7	7	2.65832	signal_transduction;G-protein_coupled_receptor_signaling_pathway;detection_of_chemical_stimulus_involved_in_sensory_perception_of_smell;integral_to_membrane;signal_transducer_activity;receptor_activity;G-protein_coupled_receptor_activity;olfactory_receptor_activity
2	68721001	68732000	2	68724650	68725576	ENSSSCG00000024322	OR7A10	11	6	5	10	12	5	14	12	14	14	11	14	12	12	11	10	3.03795	G-protein_coupled_receptor_signaling_pathway;detection_of_chemical_stimulus_involved_in_sensory_perception_of_smell;integral_to_membrane;olfactory_receptor_activity
2	62869001	62887000	2	62871583	62872506	ENSSSCG00000029101	OR7A10	14	9	11	13	14	6	19	20	8	18	16	17	15	13	15	14	3.89658	G-protein_coupled_receptor_signaling_pathway;integral_to_membrane
2	62270001	62280000	2	62272281	62273204	ENSSSCG00000025945	OR7A10	15	9	10	14	15	7	21	21	9	18	17	19	17	14	17	15	4.25637	G-protein_coupled_receptor_signaling_pathway;integral_to_membrane
2	62754001	62762000	2	62754367	62755476	ENSSSCG00000013815	OR7A17	5	4	6	5	4	3	7	7	8	5	5	6	5	5	5	4	1.29099	signal_transduction;G-protein_coupled_receptor_signaling_pathway;detection_of_chemical_stimulus_involved_in_sensory_perception_of_smell;integral_to_membrane;signal_transducer_activity;receptor_activity;G-protein_coupled_receptor_activity;olfactory_receptor_activity
2	62968001	62979000	2	62973884	62974795	ENSSSCG00000013811	OR7A17	10	9	13	10	9	7	15	15	8	11	11	12	10	9	10	9	2.28035	signal_transduction;G-protein_coupled_receptor_signaling_pathway;detection_of_chemical_stimulus_involved_in_sensory_perception_of_smell;integral_to_membrane;signal_transducer_activity;receptor_activity;G-protein_coupled_receptor_activity;olfactory_receptor_activity
2	62988001	62999000	2	62997295	62998182	ENSSSCG00000013810	OR7A17	11	8	13	10	10	6	14	15	7	14	12	11	11	8	10	10	2.57876	signal_transduction;G-protein_coupled_receptor_signaling_pathway;detection_of_chemical_stimulus_involved_in_sensory_perception_of_smell;integral_to_membrane;signal_transducer_activity;receptor_activity;G-protein_coupled_receptor_activity;olfactory_receptor_activity
2	62479001	62502000	2	62480316	62481242	ENSSSCG00000023541	OR7A17	10	9	11	10	9	7	15	16	6	13	9	12	10	10	8	10	2.65126	signal_transduction;G-protein_coupled_receptor_signaling_pathway;detection_of_chemical_stimulus_involved_in_sensory_perception_of_smell;integral_to_membrane;signal_transducer_activity;receptor_activity;G-protein_coupled_receptor_activity;olfactory_receptor_activity
2	62764001	62791000	2	62769142	62770044	ENSSSCG00000023481	OR7A17	10	9	12	10	9	7	16	16	6	13	10	12	10	10	9	10	2.73176	G-protein_coupled_receptor_signaling_pathway;integral_to_membrane
2	62636001	62652000	2	62644870	62645796	ENSSSCG00000013822	OR7A17	11	7	10	11	10	7	15	16	7	15	12	11	13	11	11	12	2.73785	G-protein_coupled_receptor_signaling_pathway;detection_of_chemical_stimulus_involved_in_sensory_perception_of_smell;integral_to_membrane;olfactory_receptor_activity;receptor_activity
2	62621001	62633000	2	62624616	62625548	ENSSSCG00000013821	OR7A17	9	4	6	11	9	4	12	12	7	14	10	11	13	12	11	12	3.08153	G-protein_coupled_receptor_signaling_pathway;detection_of_chemical_stimulus_involved_in_sensory_perception_of_smell;integral_to_membrane;olfactory_receptor_activity
2	62938001	62965000	2	62947386	62948318	ENSSSCG00000013813	OR7A17	15	10	12	14	13	7	23	22	10	16	14	15	13	12	11	14	4.08605	signal_transduction;G-protein_coupled_receptor_signaling_pathway;detection_of_chemical_stimulus_involved_in_sensory_perception_of_smell;integral_to_membrane;signal_transducer_activity;receptor_activity;G-protein_coupled_receptor_activity;olfactory_receptor_activity
2	62795001	62802000	2	62796418	62797374	ENSSSCG00000021014	OR7C2	11	9	12	12	13	8	18	16	8	15	11	14	11	10	12	12	2.75681	signal_transduction;G-protein_coupled_receptor_signaling_pathway;detection_of_chemical_stimulus_involved_in_sensory_perception_of_smell;integral_to_membrane;signal_transducer_activity;receptor_activity;G-protein_coupled_receptor_activity;olfactory_receptor_activity
2	62928001	62935000	2	62931931	62932887	ENSSSCG00000025874	OR7C2	10	9	12	12	12	8	18	16	8	14	11	13	10	9	11	11	2.75681	signal_transduction;G-protein_coupled_receptor_signaling_pathway;detection_of_chemical_stimulus_involved_in_sensory_perception_of_smell;integral_to_membrane;signal_transducer_activity;receptor_activity;G-protein_coupled_receptor_activity;olfactory_receptor_activity
2	62506001	62512000	2	62507452	62508408	ENSSSCG00000025219	OR7C2	10	8	12	11	13	8	18	16	8	14	10	13	10	9	10	11	2.8918	signal_transduction;G-protein_coupled_receptor_signaling_pathway;detection_of_chemical_stimulus_involved_in_sensory_perception_of_smell;integral_to_membrane;signal_transducer_activity;receptor_activity;G-protein_coupled_receptor_activity;olfactory_receptor_activity
2	68752001	68765000	2	68752817	68754058	ENSSSCG00000023397	OR7D4	6	4	4	5	5	3	6	5	6	6	5	6	6	5	5	6	0.910586	signal_transduction;G-protein_coupled_receptor_signaling_pathway;detection_of_chemical_stimulus_involved_in_sensory_perception_of_smell;integral_to_membrane;signal_transducer_activity;receptor_activity;G-protein_coupled_receptor_activity;olfactory_receptor_activity
2	68486001	68507000	2	68493458	68494609	ENSSSCG00000030347	OR7D4	10	8	7	8	10	10	11	11	11	12	8	11	10	9	9	10	1.40089	G-protein_coupled_receptor_signaling_pathway;integral_to_membrane;G-protein_coupled_receptor_signaling_pathway;detection_of_chemical_stimulus_involved_in_sensory_perception_of_smell;integral_to_membrane;olfactory_receptor_activity
2	68525001	68540000	2	68533745	68534896	ENSSSCG00000022095	OR7D4	12	10	10	8	11	12	13	14	13	15	9	13	13	11	10	13	1.92246	signal_transduction;G-protein_coupled_receptor_signaling_pathway;detection_of_chemical_stimulus_involved_in_sensory_perception_of_smell;integral_to_membrane;signal_transducer_activity;receptor_activity;G-protein_coupled_receptor_activity;olfactory_receptor_activity
2	68461001	68472000	2	68465871	68467211	ENSSSCG00000026704	OR7D4	13	10	8	9	13	6	13	11	14	15	9	14	13	11	10	11	2.48998	G-protein_coupled_receptor_signaling_pathway;detection_of_chemical_stimulus_involved_in_sensory_perception_of_smell;integral_to_membrane;olfactory_receptor_activity
2	68622001	68655000	2	68629612	68630674	ENSSSCG00000024212	OR7D4	17	13	12	10	14	10	19	14	17	20	13	17	16	13	11	15	3.03246	G-protein_coupled_receptor_signaling_pathway;detection_of_chemical_stimulus_involved_in_sensory_perception_of_smell;integral_to_membrane;olfactory_receptor_activity
2	68104001	68113000	2	68108471	68109823	ENSSSCG00000013696	OR7E24	6	7	5	10	12	6	10	5	11	8	5	5	8	9	7	8	2.27669	signal_transduction;G-protein_coupled_receptor_signaling_pathway;detection_of_chemical_stimulus_involved_in_sensory_perception_of_smell;integral_to_membrane;signal_transducer_activity;receptor_activity;G-protein_coupled_receptor_activity;olfactory_receptor_activity
2	68082001	68098000	2	68082738	68083649	ENSSSCG00000023573	OR7E24	9	5	5	9	11	6	9	4	11	8	5	4	8	8	6	9	2.33006	G-protein_coupled_receptor_signaling_pathway;detection_of_chemical_stimulus_involved_in_sensory_perception_of_smell;integral_to_membrane;olfactory_receptor_activity
2	67920001	67940000	2	67934296	67935234	ENSSSCG00000021192	OR7E24	8	7	5	13	17	7	12	6	15	10	6	6	11	11	9	12	3.53494	signal_transduction;G-protein_coupled_receptor_signaling_pathway;detection_of_chemical_stimulus_involved_in_sensory_perception_of_smell;integral_to_membrane;signal_transducer_activity;receptor_activity;G-protein_coupled_receptor_activity;olfactory_receptor_activity
2	67963001	68003000	2	67964473	67964973	ENSSSCG00000013693	OR7E24	8	5	6	10	17	5	11	6	11	12	5	3	10	10	6	10	3.57713	G-protein_coupled_receptor_signaling_pathway;detection_of_chemical_stimulus_involved_in_sensory_perception_of_smell;integral_to_membrane;olfactory_receptor_activity
2	68169001	68193000	2	68169183	68170608	ENSSSCG00000013690	OR7E24	14	8	8	14	23	7	20	10	16	16	10	6	16	15	7	19	5.20857	signal_transduction;G-protein_coupled_receptor_signaling_pathway;detection_of_chemical_stimulus_involved_in_sensory_perception_of_smell;integral_to_membrane;signal_transducer_activity;receptor_activity;G-protein_coupled_receptor_activity;olfactory_receptor_activity
2	68169001	68193000	2	68187639	68188394	ENSSSCG00000013691	OR7E24	14	7	7	17	20	7	21	11	22	13	10	7	10	18	9	9	5.36501	G-protein_coupled_receptor_signaling_pathway;detection_of_chemical_stimulus_involved_in_sensory_perception_of_smell;integral_to_membrane;olfactory_receptor_activity
2	67963001	68003000	2	67996282	67997193	ENSSSCG00000028385	OR7E24	13	10	9	22	26	10	19	8	17	15	9	5	13	23	10	16	6.02737	G-protein_coupled_receptor_signaling_pathway;integral_to_membrane
2	67963001	68003000	2	67973866	67974822	ENSSSCG00000027289	OR7E24	21	13	12	28	31	12	28	14	26	23	13	11	19	24	12	17	6.88961	signal_transduction;G-protein_coupled_receptor_signaling_pathway;detection_of_chemical_stimulus_involved_in_sensory_perception_of_smell;integral_to_membrane;signal_transducer_activity;receptor_activity;G-protein_coupled_receptor_activity;olfactory_receptor_activity
2	67574001	67594000	2	67590311	67591934	ENSSSCG00000021512	OR7G1	5	5	5	6	5	5	5	6	6	6	6	6	6	6	6	6	0.5	G-protein_coupled_receptor_signaling_pathway;integral_to_membrane
2	67574001	67594000	2	67586512	67587815	ENSSSCG00000025908	OR7G1	2	2	3	2	3	2	2	3	4	2	3	3	3	2	3	2	0.629153	G-protein_coupled_receptor_signaling_pathway;integral_to_membrane;G-protein_coupled_receptor_signaling_pathway;integral_to_membrane
9	56120001	56133000	9	56124465	56125385	ENSSSCG00000024499	OR8B3	21	14	28	9	7	12	18	21	25	26	12	17	23	14	17	23	6.26598	signal_transduction;G-protein_coupled_receptor_signaling_pathway;detection_of_chemical_stimulus_involved_in_sensory_perception_of_smell;integral_to_membrane;signal_transducer_activity;receptor_activity;G-protein_coupled_receptor_activity;olfactory_receptor_activity
9	56084001	56118000	9	56096180	56097109	ENSSSCG00000024169	OR8B3	25	17	28	11	9	13	24	25	31	31	13	20	27	18	19	26	7.0849	signal_transduction;G-protein_coupled_receptor_signaling_pathway;detection_of_chemical_stimulus_involved_in_sensory_perception_of_smell;integral_to_membrane;signal_transducer_activity;receptor_activity;G-protein_coupled_receptor_activity;olfactory_receptor_activity
9	56084001	56118000	9	56087817	56088725	ENSSSCG00000022920	OR8B3	28	19	31	12	10	14	23	25	32	31	14	20	28	18	20	27	7.18331	signal_transduction;G-protein_coupled_receptor_signaling_pathway;detection_of_chemical_stimulus_involved_in_sensory_perception_of_smell;integral_to_membrane;signal_transducer_activity;receptor_activity;G-protein_coupled_receptor_activity;olfactory_receptor_activity
9	56084001	56118000	9	56106369	56107298	ENSSSCG00000023416	OR8B3	29	18	32	11	9	13	22	26	32	32	14	21	28	17	20	27	7.77576	signal_transduction;G-protein_coupled_receptor_signaling_pathway;detection_of_chemical_stimulus_involved_in_sensory_perception_of_smell;integral_to_membrane;signal_transducer_activity;receptor_activity;G-protein_coupled_receptor_activity;olfactory_receptor_activity
9	56783001	56795000	9	56783624	56784568	ENSSSCG00000015177	OR8B8	5	4	4	5	5	4	5	5	5	5	5	6	6	5	6	5	0.632456	signal_transduction;G-protein_coupled_receptor_signaling_pathway;detection_of_chemical_stimulus_involved_in_sensory_perception_of_smell;integral_to_membrane;signal_transducer_activity;receptor_activity;G-protein_coupled_receptor_activity;olfactory_receptor_activity
1	312720001	312743000	1	312738876	312741358	ENSSSCG00000005802	OR8H3	8	3	3	5	6	3	6	5	5	5	3	4	6	4	12	4	2.30579	G-protein_coupled_receptor_signaling_pathway;integral_to_membrane
1	312353001	312430000	1	312377137	312378084	ENSSSCG00000005817	OR8H3	23	8	8	13	16	6	19	16	16	15	8	13	16	12	18	12	4.61474	G-protein_coupled_receptor_signaling_pathway;detection_of_chemical_stimulus_involved_in_sensory_perception_of_smell;integral_to_membrane;olfactory_receptor_activity
2	158942001	159005000	2	158985405	158986352	ENSSSCG00000021605	OR8H3	31	8	12	16	20	11	33	28	20	18	11	17	21	15	20	17	7.10751	G-protein_coupled_receptor_signaling_pathway;detection_of_chemical_stimulus_involved_in_sensory_perception_of_smell;integral_to_membrane;olfactory_receptor_activity
1	312353001	312430000	1	312359048	312359977	ENSSSCG00000005801	OR8I2	7	4	5	7	6	5	5	4	6	8	4	7	7	7	7	9	1.5	signal_transduction;G-protein_coupled_receptor_signaling_pathway;detection_of_chemical_stimulus_involved_in_sensory_perception_of_smell;integral_to_membrane;signal_transducer_activity;receptor_activity;G-protein_coupled_receptor_activity;olfactory_receptor_activity
1	312476001	312540000	1	312494393	312509726	ENSSSCG00000029786	OR8J3	5	3	3	5	5	4	2	2	5	4	2	5	5	5	5	5	1.23659	G-protein_coupled_receptor_signaling_pathway;integral_to_membrane
2	159152001	159218000	2	159195575	159196522	ENSSSCG00000028595	OR8J3	6	8	5	8	9	5	4	4	4	7	4	5	7	5	8	6	1.69189	signal_transduction;G-protein_coupled_receptor_signaling_pathway;detection_of_chemical_stimulus_involved_in_sensory_perception_of_smell;integral_to_membrane;signal_transducer_activity;receptor_activity;G-protein_coupled_receptor_activity;olfactory_receptor_activity
2	159152001	159218000	2	159169767	159170711	ENSSSCG00000024607	OR8J3	6	9	5	9	9	5	4	4	4	8	4	6	7	5	9	6	1.98326	signal_transduction;G-protein_coupled_receptor_signaling_pathway;detection_of_chemical_stimulus_involved_in_sensory_perception_of_smell;integral_to_membrane;signal_transducer_activity;receptor_activity;G-protein_coupled_receptor_activity;olfactory_receptor_activity
2	159152001	159218000	2	159184045	159184989	ENSSSCG00000024085	OR8J3	6	9	5	9	9	5	4	4	4	8	4	5	7	4	9	6	2.06155	signal_transduction;G-protein_coupled_receptor_signaling_pathway;detection_of_chemical_stimulus_involved_in_sensory_perception_of_smell;integral_to_membrane;signal_transducer_activity;receptor_activity;G-protein_coupled_receptor_activity;olfactory_receptor_activity
1	312353001	312430000	1	312400631	312401569	ENSSSCG00000024808	OR8K3	7	5	5	6	6	6	7	5	6	6	4	7	6	6	8	7	0.997914	signal_transduction;G-protein_coupled_receptor_signaling_pathway;detection_of_chemical_stimulus_involved_in_sensory_perception_of_smell;integral_to_membrane;signal_transducer_activity;receptor_activity;G-protein_coupled_receptor_activity;olfactory_receptor_activity
1	312353001	312430000	1	312412169	312413113	ENSSSCG00000005805	OR8K3	6	4	4	5	6	4	7	4	6	6	4	6	6	5	6	5	1	signal_transduction;G-protein_coupled_receptor_signaling_pathway;detection_of_chemical_stimulus_involved_in_sensory_perception_of_smell;integral_to_membrane;signal_transducer_activity;receptor_activity;G-protein_coupled_receptor_activity;olfactory_receptor_activity
1	312720001	312743000	1	312728407	312729369	ENSSSCG00000029133	OR8K3	6	5	5	6	6	5	4	4	7	6	3	7	6	6	6	6	1.09545	G-protein_coupled_receptor_signaling_pathway;detection_of_chemical_stimulus_involved_in_sensory_perception_of_smell;integral_to_membrane;olfactory_receptor_activity
2	159099001	159150000	2	159137831	159138778	ENSSSCG00000014476	OR8K3	6	4	5	6	6	4	10	7	7	7	5	7	6	5	6	6	1.43614	signal_transduction;G-protein_coupled_receptor_signaling_pathway;detection_of_chemical_stimulus_involved_in_sensory_perception_of_smell;integral_to_membrane;signal_transducer_activity;receptor_activity;G-protein_coupled_receptor_activity;olfactory_receptor_activity
2	159099001	159150000	2	159113986	159115353	ENSSSCG00000014475	OR8K3	6	4	5	5	5	2	13	9	6	8	5	8	6	5	6	7	2.46306	signal_transduction;G-protein_coupled_receptor_signaling_pathway;detection_of_chemical_stimulus_involved_in_sensory_perception_of_smell;integral_to_membrane;signal_transducer_activity;receptor_activity;G-protein_coupled_receptor_activity;olfactory_receptor_activity
1	312476001	312540000	1	312483392	312484342	ENSSSCG00000022746	OR8K5	8	4	4	8	9	5	5	5	8	8	5	8	7	7	8	8	1.70171	signal_transduction;G-protein_coupled_receptor_signaling_pathway;detection_of_chemical_stimulus_involved_in_sensory_perception_of_smell;integral_to_membrane;signal_transducer_activity;receptor_activity;G-protein_coupled_receptor_activity;olfactory_receptor_activity
5	82547001	82554000	5	82547284	82549934	ENSSSCG00000030692	OR8S1	11	8	5	8	16	9	26	25	17	16	9	24	16	12	7	20	6.75987	G-protein_coupled_receptor_signaling_pathway;integral_to_membrane
5	82495001	82505000	5	82499417	82502391	ENSSSCG00000027823	OR8S1	11	11	5	8	18	13	28	26	17	17	10	24	16	12	7	22	6.9255	G-protein_coupled_receptor_signaling_pathway;integral_to_membrane
2	159152001	159218000	2	159207648	159208607	ENSSSCG00000030342	OR8U1	3	2	3	3	3	3	4	4	4	3	4	4	4	4	4	4	0.632456	signal_transduction;G-protein_coupled_receptor_signaling_pathway;detection_of_chemical_stimulus_involved_in_sensory_perception_of_smell;integral_to_membrane;signal_transducer_activity;receptor_activity;G-protein_coupled_receptor_activity;olfactory_receptor_activity
2	159152001	159218000	2	159216556	159217512	ENSSSCG00000028482	OR8U1	3	3	3	4	4	3	4	3	4	4	4	5	5	4	4	4	0.655108	signal_transduction;G-protein_coupled_receptor_signaling_pathway;detection_of_chemical_stimulus_involved_in_sensory_perception_of_smell;integral_to_membrane;signal_transducer_activity;receptor_activity;G-protein_coupled_receptor_activity;olfactory_receptor_activity
18	8260001	8268000	18	8263139	8264083	ENSSSCG00000026854	OR9A4	3	3	3	4	5	3	4	3	4	4	4	2	4	3	4	4	0.727438	G-protein_coupled_receptor_signaling_pathway;integral_to_membrane
2	14029001	14044000	2	14034262	14035197	ENSSSCG00000013200	OR9G1	8	5	6	9	9	5	5	5	9	8	5	8	9	9	8	7	1.72119	signal_transduction;G-protein_coupled_receptor_signaling_pathway;detection_of_chemical_stimulus_involved_in_sensory_perception_of_smell;integral_to_membrane;signal_transducer_activity;receptor_activity;G-protein_coupled_receptor_activity;olfactory_receptor_activity
2	159372001	159433000	2	159377053	159377964	ENSSSCG00000014493	OR9G1	10	5	3	8	8	5	7	7	10	9	7	9	9	7	8	8	1.89737	signal_transduction;G-protein_coupled_receptor_signaling_pathway;detection_of_chemical_stimulus_involved_in_sensory_perception_of_smell;integral_to_membrane;signal_transducer_activity;receptor_activity;G-protein_coupled_receptor_activity;olfactory_receptor_activity
2	14079001	14085000	2	14082691	14083608	ENSSSCG00000024094	OR9G1	10	6	5	11	9	6	6	6	10	10	6	10	10	8	9	9	2.00728	signal_transduction;G-protein_coupled_receptor_signaling_pathway;detection_of_chemical_stimulus_involved_in_sensory_perception_of_smell;integral_to_membrane;signal_transducer_activity;receptor_activity;G-protein_coupled_receptor_activity;olfactory_receptor_activity
2	159372001	159433000	2	159419788	159420918	ENSSSCG00000022825	OR9G1	11	6	5	10	10	6	8	8	12	10	8	12	11	10	10	10	2.136	signal_transduction;G-protein_coupled_receptor_signaling_pathway;detection_of_chemical_stimulus_involved_in_sensory_perception_of_smell;integral_to_membrane;signal_transducer_activity;receptor_activity;G-protein_coupled_receptor_activity;olfactory_receptor_activity
2	14029001	14044000	2	14030126	14031853	ENSSSCG00000013201	OR9G4	6	2	3	5	4	2	2	3	5	4	2	4	4	4	5	5	1.29099	signal_transduction;G-protein_coupled_receptor_signaling_pathway;detection_of_chemical_stimulus_involved_in_sensory_perception_of_smell;integral_to_membrane;signal_transducer_activity;receptor_activity;G-protein_coupled_receptor_activity;olfactory_receptor_activity
16	86733001	86769000	16	86738793	86739005	ENSSSCG00000017123	ORF	2	3	1	3	2	2	3	2	3	2	3	3	3	3	3	2	0.632456	Unknown
4	110328001	110336000	4	110329924	110335196	ENSSSCG00000021345	PDE4DIP	11	6	4	7	5	5	6	10	8	9	6	5	5	11	7	4	2.34432	Unknown
15	43478001	43492000	15	43478787	43479194	ENSSSCG00000012370	PFN3	3	2	2	2	2	2	3	2	3	3	3	3	3	2	1	2	0.619139	cytoskeleton_organization;actin_cytoskeleton_organization;actin_cytoskeleton;actin_binding
7	24653001	24663000	7	24656117	24659039	ENSSSCG00000001228	PG3I	5	3	4	3	7	3	9	5	7	5	2	5	4	5	1	5	1.99896	immune_response;antigen_processing_and_presentation;antigen_processing_and_presentation_of_peptide_antigen_via_MHC_class_I;membrane;MHC_class_I_protein_complex;integral_to_membrane;protein_binding
2	10103001	10111000	2	10108165	10109948	ENSSSCG00000013095	PGA3	5	3	3	3	4	4	7	7	3	5	6	6	5	6	4	3	1.45488	proteolysis;aspartic-type_endopeptidase_activity;peptidase_activity;hydrolase_activity
2	9824001	9851000	2	9828894	9838021	ENSSSCG00000013091	PGA3	6	6	6	9	9	7	10	9	8	8	7	10	11	9	8	11	1.66833	proteolysis;aspartic-type_endopeptidase_activity;peptidase_activity;hydrolase_activity
2	10080001	10099000	2	10082528	10091180	ENSSSCG00000029938	PGA4	5	3	3	4	4	4	7	7	4	5	5	5	4	6	4	3	1.26326	proteolysis;aspartic-type_endopeptidase_activity
13	1764001	1779000	13	1771353	1772399	ENSSSCG00000011185	PHKB	2	1	2	2	2	3	2	2	1	3	2	2	2	2	2	3	0.57373	glycogen_metabolic_process;calmodulin_binding
2	68593001	68608000	2	68590451	68601889	ENSSSCG00000022985	PM20D1	3	3	2	4	3	3	3	4	3	4	3	3	4	3	4	3	0.57735	Unknown
13	34196001	34218000	13	34208689	34210393	ENSSSCG00000021877	PMAP23	2	2	4	11	8	13	11	9	9	9	2	9	11	7	5	10	3.57538	defense_response;defense_response_to_bacterium;extracellular_region
10	40422001	40458000	10	40431105	40434266	ENSSSCG00000021915	POM121C	4	4	8	5	7	12	11	9	7	9	3	10	13	9	2	11	3.35659	Unknown
7	22839001	22853000	7	22842206	22845259	ENSSSCG00000029787	POM121L2	3	2	2	3	2	2	2	3	3	3	3	2	3	2	2	2	0.512348	Unknown
7	22694001	22701000	7	22695012	22698065	ENSSSCG00000023535	POM121L2	3	2	2	3	2	2	2	3	3	3	3	2	3	2	2	2	0.512348	Unknown
10	23050001	23071000	10	23058323	23058724	ENSSSCG00000029535	POMC	19	9	10	36	45	17	22	23	17	3	12	13	12	10	33	10	11.3032	extracellular_region;hormone_activity
10	22733001	22742000	10	22734927	22735328	ENSSSCG00000022143	POMC	15	7	7	36	46	20	21	24	17	3	12	13	12	11	32	10	11.6612	extracellular_region;hormone_activity
X	97601001	97608000	X	97603419	97606117	ENSSSCG00000012516	PRAME	6	3	5	3	5	3	6	5	6	6	6	6	5	5	2	6	1.36015	Unknown
6	66943001	66950000	6	66943834	66947024	ENSSSCG00000003445	PRAMEF15	2	2	3	4	2	3	3	4	3	3	3	4	4	3	3	4	0.718795	Unknown
2	13330001	13346000	2	13338510	13342016	ENSSSCG00000027553	PRG3	4	4	4	7	6	5	6	6	5	6	5	6	5	6	4	7	1.0247	binding
2	13319001	13328000	2	13320727	13324337	ENSSSCG00000022042	PRG3	5	5	4	7	6	5	7	7	6	6	7	6	5	6	4	8	1.14746	binding
10	47476001	47486000	10	47473885	47485833	ENSSSCG00000022045	PTCHD3	3	2	2	3	2	2	3	3	3	3	3	2	2	3	3	3	0.5	integral_to_membrane;membrane;hedgehog_receptor_activity
2	26725001	26739000	2	26730528	26733659	ENSSSCG00000026145	RAG1	2	2	2	3	2	2	3	3	3	3	2	2	3	2	2	3	0.512348	V(D)J_recombination;pre-B_cell_allelic_exclusion;DNA_recombination;metabolic_process;histone_monoubiquitination;chromatin_modification;B_cell_differentiation;T_cell_differentiation_in_thymus;protein_autoubiquitination;nucleic_acid_phosphodiester_bond_hydrolysis;pre-B_cell_allelic_exclusion;negative_regulation_of_thymocyte_apoptosis;B_cell_differentiation;histone_monoubiquitination;death;negative_…
14	94399001	94415000	14	94399746	94402738	ENSSSCG00000010355	RALGDS	3	5	4	6	6	6	16	14	6	9	5	9	8	6	2	6	3.6782	small_GTPase_mediated_signal_transduction;regulation_of_small_GTPase_mediated_signal_transduction;intracellular;guanyl-nucleotide_exchange_factor_activity
14	94647001	94658000	14	94649770	94652492	ENSSSCG00000010353	RALGDS	4	6	5	6	6	5	17	16	7	11	7	8	8	6	4	7	3.8422	regulation_of_small_GTPase_mediated_signal_transduction;intracellular;guanyl-nucleotide_exchange_factor_activity;regulation_of_small_GTPase_mediated_signal_transduction;intracellular;guanyl-nucleotide_exchange_factor_activity
14	94620001	94636000	14	94625362	94627832	ENSSSCG00000010356	RALGDS	4	5	5	6	7	6	20	17	7	11	6	10	10	7	3	8	4.58258	small_GTPase_mediated_signal_transduction;regulation_of_small_GTPase_mediated_signal_transduction;intracellular;guanyl-nucleotide_exchange_factor_activity
5	24131001	24139000	5	24133018	24139024	ENSSSCG00000024919	RDH16	3	3	5	7	6	6	7	9	4	4	3	5	7	5	3	6	1.79699	metabolic_process;oxidation-reduction_process;nucleotide_binding;oxidoreductase_activity
5	24086001	24113000	5	24089392	24094285	ENSSSCG00000000419	RDH16	4	3	7	10	9	7	9	9	5	5	6	6	13	8	7	8	2.48998	metabolic_process;oxidation-reduction_process;nucleotide_binding;oxidoreductase_activity
5	24086001	24113000	5	24099870	24105570	ENSSSCG00000000414	RDH16	4	3	7	11	9	8	9	10	6	6	6	6	14	8	7	9	2.70108	metabolic_process;oxidoreductase_activity
12	26707001	26747000	12	26741580	26746440	ENSSSCG00000017574	RDM1	2	4	4	4	4	3	5	4	5	5	4	3	4	4	4	4	0.771902	DNA_repair;DNA_recombination;nucleotide_binding;nucleic_acid_binding
12	26707001	26747000	12	26727930	26732792	ENSSSCG00000017575	RDM1	1	3	3	3	3	3	4	3	4	4	3	2	2	4	3	3	0.816497	DNA_repair;DNA_recombination;nucleotide_binding
3	68016001	68033000	3	68017043	68019436	ENSSSCG00000028309	REG3G	5	5	5	6	8	5	6	6	7	6	6	7	7	7	8	8	1.08781	binding
X	42258001	42268000	X	42264201	42264589	ENSSSCG00000012255	RPS15A	4	1	3	2	4	2	3	3	4	4	3	4	3	3	2	4	0.928709	translation;intracellular;ribosome;structural_constituent_of_ribosome
2	44073001	44083000	2	44078431	44082946	ENSSSCG00000028525	SAA4	2	3	2	3	3	3	3	3	4	3	3	3	3	3	4	3	0.516398	acute-phase_response;response_to_stilbenoid;extracellular_region;high-density_lipoprotein_particle
1	284434001	284469000	1	284447110	284451960	ENSSSCG00000005474	SAL1	16	7	8	2	2	3	6	2	3	8	2	19	10	2	20	6	6.12645	transport;extracellular_region;transporter_activity;binding;pheromone_binding
15	134235001	134242000	15	134234854	134240678	ENSSSCG00000029694	SLC23A3	1	1	2	2	3	2	2	2	3	3	1	2	3	2	1	2	0.730297	transport;transmembrane_transport;membrane;transporter_activity
6	52415001	52422000	6	52415290	52422099	ENSSSCG00000003250	SLC7A3	5	3	4	5	5	4	8	8	8	7	5	9	7	5	6	6	1.73085	amino_acid_transmembrane_transport;amino_acid_transport;transport;transmembrane_transport;membrane;integral_to_membrane;amino_acid_transmembrane_transporter_activity
6	52775001	52804000	6	52784755	52792351	ENSSSCG00000003247	SLC7A3	4	3	3	8	8	3	9	9	8	7	7	8	8	8	8	9	2.24722	transport;transmembrane_transport;membrane
6	52775001	52804000	6	52792449	52797099	ENSSSCG00000028154	SLC7A3	5	5	7	12	13	7	18	18	18	15	10	21	15	12	6	14	5.15752	Unknown
9	6751001	6769000	9	6764724	6765311	ENSSSCG00000014789	SSU72	1	1	2	4	4	2	2	3	5	5	1	4	4	4	0	4	1.5864	mRNA_processing;nucleus;phosphoprotein_phosphatase_activity
9	6634001	6651000	9	6638704	6639036	ENSSSCG00000014787	SSU72	2	2	3	4	4	3	5	4	7	10	4	4	5	7	6	6	2.08167	mRNA_processing;nucleus;phosphoprotein_phosphatase_activity
10	78746001	78832000	10	78768771	78823346	ENSSSCG00000011176	SUSD4	14	9	15	21	16	15	25	26	23	21	15	17	23	18	15	21	4.66011	Unknown;
4	106139001	106145000	4	106140217	106143383	ENSSSCG00000006609	TCHHL1	3	2	3	3	4	2	3	3	3	3	3	3	3	3	3	2	0.5	calcium_ion_binding;
6	27295001	27309000	6	27297759	27308638	ENSSSCG00000002824	TGH	6	5	5	5	4	6	6	7	8	7	6	7	7	4	7	7	1.18145	hydrolase_activity
14	7869001	7880000	14	7876068	7880416	ENSSSCG00000025094	TNFRSF10B	5	2	4	4	3	3	10	10	10	8	6	10	13	7	3	6	3.32666	binding;binding
7	82181001	82187000	7	82181004	82181590	ENSSSCG00000028680	TRADV15-1	14	4	4	5	7	6	5	6	11	18	9	8	6	6	7	5	3.82916	protein_binding
7	82544001	82568000	7	82554539	82565942	ENSSSCG00000023624	TRAV12-3	10	3	7	3	4	6	6	5	9	17	8	6	6	5	7	5	3.36093	protein_binding
7	82496001	82533000	7	82506344	82506969	ENSSSCG00000025872	TRAV14/DV4.1	11	3	5	10	6	5	5	3	7	15	8	4	5	5	7	6	3.16162	protein_binding
7	82274001	82293000	7	82281866	82282491	ENSSSCG00000023346	TRAV14/DV4.1	11	3	5	10	6	5	5	3	7	15	8	4	5	5	7	6	3.16162	protein_binding
7	82274001	82293000	7	82276655	82280677	ENSSSCG00000026335	TRAV18	11	3	3	10	6	4	5	5	8	14	8	5	6	4	5	4	3.11381	Unknown
7	82496001	82533000	7	82511135	82512175	ENSSSCG00000002077	TRAV18	19	4	5	15	12	9	9	10	12	21	13	9	10	8	7	9	4.568	Unknown
7	82320001	82328000	7	82322889	82324569	ENSSSCG00000002081	TRAV18	23	5	10	15	10	8	7	11	14	21	12	11	11	10	10	11	4.65072	protein_binding
7	82496001	82533000	7	82524888	82530870	ENSSSCG00000027075	TRAV18	23	4	9	15	10	10	7	10	14	21	12	12	12	10	10	12	4.71125	protein_binding
7	82496001	82533000	7	82529825	82530435	ENSSSCG00000023790	TRAV18	30	4	8	24	17	11	11	14	22	38	17	17	17	16	9	16	8.48896	protein_binding
7	82296001	82314000	7	82299859	82300402	ENSSSCG00000029524	TRAV21	7	2	2	6	4	7	3	5	6	8	7	6	5	3	5	6	1.85742	protein_binding
7	82475001	82493000	7	82488433	82488976	ENSSSCG00000026313	TRAV21	7	2	2	6	4	7	3	5	6	8	7	6	5	3	5	6	1.85742	protein_binding
7	82394001	82436000	7	82412784	82413338	ENSSSCG00000023252	TRAV22	11	3	3	5	7	7	5	5	9	12	8	10	8	9	10	7	2.70724	protein_binding
7	82296001	82314000	7	82306610	82307158	ENSSSCG00000024807	TRAV22	10	2	3	8	7	4	6	5	7	13	7	4	5	5	6	4	2.73252	protein_binding
7	82258001	82268000	7	82257955	82258446	ENSSSCG00000021202	TRAV23DV6	14	3	4	9	9	7	6	7	14	20	12	9	9	8	11	9	4.16283	protein_binding
7	82475001	82493000	7	82474849	82475415	ENSSSCG00000025824	TRAV23DV6	20	6	8	9	8	10	8	8	17	25	12	9	10	8	10	10	5.13647	protein_binding
7	82296001	82314000	7	82313420	82313986	ENSSSCG00000025373	TRAV23DV6	20	6	7	9	8	10	8	8	17	25	12	9	10	8	10	10	5.1829	protein_binding
7	82394001	82436000	7	82404223	82404747	ENSSSCG00000022863	TRAV24	17	4	5	7	12	9	9	9	17	28	14	13	12	11	13	11	5.65059	protein_binding
7	82330001	82350000	7	82333128	82334537	ENSSSCG00000021666	TRAV24	22	6	7	10	14	12	11	11	21	38	17	14	13	13	14	13	7.49667	protein_binding
7	82394001	82436000	7	82416801	82417390	ENSSSCG00000028409	TRAV25	15	3	3	4	5	5	4	5	10	18	8	7	5	7	8	6	4.18678	protein_binding
7	82353001	82392000	7	82362291	82362868	ENSSSCG00000002085	TRAV26-2	19	5	7	7	14	13	9	11	15	22	17	14	12	13	13	15	4.47027	protein_binding
7	82475001	82493000	7	82485847	82486867	ENSSSCG00000002084	TRAV8-6	10	2	4	8	7	5	3	4	6	13	6	5	5	6	6	6	2.65832	protein_binding
7	82296001	82314000	7	82302487	82302994	ENSSSCG00000002078	TRAV8-6	10	3	5	9	6	5	3	5	6	14	8	5	6	7	7	6	2.73176	protein_binding
7	82544001	82568000	7	82556889	82557409	ENSSSCG00000002090	TRAV8-6	11	3	7	6	5	8	2	3	10	21	9	6	6	8	8	7	4.38178	protein_binding
7	82686001	82710000	7	82698800	82699299	ENSSSCG00000002071	TRAV8-6	11	3	7	7	6	8	2	3	10	22	9	6	6	8	9	8	4.54927	protein_binding
18	7776001	7784000	18	7776934	7777450	ENSSSCG00000016479	TRBV19	2	4	2	2	4	2	4	4	3	2	4	3	3	3	3	3	0.816497	Unknown
18	7776001	7784000	18	7782247	7783040	ENSSSCG00000016480	TRBV20-1	2	4	4	7	5	2	9	11	7	10	6	9	8	7	8	5	2.68328	protein_binding
7	82228001	82243000	7	82232740	82233021	ENSSSCG00000002069	TRDV1	7	1	2	1	3	4	3	4	7	7	5	5	4	4	5	3	1.91377	protein_binding
7	82439001	82459000	7	82433719	82461878	ENSSSCG00000002072	TRDV1	29	7	10	15	18	18	13	13	30	47	24	19	21	18	21	17	9.45868	protein_binding
1	43785001	43795000	1	43787655	43792674	ENSSSCG00000004231	TRIADIN	3	2	3	3	3	2	2	2	2	3	3	2	2	2	2	2	0.5	integral_to_membrane;sarcoplasmic_reticulum;receptor_binding
3	22187001	22206000	3	22196092	22197360	ENSSSCG00000007827	TRIP11	10	7	6	21	23	10	13	13	10	6	12	9	9	9	18	10	5.0183	protein_targeting_to_Golgi;protein_binding
X	90158001	90169000	X	90165045	90170333	ENSSSCG00000012481	TSPAN6	3	1	2	1	2	1	2	2	2	2	2	2	2	3	2	2	0.57373	signal_transduction;positive_regulation_of_I-kappaB_kinase/NF-kappaB_cascade;membrane;integral_to_membrane;signal_transducer_activity
1	202365001	202371000	1	202365116	202366927	ENSSSCG00000030068	TXNDC16	3	2	2	2	3	3	3	3	2	3	3	2	2	3	3	2	0.512348	Unknown
15	148307001	148320000	15	148312529	148313413	ENSSSCG00000024029	UGT1A3	6	4	5	9	4	4	5	5	5	5	6	7	8	5	7	4	1.50416	metabolic_process;"transferase_activity_transferring_hexosyl_groups"
8	71105001	71116000	8	71105942	71111905	ENSSSCG00000026944	UGT2B10	7	6	6	3	3	3	7	7	5	5	9	3	3	3	3	3	2.0166	metabolic_process;"transferase_activity_transferring_hexosyl_groups"
9	3718001	3731000	9	3718554	3725457	ENSSSCG00000014618	URGCP	4	3	5	5	5	3	6	4	7	6	4	4	4	4	4	4	1.09545	membrane;integral_to_membrane;nucleotide_binding;GTP_binding;hydrolase_activity;"hydrolase_activity_acting_on_acid_anhydrides"
6	153909001	153916000	6	153911566	153915019	ENSSSCG00000003922	UROD	2	2	2	3	2	2	3	2	3	2	2	3	3	2	2	3	0.5	porphyrin-containing_compound_biosynthetic_process;heme_biosynthetic_process;heme_metabolic_process;nucleus;cytoplasm;cytosol;microtubule_cytoskeleton;uroporphyrinogen_decarboxylase_activity;lyase_activity;carboxy-lyase_activity
15	43378001	43395000	15	43390499	43392052	ENSSSCG00000022577	USP17L2	3	3	3	7	9	7	8	9	3	3	5	9	10	7	7	10	2.70724	ubiquitin-dependent_protein_catabolic_process;ubiquitin_thiolesterase_activity
8	44638001	44656000	8	44654535	44655304	ENSSSCG00000008849	ZNF732	18	9	9	17	16	9	15	18	16	16	16	16	17	16	21	18	3.4827	regulation_of_transcription_DNA-dependent;intracellular;nucleic_acid_binding
6	56921001	56946000	6	56926564	56928631	ENSSSCG00000003987	ZSCAN4	3	2	2	2	2	2	2	3	3	3	2	3	2	4	3	3	0.629153	transcription_DNA-dependent;"regulation_of_transcription_DNA-dependent";viral_reproduction;intracellular;nucleus;nucleic_acid_binding;sequence-specific_DNA_binding_transcription_factor_activity;zinc_ion_binding;metal_ion_binding
6	55837001	55853000	6	55845854	55849680	ENSSSCG00000003321	ZSCAN5B	4	5	4	4	5	5	6	5	7	5	4	5	6	5	4	5	0.853913	regulation_of_transcription_DNA-dependent;intracellular;nucleus;nucleic_acid_binding;zinc_ion_binding;sequence-specific_DNA_binding_transcription_factor_activity
X	56136001	56145000	X	56141747	56144179	ENSSSCG00000012359	ZXDB	4	2	4	3	5	2	4	5	4	5	4	5	5	4	2	5	1.12361	intracellular;nucleic_acid_binding;zinc_ion_binding
	The exact CN for the T-cell receptor genes cannot be determined because the sequenced DNA was derived from wehite blood cells.

## Sheet: C
Chr	Gene_Start	Gene_End	EnsGeneID	GeneSymbol	AsWB01	AsWB02	AsWB03	EuWB01	EuWB02	EuWB03	AsD01	AsD02	AsD03	AsD04	AsD05	EuD01	EuD02	EuD03	EuD04	EuD05	StDev
2	8544927	8553182	AHNAK	ENSSSCG00000027969	8	7	6	9	8	6	9	8	8	7	8	10	8	9	6	9	1.20416
3	118912947	118918798	C2orf28	ENSSSCG00000022058	3	2	3	3	2	2	2	3	2	3	2	2	3	3	2	2	0.512348
15	105959228	105959515	C2ORF88	ENSSSCG00000016048	4	3	3	4	2	2	3	3	3	3	4	2	2	3	3	3	0.680074
1	243198175	243203157	C9ORF68	ENSSSCG00000005221	3	2	2	2	2	2	3	3	3	2	3	2	2	3	3	3	0.516398
1	91882390	91889388	COL10A1	ENSSSCG00000004436	4	3	3	2	2	1	3	2	3	3	3	3	3	3	3	2	0.704154
7	102997112	103012716	FAM161B	ENSSSCG00000002353	2	2	2	4	4	4	2	3	2	3	4	2	4	2	2	2	0.930949
4	105979429	105992649	FLG2	ENSSSCG00000030031	19	16	19	13	15	15	31	25	27	24	15	21	23	17	18	16	5.09738
6	40659035	40666537	KIRREL2	ENSSSCG00000002915	1	1	2	2	3	2	2	2	2	3	1	2	2	2	1	2	0.619139
8	43550236	43602062	KIT	ENSSSCG00000008842	2	2	2	2	2	2	2	2	2	2	2	5	6	7	2	4	1.66833
13	147681195	147711773	KPNA1	ENSSSCG00000028475	3	2	2	3	2	2	3	3	2	2	3	2	2	3	3	2	0.512348
9	78583165	78589263	MTERF	ENSSSCG00000015309	2	3	3	3	3	3	2	2	3	2	2	2	3	2	2	3	0.516398
7	82934038	82935187	OR10G3	ENSSSCG00000026156	3	2	2	3	3	2	3	2	3	3	3	3	2	3	2	3	0.5
4	99637791	99638726	OR10Z1	ENSSSCG00000006447	3	2	2	2	2	2	3	3	3	3	3	4	3	2	3	3	0.60208
7	25760807	25761754	OR12D3	ENSSSCG00000030598	5	5	5	12	8	6	7	5	6	12	5	8	6	7	8	6	2.26477
2	55523112	55524047	OR2M4	ENSSSCG00000022491	5	3	3	4	4	3	4	4	5	5	4	4	4	4	6	4	0.806226
1	264490068	264491027	OR2S2	ENSSSCG00000025193	6	5	7	7	7	5	9	8	8	11	8	7	9	8	5	6	1.65328
7	133462931	133464157	OR4K5	ENSSSCG00000002594	9	7	7	8	7	5	7	7	9	8	8	7	9	7	10	8	1.19548
9	5623350	5624309	OR51V1	ENSSSCG00000014724	3	4	3	4	3	3	4	3	3	3	4	4	3	4	4	4	0.516398
9	6488335	6489883	OR52K2	ENSSSCG00000022336	2	1	2	5	5	2	3	3	3	3	2	5	5	4	3	2	1.31022
2	159423396	159424328	OR5AR1	ENSSSCG00000014501	3	2	3	4	3	2	4	3	4	4	3	4	4	3	4	3	0.704154
5	21692500	21693441	OR6C76	ENSSSCG00000000323	8	6	5	10	7	4	9	7	8	11	6	6	5	5	6	7	1.92787
2	26730528	26733659	RAG1	ENSSSCG00000026145	2	2	2	3	2	2	3	3	3	3	2	2	3	2	2	3	0.512348
15	134234854	134240678	SLC23A3	ENSSSCG00000029694	1	1	2	2	3	2	2	2	3	3	1	2	3	2	1	2	0.730297
6	153911566	153915019	UROD	ENSSSCG00000003922	2	2	2	3	2	2	3	2	3	2	2	3	3	2	2	3	0.5
6	56926564	56928631	ZSCAN4	ENSSSCG00000003987	3	2	2	2	2	2	2	3	3	3	2	3	2	4	3	3	0.629153

## Sheet: D
Chr	Start	End	Chr	Gene_Start	Gene_End	EnsGeneID	GeneSymbol	AsWB01	AsWB02	AsWB03	EuWB01	EuWB02	EuWB03	AsD01	AsD02	AsD03	AsD04	AsD05	EuD01	EuD02	EuD03	EuD04	EuD05	StDev	GO
9	1913001	1924000	9	1913305	1914246	ENSSSCG00000014591	OR10AB1P	7	9	8	7	6	7	7	8	8	7	7	9	8	6	7	8	0.892095	signal_transduction;G-protein_coupled_receptor_signaling_pathway;detection_of_chemical_stimulus_involved_in_sensory_perception_of_smell;integral_to_membrane;signal_transducer_activity;receptor_activity;G-protein_coupled_receptor_activity;olfactory_receptor_activity
2	160627001	160686000	2	160628082	160629059	ENSSSCG00000014545	OR10AG1	3	2	3	3	2	3	3	2	2	3	2	2	2	3	3	2	0.516398	G-protein_coupled_receptor_signaling_pathway;detection_of_chemical_stimulus_involved_in_sensory_perception_of_smell;integral_to_membrane;olfactory_receptor_activity
1	312165001	312208000	1	312186369	312187484	ENSSSCG00000023281	OR10AG1	4	3	4	4	4	4	2	2	4	4	2	4	4	3	4	4	0.816497	G-protein_coupled_receptor_signaling_pathway;integral_to_membrane
1	312165001	312208000	1	312203726	312204688	ENSSSCG00000005795	OR10AG1	6	5	5	5	5	4	3	3	5	5	3	5	5	5	5	5	0.885061	G-protein_coupled_receptor_signaling_pathway;detection_of_chemical_stimulus_involved_in_sensory_perception_of_smell;integral_to_membrane;olfactory_receptor_activity
1	312217001	312235000	1	312226076	312227008	ENSSSCG00000005796	OR10AG1	5	4	4	6	5	4	2	3	5	5	3	5	6	5	4	6	1.1547	G-protein_coupled_receptor_signaling_pathway;detection_of_chemical_stimulus_involved_in_sensory_perception_of_smell;integral_to_membrane;olfactory_receptor_activity
1	312165001	312208000	1	312194069	312195030	ENSSSCG00000005794	OR10AG1	6	2	2	6	2	2	2	1	2	2	1	2	8	2	3	2	2.00728	signal_transduction;G-protein_coupled_receptor_signaling_pathway;detection_of_chemical_stimulus_involved_in_sensory_perception_of_smell;integral_to_membrane;signal_transducer_activity;receptor_activity;G-protein_coupled_receptor_activity;olfactory_receptor_activity
7	26426001	26452000	7	26447211	26449061	ENSSSCG00000023881	OR10C1	24	10	13	26	25	10	23	23	17	42	11	18	34	22	14	28	8.93308	signal_transduction;G-protein_coupled_receptor_signaling_pathway;detection_of_chemical_stimulus_involved_in_sensory_perception_of_smell;integral_to_membrane;signal_transducer_activity;receptor_activity;G-protein_coupled_receptor_activity;olfactory_receptor_activity
7	25964001	25986000	7	25969392	25970384	ENSSSCG00000001294	OR10C1	32	16	21	34	35	16	33	27	22	49	15	24	40	30	21	36	9.61401	signal_transduction;G-protein_coupled_receptor_signaling_pathway;detection_of_chemical_stimulus_involved_in_sensory_perception_of_smell;integral_to_membrane;signal_transducer_activity;receptor_activity;G-protein_coupled_receptor_activity;olfactory_receptor_activity
7	26144001	26160000	7	26146636	26147598	ENSSSCG00000024582	OR10C1	41	20	27	43	43	20	42	38	28	65	20	31	53	38	27	46	12.6853	signal_transduction;G-protein_coupled_receptor_signaling_pathway;detection_of_chemical_stimulus_involved_in_sensory_perception_of_smell;integral_to_membrane;signal_transducer_activity;receptor_activity;G-protein_coupled_receptor_activity;olfactory_receptor_activity
7	26524001	26543000	7	26524882	26525844	ENSSSCG00000029188	OR10C1	46	22	31	44	44	21	44	39	29	67	20	34	55	39	29	49	12.96	signal_transduction;G-protein_coupled_receptor_signaling_pathway;detection_of_chemical_stimulus_involved_in_sensory_perception_of_smell;integral_to_membrane;signal_transducer_activity;receptor_activity;G-protein_coupled_receptor_activity;olfactory_receptor_activity
9	56460001	56469000	9	56461063	56461998	ENSSSCG00000029071	OR10D3	5	4	3	4	5	4	5	5	4	3	5	5	5	4	5	5	0.727438	G-protein_coupled_receptor_signaling_pathway;detection_of_chemical_stimulus_involved_in_sensory_perception_of_smell;integral_to_membrane;olfactory_receptor_activity
7	82928001	82938000	7	82934038	82935187	ENSSSCG00000026156	OR10G3	3	2	2	3	3	2	3	2	3	3	3	3	2	3	2	3	0.5	G-protein_coupled_receptor_signaling_pathway;detection_of_chemical_stimulus_involved_in_sensory_perception_of_smell;integral_to_membrane;olfactory_receptor_activity
9	56237001	56251000	9	56239423	56240358	ENSSSCG00000021872	OR10G9	6	4	5	6	6	4	7	7	6	7	5	7	7	6	7	7	1.06262	G-protein_coupled_receptor_signaling_pathway;detection_of_chemical_stimulus_involved_in_sensory_perception_of_smell;integral_to_membrane;olfactory_receptor_activity
9	56135001	56143000	9	56139991	56140986	ENSSSCG00000015159	OR10S1	6	6	16	2	2	4	5	7	8	10	3	3	7	6	6	6	3.43451	G-protein_coupled_receptor_signaling_pathway;detection_of_chemical_stimulus_involved_in_sensory_perception_of_smell;integral_to_membrane;olfactory_receptor_activity
9	56237001	56251000	9	56245533	56246498	ENSSSCG00000015162	OR10S1	5	6	16	2	2	4	5	6	8	10	3	3	7	6	6	5	3.44238	G-protein_coupled_receptor_signaling_pathway;detection_of_chemical_stimulus_involved_in_sensory_perception_of_smell;integral_to_membrane;olfactory_receptor_activity
4	99632001	99658000	4	99645588	99646559	ENSSSCG00000006448	OR10X1	5	3	6	7	11	5	6	9	6	7	5	12	10	5	5	7	2.48244	signal_transduction;G-protein_coupled_receptor_signaling_pathway;detection_of_chemical_stimulus_involved_in_sensory_perception_of_smell;integral_to_membrane;signal_transducer_activity;receptor_activity;G-protein_coupled_receptor_activity;olfactory_receptor_activity
4	99836001	99860000	4	99847592	99848619	ENSSSCG00000028176	OR10X1	4	2	7	8	13	5	5	11	6	6	4	13	9	4	4	5	3.32415	signal_transduction;G-protein_coupled_receptor_signaling_pathway;detection_of_chemical_stimulus_involved_in_sensory_perception_of_smell;integral_to_membrane;signal_transducer_activity;receptor_activity;G-protein_coupled_receptor_activity;olfactory_receptor_activity
4	99632001	99658000	4	99656063	99657090	ENSSSCG00000028353	OR10X1	4	2	8	8	14	5	5	12	6	6	4	13	9	4	4	5	3.56312	signal_transduction;G-protein_coupled_receptor_signaling_pathway;detection_of_chemical_stimulus_involved_in_sensory_perception_of_smell;integral_to_membrane;signal_transducer_activity;receptor_activity;G-protein_coupled_receptor_activity;olfactory_receptor_activity
4	99632001	99658000	4	99637791	99638726	ENSSSCG00000006447	OR10Z1	3	2	2	2	2	2	3	3	3	3	3	4	3	2	3	3	0.60208	signal_transduction;G-protein_coupled_receptor_signaling_pathway;detection_of_chemical_stimulus_involved_in_sensory_perception_of_smell;integral_to_membrane;signal_transducer_activity;receptor_activity;G-protein_coupled_receptor_activity;olfactory_receptor_activity
7	85504001	85533000	7	85531915	85533130	ENSSSCG00000027630	OR11G2	14	10	10	13	14	11	15	13	14	16	14	16	14	16	14	15	1.92246	signal_transduction;G-protein_coupled_receptor_signaling_pathway;detection_of_chemical_stimulus_involved_in_sensory_perception_of_smell;integral_to_membrane;signal_transducer_activity;receptor_activity;G-protein_coupled_receptor_activity;olfactory_receptor_activity
7	85504001	85533000	7	85513473	85514414	ENSSSCG00000023039	OR11H6	4	4	3	4	4	3	5	5	5	4	5	5	5	4	4	5	0.704154	signal_transduction;G-protein_coupled_receptor_signaling_pathway;detection_of_chemical_stimulus_involved_in_sensory_perception_of_smell;integral_to_membrane;signal_transducer_activity;receptor_activity;G-protein_coupled_receptor_activity;olfactory_receptor_activity
7	85781001	85804000	7	85799299	85800240	ENSSSCG00000022179	OR11H6	4	4	3	4	4	3	5	5	5	4	5	5	5	4	4	5	0.704154	signal_transduction;G-protein_coupled_receptor_signaling_pathway;detection_of_chemical_stimulus_involved_in_sensory_perception_of_smell;integral_to_membrane;signal_transducer_activity;receptor_activity;G-protein_coupled_receptor_activity;olfactory_receptor_activity
7	85504001	85533000	7	85519035	85521315	ENSSSCG00000025895	OR11H6	6	4	5	7	7	5	7	6	7	7	7	8	7	5	5	7	1.12546	signal_transduction;G-protein_coupled_receptor_signaling_pathway;detection_of_chemical_stimulus_involved_in_sensory_perception_of_smell;integral_to_membrane;signal_transducer_activity;receptor_activity;G-protein_coupled_receptor_activity;olfactory_receptor_activity
7	85781001	85804000	7	85792398	85794678	ENSSSCG00000028105	OR11H6	6	4	5	7	7	5	7	6	7	7	7	8	7	5	5	7	1.12546	signal_transduction;G-protein_coupled_receptor_signaling_pathway;detection_of_chemical_stimulus_involved_in_sensory_perception_of_smell;integral_to_membrane;signal_transducer_activity;receptor_activity;G-protein_coupled_receptor_activity;olfactory_receptor_activity
7	25382001	25420000	7	25404552	25405478	ENSSSCG00000028714	OR12D2	17	13	16	43	28	16	33	21	27	49	17	34	29	25	26	21	10.0894	signal_transduction;G-protein_coupled_receptor_signaling_pathway;detection_of_chemical_stimulus_involved_in_sensory_perception_of_smell;integral_to_membrane;signal_transducer_activity;receptor_activity;G-protein_coupled_receptor_activity;olfactory_receptor_activity
7	25542001	25561000	7	25543388	25544314	ENSSSCG00000028426	OR12D2	21	16	16	47	33	18	36	23	28	52	20	37	30	28	28	22	10.5513	signal_transduction;G-protein_coupled_receptor_signaling_pathway;detection_of_chemical_stimulus_involved_in_sensory_perception_of_smell;integral_to_membrane;signal_transducer_activity;receptor_activity;G-protein_coupled_receptor_activity;olfactory_receptor_activity
7	25641001	25652000	7	25642479	25643405	ENSSSCG00000030245	OR12D2	19	16	16	48	34	19	36	24	28	54	19	37	30	29	29	24	10.9962	signal_transduction;G-protein_coupled_receptor_signaling_pathway;detection_of_chemical_stimulus_involved_in_sensory_perception_of_smell;integral_to_membrane;signal_transducer_activity;receptor_activity;G-protein_coupled_receptor_activity;olfactory_receptor_activity
7	25739001	25757000	7	25740114	25741040	ENSSSCG00000025358	OR12D2	22	19	19	51	36	20	39	24	30	56	22	38	30	31	32	24	11.0587	signal_transduction;G-protein_coupled_receptor_signaling_pathway;detection_of_chemical_stimulus_involved_in_sensory_perception_of_smell;integral_to_membrane;signal_transducer_activity;receptor_activity;G-protein_coupled_receptor_activity;olfactory_receptor_activity
7	25664001	25678000	7	25668014	25668940	ENSSSCG00000025278	OR12D2	21	18	18	50	35	20	39	25	30	57	22	39	31	31	29	25	11.242	signal_transduction;G-protein_coupled_receptor_signaling_pathway;detection_of_chemical_stimulus_involved_in_sensory_perception_of_smell;integral_to_membrane;signal_transducer_activity;receptor_activity;G-protein_coupled_receptor_activity;olfactory_receptor_activity
7	25706001	25720000	7	25707901	25708827	ENSSSCG00000020762	OR12D2	21	19	19	52	36	21	41	25	30	57	22	38	32	31	31	24	11.3913	signal_transduction;G-protein_coupled_receptor_signaling_pathway;detection_of_chemical_stimulus_involved_in_sensory_perception_of_smell;integral_to_membrane;signal_transducer_activity;receptor_activity;G-protein_coupled_receptor_activity;olfactory_receptor_activity
7	25480001	25492000	7	25483895	25484821	ENSSSCG00000023024	OR12D2	23	19	19	53	37	19	39	26	32	60	23	41	32	33	31	25	11.9331	signal_transduction;G-protein_coupled_receptor_signaling_pathway;detection_of_chemical_stimulus_involved_in_sensory_perception_of_smell;integral_to_membrane;signal_transducer_activity;receptor_activity;G-protein_coupled_receptor_activity;olfactory_receptor_activity
7	25759001	25786000	7	25760807	25761754	ENSSSCG00000030598	OR12D3	5	5	5	12	8	6	7	5	6	12	5	8	6	7	8	6	2.26477	signal_transduction;G-protein_coupled_receptor_signaling_pathway;detection_of_chemical_stimulus_involved_in_sensory_perception_of_smell;integral_to_membrane;signal_transducer_activity;receptor_activity;G-protein_coupled_receptor_activity;olfactory_receptor_activity
14	153330001	153348000	14	153345297	153346217	ENSSSCG00000021153	OR13A1	4	3	5	4	5	5	7	6	7	7	4	5	5	5	5	5	1.14746	G-protein_coupled_receptor_signaling_pathway;detection_of_chemical_stimulus_involved_in_sensory_perception_of_smell;integral_to_membrane;olfactory_receptor_activity
14	153391001	153400000	14	153392555	153393475	ENSSSCG00000023358	OR13A1	4	3	5	4	5	5	7	6	7	7	4	5	5	5	5	5	1.14746	G-protein_coupled_receptor_signaling_pathway;detection_of_chemical_stimulus_involved_in_sensory_perception_of_smell;integral_to_membrane;olfactory_receptor_activity
14	153690001	153708000	14	153705320	153706255	ENSSSCG00000028243	OR13A1	4	3	5	4	5	5	7	6	7	8	4	5	5	5	5	5	1.27639	G-protein_coupled_receptor_signaling_pathway;detection_of_chemical_stimulus_involved_in_sensory_perception_of_smell;integral_to_membrane;olfactory_receptor_activity
14	153371001	153378000	14	153372743	153373660	ENSSSCG00000026691	OR13A1	10	7	10	8	10	6	13	11	14	14	11	8	9	7	11	9	2.41868	G-protein_coupled_receptor_signaling_pathway;integral_to_membrane
14	153426001	153432000	14	153426847	153428330	ENSSSCG00000021900	OR13A1	7	5	7	7	8	4	11	10	11	13	10	8	9	6	12	7	2.55522	signal_transduction;G-protein_coupled_receptor_signaling_pathway;detection_of_chemical_stimulus_involved_in_sensory_perception_of_smell;integral_to_membrane;signal_transducer_activity;receptor_activity;G-protein_coupled_receptor_activity;olfactory_receptor_activity
1	264317001	264328000	1	264319125	264322293	ENSSSCG00000005328	OR13J1	3	2	2	2	3	3	5	4	7	5	2	3	3	2	2	3	1.42449	signal_transduction;G-protein_coupled_receptor_signaling_pathway;detection_of_chemical_stimulus_involved_in_sensory_perception_of_smell;integral_to_membrane;signal_transducer_activity;receptor_activity;G-protein_coupled_receptor_activity;olfactory_receptor_activity
1	264423001	264430000	1	264428756	264430267	ENSSSCG00000005329	OR13J1	4	3	4	4	6	3	10	11	9	10	4	6	6	3	2	6	2.86865	signal_transduction;G-protein_coupled_receptor_signaling_pathway;detection_of_chemical_stimulus_involved_in_sensory_perception_of_smell;integral_to_membrane;signal_transducer_activity;receptor_activity;G-protein_coupled_receptor_activity;olfactory_receptor_activity
7	25442001	25453000	7	25449174	25450103	ENSSSCG00000022817	OR14J1	23	21	20	46	40	23	34	22	31	53	23	38	30	31	32	28	9.49715	signal_transduction;G-protein_coupled_receptor_signaling_pathway;detection_of_chemical_stimulus_involved_in_sensory_perception_of_smell;integral_to_membrane;signal_transducer_activity;receptor_activity;G-protein_coupled_receptor_activity;olfactory_receptor_activity
7	25457001	25475000	7	25470547	25471482	ENSSSCG00000030290	OR14J1	23	21	22	48	43	25	36	24	31	55	24	40	31	33	34	28	9.95239	G-protein_coupled_receptor_signaling_pathway;integral_to_membrane
7	25423001	25429000	7	25423628	25424548	ENSSSCG00000026800	OR14J1	23	17	17	47	41	22	35	23	32	56	23	39	31	32	33	28	10.7717	signal_transduction;G-protein_coupled_receptor_signaling_pathway;detection_of_chemical_stimulus_involved_in_sensory_perception_of_smell;integral_to_membrane;signal_transducer_activity;receptor_activity;G-protein_coupled_receptor_activity;olfactory_receptor_activity
12	50925001	50944000	12	50933615	50934550	ENSSSCG00000026065	OR1A1	12	5	15	14	22	8	28	17	17	13	10	22	23	22	16	30	6.97496	G-protein_coupled_receptor_signaling_pathway;detection_of_chemical_stimulus_involved_in_sensory_perception_of_smell;integral_to_membrane;olfactory_receptor_activity
12	50766001	50773000	12	50771791	50772708	ENSSSCG00000025617	OR1A1	10	6	15	16	27	11	16	15	17	12	10	24	27	26	16	29	7.13413	G-protein_coupled_receptor_signaling_pathway;detection_of_chemical_stimulus_involved_in_sensory_perception_of_smell;integral_to_membrane;olfactory_receptor_activity
12	51068001	51099000	12	51068321	51069250	ENSSSCG00000023490	OR1A1	12	5	15	16	25	15	19	16	18	13	11	25	31	28	17	28	7.17287	G-protein_coupled_receptor_signaling_pathway;integral_to_membrane
12	50775001	50799000	12	50785926	50786993	ENSSSCG00000027054	OR1A1	11	6	18	13	24	10	26	17	15	14	10	21	24	24	15	34	7.37451	G-protein_coupled_receptor_signaling_pathway;detection_of_chemical_stimulus_involved_in_sensory_perception_of_smell;integral_to_membrane;olfactory_receptor_activity
12	50801001	50812000	12	50810939	50811868	ENSSSCG00000025360	OR1A1	12	7	19	18	26	12	22	18	20	15	11	25	31	28	20	33	7.4406	G-protein_coupled_receptor_signaling_pathway;detection_of_chemical_stimulus_involved_in_sensory_perception_of_smell;integral_to_membrane;olfactory_receptor_activity
12	51101001	51124000	12	51103565	51104494	ENSSSCG00000027631	OR1A1	13	8	20	17	28	13	29	19	19	16	11	26	29	30	20	36	7.98227	G-protein_coupled_receptor_signaling_pathway;integral_to_membrane
12	51026001	51041000	12	51037139	51038973	ENSSSCG00000027193	OR1A1	15	10	26	17	28	15	31	20	20	17	13	26	31	30	21	39	8.00807	G-protein_coupled_receptor_signaling_pathway;integral_to_membrane
12	51135001	51174000	12	51154743	51155669	ENSSSCG00000022583	OR1A1	13	8	20	20	31	15	20	17	18	14	12	29	32	33	19	32	8.08471	G-protein_coupled_receptor_signaling_pathway;integral_to_membrane
12	51043001	51065000	12	51050704	51051633	ENSSSCG00000024173	OR1A1	13	8	20	20	32	15	22	19	21	16	12	29	33	31	20	36	8.28427	G-protein_coupled_receptor_signaling_pathway;integral_to_membrane
12	50925001	50944000	12	50940999	50941928	ENSSSCG00000024366	OR1A1	15	9	25	18	30	15	31	21	20	17	13	27	31	32	21	39	8.30662	G-protein_coupled_receptor_signaling_pathway;detection_of_chemical_stimulus_involved_in_sensory_perception_of_smell;integral_to_membrane;olfactory_receptor_activity
12	51135001	51174000	12	51165588	51166517	ENSSSCG00000025650	OR1A1	12	5	17	20	30	14	19	18	18	14	11	28	33	30	19	32	8.31865	G-protein_coupled_receptor_signaling_pathway;integral_to_membrane
12	50946001	50956000	12	50954397	50955059	ENSSSCG00000017843	OR1A1	12	8	16	19	30	12	20	18	19	14	12	29	34	30	18	34	8.44369	G-protein_coupled_receptor_signaling_pathway;detection_of_chemical_stimulus_involved_in_sensory_perception_of_smell;integral_to_membrane;olfactory_receptor_activity
12	50880001	50898000	12	50890780	50892043	ENSSSCG00000017838	OR1D2	4	3	5	4	6	5	16	4	4	5	5	8	4	6	4	7	3.05232	signal_transduction;G-protein_coupled_receptor_signaling_pathway;detection_of_chemical_stimulus_involved_in_sensory_perception_of_smell;integral_to_membrane;signal_transducer_activity;receptor_activity;G-protein_coupled_receptor_activity;olfactory_receptor_activity
12	50902001	50911000	12	50907917	50908897	ENSSSCG00000017839	OR1D2	8	4	11	8	12	5	16	9	7	10	7	7	8	8	8	15	3.23458	signal_transduction;G-protein_coupled_receptor_signaling_pathway;detection_of_chemical_stimulus_involved_in_sensory_perception_of_smell;integral_to_membrane;signal_transducer_activity;receptor_activity;G-protein_coupled_receptor_activity;olfactory_receptor_activity
1	295633001	295645000	1	295642618	295643562	ENSSSCG00000028498	OR1J2	7	5	4	8	9	4	7	8	9	10	6	10	9	7	8	7	1.89297	signal_transduction;G-protein_coupled_receptor_signaling_pathway;detection_of_chemical_stimulus_involved_in_sensory_perception_of_smell;integral_to_membrane;signal_transducer_activity;receptor_activity;G-protein_coupled_receptor_activity;olfactory_receptor_activity
1	296389001	296396000	1	296392367	296392894	ENSSSCG00000005868	OR1J4	7	7	4	10	7	8	6	2	9	6	5	12	13	9	11	9	2.92617	G-protein_coupled_receptor_signaling_pathway;detection_of_chemical_stimulus_involved_in_sensory_perception_of_smell;integral_to_membrane;olfactory_receptor_activity
1	295228001	295234000	1	295229401	295229928	ENSSSCG00000005871	OR1J4	12	8	8	11	16	5	8	16	13	16	13	13	9	7	10	10	3.39546	G-protein_coupled_receptor_signaling_pathway;integral_to_membrane
1	296787001	296805000	1	296790658	296791701	ENSSSCG00000024099	OR1J4	6	6	5	10	11	4	8	9	19	10	9	12	10	9	9	10	3.42965	signal_transduction;G-protein_coupled_receptor_signaling_pathway;detection_of_chemical_stimulus_involved_in_sensory_perception_of_smell;integral_to_membrane;signal_transducer_activity;receptor_activity;G-protein_coupled_receptor_activity;olfactory_receptor_activity
1	295272001	295280000	1	295277041	295278003	ENSSSCG00000027732	OR1J4	10	5	6	14	18	6	12	13	15	17	13	14	13	11	10	14	3.78539	G-protein_coupled_receptor_signaling_pathway;detection_of_chemical_stimulus_involved_in_sensory_perception_of_smell;integral_to_membrane;olfactory_receptor_activity
1	295458001	295466000	1	295460588	295461529	ENSSSCG00000025505	OR1J4	10	5	5	16	17	4	11	13	14	16	12	14	13	12	13	15	4.03113	G-protein_coupled_receptor_signaling_pathway;integral_to_membrane
1	314970001	314979000	1	314975915	314976862	ENSSSCG00000022414	OR1J4	12	6	7	19	16	7	15	14	16	18	11	19	17	13	16	18	4.32049	signal_transduction;G-protein_coupled_receptor_signaling_pathway;detection_of_chemical_stimulus_involved_in_sensory_perception_of_smell;integral_to_membrane;signal_transducer_activity;receptor_activity;G-protein_coupled_receptor_activity;olfactory_receptor_activity
1	297184001	297191000	1	297187670	297188614	ENSSSCG00000026788	OR1J4	12	5	6	15	16	6	14	19	15	21	12	16	14	11	15	14	4.4754	signal_transduction;G-protein_coupled_receptor_signaling_pathway;detection_of_chemical_stimulus_involved_in_sensory_perception_of_smell;integral_to_membrane;signal_transducer_activity;receptor_activity;G-protein_coupled_receptor_activity;olfactory_receptor_activity
1	295094001	295101000	1	295097659	295098600	ENSSSCG00000027082	OR1J4	14	7	6	18	19	6	15	18	19	19	19	19	16	13	17	16	4.72537	G-protein_coupled_receptor_signaling_pathway;detection_of_chemical_stimulus_involved_in_sensory_perception_of_smell;integral_to_membrane;olfactory_receptor_activity
1	296217001	296224000	1	296217571	296218503	ENSSSCG00000024501	OR1J4	14	8	7	23	19	11	18	17	18	22	14	22	20	16	19	22	4.93795	G-protein_coupled_receptor_signaling_pathway;integral_to_membrane
1	297071001	297077000	1	297071815	297072756	ENSSSCG00000025123	OR1J4	20	12	11	26	28	7	24	22	29	31	22	31	29	23	27	27	7.29812	signal_transduction;G-protein_coupled_receptor_signaling_pathway;detection_of_chemical_stimulus_involved_in_sensory_perception_of_smell;integral_to_membrane;signal_transducer_activity;receptor_activity;G-protein_coupled_receptor_activity;olfactory_receptor_activity
1	294887001	294893000	1	294887394	294888320	ENSSSCG00000005559	OR1J4	21	12	11	26	29	7	25	22	29	31	22	31	29	23	27	27	7.33485	signal_transduction;G-protein_coupled_receptor_signaling_pathway;detection_of_chemical_stimulus_involved_in_sensory_perception_of_smell;integral_to_membrane;signal_transducer_activity;receptor_activity;G-protein_coupled_receptor_activity;olfactory_receptor_activity
1	296992001	297004000	1	296992994	296994439	ENSSSCG00000027517	OR1L1	5	5	3	4	4	2	5	2	5	5	4	5	6	5	5	4	1.13835	signal_transduction;G-protein_coupled_receptor_signaling_pathway;detection_of_chemical_stimulus_involved_in_sensory_perception_of_smell;integral_to_membrane;signal_transducer_activity;receptor_activity;G-protein_coupled_receptor_activity;olfactory_receptor_activity
1	294805001	294824000	1	294808827	294809765	ENSSSCG00000005534	OR1L1	5	5	4	6	6	4	6	2	6	5	5	8	8	6	6	5	1.45917	signal_transduction;G-protein_coupled_receptor_signaling_pathway;detection_of_chemical_stimulus_involved_in_sensory_perception_of_smell;integral_to_membrane;signal_transducer_activity;receptor_activity;G-protein_coupled_receptor_activity;olfactory_receptor_activity
2	81193001	81207000	2	81202099	81203019	ENSSSCG00000020949	OR1L1	7	7	8	5	8	5	9	8	10	8	9	10	8	8	6	8	1.48324	G-protein_coupled_receptor_signaling_pathway;integral_to_membrane
2	81193001	81207000	2	81195536	81196456	ENSSSCG00000029585	OR1L1	7	7	8	5	8	4	8	8	10	8	9	10	8	8	6	8	1.5864	G-protein_coupled_receptor_signaling_pathway;integral_to_membrane
1	297013001	297021000	1	297015516	297016436	ENSSSCG00000029193	OR1L8	17	12	11	22	16	15	16	10	21	16	12	23	22	19	16	23	4.35842	signal_transduction;G-protein_coupled_receptor_signaling_pathway;detection_of_chemical_stimulus_involved_in_sensory_perception_of_smell;integral_to_membrane;signal_transducer_activity;receptor_activity;G-protein_coupled_receptor_activity;olfactory_receptor_activity
1	294910001	294926000	1	294923006	294923941	ENSSSCG00000023988	OR1L8	15	11	9	22	16	14	16	11	19	16	11	23	22	18	16	22	4.453	signal_transduction;G-protein_coupled_receptor_signaling_pathway;detection_of_chemical_stimulus_involved_in_sensory_perception_of_smell;integral_to_membrane;signal_transducer_activity;receptor_activity;G-protein_coupled_receptor_activity;olfactory_receptor_activity
1	297093001	297109000	1	297106383	297107315	ENSSSCG00000026240	OR1L8	15	11	9	22	16	14	16	11	19	16	11	23	22	18	16	22	4.453	signal_transduction;G-protein_coupled_receptor_signaling_pathway;detection_of_chemical_stimulus_involved_in_sensory_perception_of_smell;integral_to_membrane;signal_transducer_activity;receptor_activity;G-protein_coupled_receptor_activity;olfactory_receptor_activity
1	296197001	296214000	1	296208346	296209281	ENSSSCG00000030316	OR1L8	16	9	7	23	17	15	16	10	20	17	11	24	23	19	16	24	5.40023	G-protein_coupled_receptor_signaling_pathway;integral_to_membrane
12	51176001	51188000	12	51187033	51187983	ENSSSCG00000028570	OR1N1	3	2	2	3	2	2	3	3	2	3	2	3	3	3	3	2	0.512348	signal_transduction;G-protein_coupled_receptor_signaling_pathway;detection_of_chemical_stimulus_involved_in_sensory_perception_of_smell;integral_to_membrane;signal_transducer_activity;receptor_activity;G-protein_coupled_receptor_activity;olfactory_receptor_activity
7	25382001	25420000	7	25412774	25414596	ENSSSCG00000001258	OR1N1	4	4	4	10	8	5	7	4	8	12	5	8	6	5	6	5	2.3585	G-protein_coupled_receptor_signaling_pathway;detection_of_chemical_stimulus_involved_in_sensory_perception_of_smell;integral_to_membrane;olfactory_receptor_activity
3	6783001	6789000	3	6783788	6785113	ENSSSCG00000023678	OR2AE1	15	5	7	5	15	7	12	13	10	13	12	9	11	13	12	11	3.20156	G-protein_coupled_receptor_signaling_pathway;integral_to_membrane
3	7102001	7113000	3	7110710	7111969	ENSSSCG00000023410	OR2AE1	20	7	8	8	21	10	18	18	15	17	15	16	17	19	17	14	4.44222	G-protein_coupled_receptor_signaling_pathway;integral_to_membrane
3	6873001	6880000	3	6877501	6878439	ENSSSCG00000024547	OR2AE1	23	9	11	8	25	10	19	19	15	21	18	15	18	20	18	15	4.99333	signal_transduction;G-protein_coupled_receptor_signaling_pathway;detection_of_chemical_stimulus_involved_in_sensory_perception_of_smell;integral_to_membrane;signal_transducer_activity;receptor_activity;G-protein_coupled_receptor_activity;olfactory_receptor_activity
3	6856001	6862000	3	6859842	6860780	ENSSSCG00000025051	OR2AE1	24	8	11	8	25	11	20	21	17	20	19	16	18	21	19	17	5.20537	G-protein_coupled_receptor_signaling_pathway;integral_to_membrane
3	6965001	6971000	3	6968595	6969539	ENSSSCG00000024923	OR2AE1	24	9	11	8	24	10	21	22	18	21	20	17	19	21	19	18	5.25198	signal_transduction;G-protein_coupled_receptor_signaling_pathway;detection_of_chemical_stimulus_involved_in_sensory_perception_of_smell;integral_to_membrane;signal_transducer_activity;receptor_activity;G-protein_coupled_receptor_activity;olfactory_receptor_activity
3	6982001	6989000	3	6986567	6987505	ENSSSCG00000023055	OR2AE1	25	7	11	9	25	13	20	21	18	21	20	17	20	23	20	18	5.37897	signal_transduction;G-protein_coupled_receptor_signaling_pathway;detection_of_chemical_stimulus_involved_in_sensory_perception_of_smell;integral_to_membrane;signal_transducer_activity;receptor_activity;G-protein_coupled_receptor_activity;olfactory_receptor_activity
3	6765001	6780000	3	6766531	6767469	ENSSSCG00000024815	OR2AE1	26	9	12	9	27	13	21	21	18	22	20	17	20	23	20	18	5.39135	G-protein_coupled_receptor_signaling_pathway;integral_to_membrane
9	3481001	3507000	9	3489909	3491393	ENSSSCG00000014612	OR2AG1	4	3	4	5	6	4	5	5	4	4	5	5	5	4	4	7	0.957427	G-protein_coupled_receptor_signaling_pathway;detection_of_chemical_stimulus_involved_in_sensory_perception_of_smell;integral_to_membrane;olfactory_receptor_activity
9	3306001	3317000	9	3308800	3309747	ENSSSCG00000022928	OR2AG1	6	5	6	7	8	7	8	8	6	6	6	8	9	6	6	12	1.70783	G-protein_coupled_receptor_signaling_pathway;detection_of_chemical_stimulus_involved_in_sensory_perception_of_smell;integral_to_membrane;olfactory_receptor_activity
2	56026001	56041000	2	56027682	56028623	ENSSSCG00000029505	OR2AJ1	7	4	4	7	6	4	7	7	5	7	7	8	7	6	8	6	1.34164	signal_transduction;G-protein_coupled_receptor_signaling_pathway;detection_of_chemical_stimulus_involved_in_sensory_perception_of_smell;integral_to_membrane;signal_transducer_activity;receptor_activity;G-protein_coupled_receptor_activity;olfactory_receptor_activity
7	26210001	26230000	7	26213931	26214926	ENSSSCG00000028505	OR2B11	15	9	14	15	16	9	18	9	8	26	9	6	14	16	12	19	5.1247	G-protein_coupled_receptor_signaling_pathway;detection_of_chemical_stimulus_involved_in_sensory_perception_of_smell;integral_to_membrane;olfactory_receptor_activity
7	26548001	26566000	7	26549697	26550647	ENSSSCG00000029731	OR2B11	15	11	16	20	18	13	20	11	10	26	9	8	16	18	15	24	5.23927	signal_transduction;G-protein_coupled_receptor_signaling_pathway;detection_of_chemical_stimulus_involved_in_sensory_perception_of_smell;integral_to_membrane;signal_transducer_activity;receptor_activity;G-protein_coupled_receptor_activity;olfactory_receptor_activity
7	26426001	26452000	7	26428887	26429825	ENSSSCG00000021302	OR2B11	39	16	22	36	36	15	38	36	24	51	17	32	47	33	23	42	11.0557	G-protein_coupled_receptor_signaling_pathway;integral_to_membrane
7	26501001	26515000	7	26510298	26511236	ENSSSCG00000030324	OR2B11	43	20	27	41	40	18	43	39	26	58	19	36	51	38	26	48	11.9845	G-protein_coupled_receptor_signaling_pathway;integral_to_membrane
7	26364001	26370000	7	26367066	26368004	ENSSSCG00000024228	OR2B11	43	20	27	41	40	18	43	39	26	58	19	36	51	38	26	48	11.9845	G-protein_coupled_receptor_signaling_pathway;integral_to_membrane
7	26462001	26475000	7	26464871	26466023	ENSSSCG00000023469	OR2B11	36	17	22	38	37	15	39	38	28	60	16	36	51	31	12	46	13.662	G-protein_coupled_receptor_signaling_pathway;detection_of_chemical_stimulus_involved_in_sensory_perception_of_smell;integral_to_membrane;olfactory_receptor_activity
7	25990001	25998000	7	25992079	25993020	ENSSSCG00000001268	OR2B2	2	3	5	8	8	6	6	3	4	9	5	3	4	6	6	5	2.00728	signal_transduction;G-protein_coupled_receptor_signaling_pathway;detection_of_chemical_stimulus_involved_in_sensory_perception_of_smell;integral_to_membrane;signal_transducer_activity;receptor_activity;G-protein_coupled_receptor_activity;olfactory_receptor_activity
7	26289001	26299000	7	26295011	26295958	ENSSSCG00000022756	OR2B2	2	4	5	8	9	6	6	3	4	9	5	3	4	6	6	5	2.05649	signal_transduction;G-protein_coupled_receptor_signaling_pathway;detection_of_chemical_stimulus_involved_in_sensory_perception_of_smell;integral_to_membrane;signal_transducer_activity;receptor_activity;G-protein_coupled_receptor_activity;olfactory_receptor_activity
2	14087001	14110000	2	14098008	14100129	ENSSSCG00000013197	OR2B3	6	4	3	6	5	3	3	4	6	6	3	6	6	5	6	6	1.31022	signal_transduction;G-protein_coupled_receptor_signaling_pathway;detection_of_chemical_stimulus_involved_in_sensory_perception_of_smell;integral_to_membrane;signal_transducer_activity;receptor_activity;G-protein_coupled_receptor_activity;olfactory_receptor_activity
7	26210001	26230000	7	26224458	26225547	ENSSSCG00000023750	OR2B3	16	10	13	22	22	12	18	11	12	33	9	9	21	19	14	21	6.45884	G-protein_coupled_receptor_signaling_pathway;integral_to_membrane
7	26571001	26580000	7	26573169	26574110	ENSSSCG00000026933	OR2B3	21	12	18	29	31	19	22	14	14	41	12	12	24	25	18	27	8.11762	signal_transduction;G-protein_coupled_receptor_signaling_pathway;detection_of_chemical_stimulus_involved_in_sensory_perception_of_smell;integral_to_membrane;signal_transducer_activity;receptor_activity;G-protein_coupled_receptor_activity;olfactory_receptor_activity
7	26548001	26566000	7	26560318	26561262	ENSSSCG00000027129	OR2B3	22	12	18	29	31	18	22	13	14	42	12	12	24	25	19	28	8.39618	signal_transduction;G-protein_coupled_receptor_signaling_pathway;detection_of_chemical_stimulus_involved_in_sensory_perception_of_smell;integral_to_membrane;signal_transducer_activity;receptor_activity;G-protein_coupled_receptor_activity;olfactory_receptor_activity
9	3481001	3507000	9	3484402	3485373	ENSSSCG00000024421	OR2D3	3	2	2	3	3	3	3	4	4	2	3	3	4	3	2	3	0.680074	signal_transduction;G-protein_coupled_receptor_signaling_pathway;detection_of_chemical_stimulus_involved_in_sensory_perception_of_smell;integral_to_membrane;signal_transducer_activity;receptor_activity;G-protein_coupled_receptor_activity;olfactory_receptor_activity
7	25964001	25986000	7	25983303	25985200	ENSSSCG00000029853	OR2G3	3	3	4	8	8	5	5	3	3	7	4	2	5	7	4	5	1.87972	signal_transduction;G-protein_coupled_receptor_signaling_pathway;detection_of_chemical_stimulus_involved_in_sensory_perception_of_smell;integral_to_membrane;signal_transducer_activity;receptor_activity;G-protein_coupled_receptor_activity;olfactory_receptor_activity;signal_transduction;G-protein_coupled_receptor_signaling_pathway;detection_of_chemical_stimulus_involved_in_sensory_perception_of_sme…
7	26301001	26309000	7	26303013	26304403	ENSSSCG00000022376	OR2G3	3	4	3	8	9	6	5	3	4	7	4	2	6	7	5	5	1.98221	signal_transduction;G-protein_coupled_receptor_signaling_pathway;detection_of_chemical_stimulus_involved_in_sensory_perception_of_smell;integral_to_membrane;signal_transducer_activity;receptor_activity;G-protein_coupled_receptor_activity;olfactory_receptor_activity
7	25357001	25380000	7	25373473	25374327	ENSSSCG00000001254	OR2G3	11	9	11	25	21	15	17	11	12	24	10	16	16	18	14	13	4.86098	signal_transduction;G-protein_coupled_receptor_signaling_pathway;detection_of_chemical_stimulus_involved_in_sensory_perception_of_smell;integral_to_membrane;signal_transducer_activity;receptor_activity;G-protein_coupled_receptor_activity;olfactory_receptor_activity
7	25953001	25961000	7	25953656	25954585	ENSSSCG00000027588	OR2G3	12	10	13	27	21	16	18	11	13	26	11	16	17	19	15	14	5.06253	signal_transduction;G-protein_coupled_receptor_signaling_pathway;detection_of_chemical_stimulus_involved_in_sensory_perception_of_smell;integral_to_membrane;signal_transducer_activity;receptor_activity;G-protein_coupled_receptor_activity;olfactory_receptor_activity
7	25855001	25903000	7	25901656	25902585	ENSSSCG00000021889	OR2G3	12	10	13	27	21	16	18	11	13	26	11	16	17	19	15	14	5.06253	signal_transduction;G-protein_coupled_receptor_signaling_pathway;detection_of_chemical_stimulus_involved_in_sensory_perception_of_smell;integral_to_membrane;signal_transducer_activity;receptor_activity;G-protein_coupled_receptor_activity;olfactory_receptor_activity
7	25855001	25903000	7	25861917	25862846	ENSSSCG00000023411	OR2G3	12	10	13	27	21	16	18	11	13	26	11	16	17	19	15	14	5.06253	signal_transduction;G-protein_coupled_receptor_signaling_pathway;detection_of_chemical_stimulus_involved_in_sensory_perception_of_smell;integral_to_membrane;signal_transducer_activity;receptor_activity;G-protein_coupled_receptor_activity;olfactory_receptor_activity
7	23513001	23522000	7	23519655	23521580	ENSSSCG00000023340	OR2G6	7	5	7	6	6	6	8	7	4	7	7	7	7	7	6	7	0.966092	signal_transduction;G-protein_coupled_receptor_signaling_pathway;detection_of_chemical_stimulus_involved_in_sensory_perception_of_smell;integral_to_membrane;signal_transducer_activity;receptor_activity;G-protein_coupled_receptor_activity;olfactory_receptor_activity
7	23513001	23522000	7	23515850	23516788	ENSSSCG00000026329	OR2G6	9	4	4	8	8	3	10	9	5	7	8	10	10	9	8	9	2.3085	signal_transduction;G-protein_coupled_receptor_signaling_pathway;detection_of_chemical_stimulus_involved_in_sensory_perception_of_smell;integral_to_membrane;signal_transducer_activity;receptor_activity;G-protein_coupled_receptor_activity;olfactory_receptor_activity
7	23651001	23671000	7	23660143	23661081	ENSSSCG00000025227	OR2G6	13	7	10	12	9	7	13	13	6	10	12	11	13	11	9	12	2.33809	G-protein_coupled_receptor_signaling_pathway;detection_of_chemical_stimulus_involved_in_sensory_perception_of_smell;integral_to_membrane;olfactory_receptor_activity
7	23361001	23400000	7	23371588	23372520	ENSSSCG00000001190	OR2G6	14	6	8	10	12	5	16	15	7	9	14	14	16	13	12	13	3.55903	signal_transduction;G-protein_coupled_receptor_signaling_pathway;detection_of_chemical_stimulus_involved_in_sensory_perception_of_smell;integral_to_membrane;signal_transducer_activity;receptor_activity;G-protein_coupled_receptor_activity;olfactory_receptor_activity
7	23554001	23563000	7	23555120	23556049	ENSSSCG00000025476	OR2G6	17	7	11	12	14	5	18	15	7	10	12	16	16	15	12	14	3.81171	G-protein_coupled_receptor_signaling_pathway;integral_to_membrane
7	23361001	23400000	7	23398414	23399343	ENSSSCG00000026574	OR2G6	19	8	14	13	15	7	20	17	8	11	14	17	18	17	13	16	4.00364	signal_transduction;G-protein_coupled_receptor_signaling_pathway;detection_of_chemical_stimulus_involved_in_sensory_perception_of_smell;integral_to_membrane;signal_transducer_activity;receptor_activity;G-protein_coupled_receptor_activity;olfactory_receptor_activity
7	23809001	23816000	7	23809302	23810234	ENSSSCG00000001200	OR2G6	20	9	15	13	16	8	21	19	8	11	15	17	19	17	14	16	4.14528	signal_transduction;G-protein_coupled_receptor_signaling_pathway;detection_of_chemical_stimulus_involved_in_sensory_perception_of_smell;integral_to_membrane;signal_transducer_activity;receptor_activity;G-protein_coupled_receptor_activity;olfactory_receptor_activity
7	25357001	25380000	7	25369478	25370439	ENSSSCG00000026875	OR2G6	8	8	9	21	18	12	16	11	13	21	8	17	12	15	13	12	4.3031	G-protein_coupled_receptor_signaling_pathway;detection_of_chemical_stimulus_involved_in_sensory_perception_of_smell;integral_to_membrane;olfactory_receptor_activity
7	25855001	25903000	7	25869234	25870169	ENSSSCG00000026436	OR2G6	14	14	16	27	23	15	20	15	18	32	11	18	14	20	17	16	5.37742	signal_transduction;G-protein_coupled_receptor_signaling_pathway;detection_of_chemical_stimulus_involved_in_sensory_perception_of_smell;integral_to_membrane;signal_transducer_activity;receptor_activity;G-protein_coupled_receptor_activity;olfactory_receptor_activity
7	25855001	25903000	7	25894336	25895271	ENSSSCG00000023813	OR2G6	14	14	16	27	24	14	20	15	18	33	11	18	15	20	17	16	5.61545	signal_transduction;G-protein_coupled_receptor_signaling_pathway;detection_of_chemical_stimulus_involved_in_sensory_perception_of_smell;integral_to_membrane;signal_transducer_activity;receptor_activity;G-protein_coupled_receptor_activity;olfactory_receptor_activity
7	26254001	26263000	7	26259803	26260750	ENSSSCG00000027412	OR2H2	4	3	4	7	5	2	7	4	4	9	4	4	5	4	5	6	1.72119	signal_transduction;G-protein_coupled_receptor_signaling_pathway;detection_of_chemical_stimulus_involved_in_sensory_perception_of_smell;integral_to_membrane;signal_transducer_activity;receptor_activity;G-protein_coupled_receptor_activity;olfactory_receptor_activity
7	26026001	26034000	7	26027604	26028551	ENSSSCG00000024940	OR2H2	4	3	4	7	5	2	7	4	4	9	4	4	6	4	6	6	1.76895	signal_transduction;G-protein_coupled_receptor_signaling_pathway;detection_of_chemical_stimulus_involved_in_sensory_perception_of_smell;integral_to_membrane;signal_transducer_activity;receptor_activity;G-protein_coupled_receptor_activity;olfactory_receptor_activity
7	25357001	25380000	7	25358231	25359145	ENSSSCG00000017655	OR2H2	7	6	7	16	13	10	10	7	9	16	6	8	9	14	10	8	3.31662	signal_transduction;G-protein_coupled_receptor_signaling_pathway;detection_of_chemical_stimulus_involved_in_sensory_perception_of_smell;integral_to_membrane;signal_transducer_activity;receptor_activity;G-protein_coupled_receptor_activity;olfactory_receptor_activity
7	26477001	26483000	7	26478864	26479802	ENSSSCG00000001337	OR2J1	20	10	13	18	16	9	19	13	11	25	10	11	18	16	14	24	4.93921	G-protein_coupled_receptor_signaling_pathway;detection_of_chemical_stimulus_involved_in_sensory_perception_of_smell;integral_to_membrane;olfactory_receptor_activity
7	26069001	26087000	7	26072861	26074278	ENSSSCG00000024557	OR2J3	10	8	9	11	11	6	12	8	5	17	7	6	10	12	9	14	3.15634	signal_transduction;G-protein_coupled_receptor_signaling_pathway;detection_of_chemical_stimulus_involved_in_sensory_perception_of_smell;integral_to_membrane;signal_transducer_activity;receptor_activity;G-protein_coupled_receptor_activity;olfactory_receptor_activity;G-protein_coupled_receptor_signaling_pathway;integral_to_membrane
7	26524001	26543000	7	26537491	26538525	ENSSSCG00000023104	OR2J3	14	6	7	10	10	6	12	6	8	14	5	7	12	11	8	14	3.15964	signal_transduction;G-protein_coupled_receptor_signaling_pathway;detection_of_chemical_stimulus_involved_in_sensory_perception_of_smell;integral_to_membrane;signal_transducer_activity;receptor_activity;G-protein_coupled_receptor_activity;olfactory_receptor_activity
7	26186001	26207000	7	26201792	26202857	ENSSSCG00000001304	OR2J3	14	8	8	13	12	6	14	7	8	19	6	7	13	14	11	17	4.04094	signal_transduction;G-protein_coupled_receptor_signaling_pathway;detection_of_chemical_stimulus_involved_in_sensory_perception_of_smell;integral_to_membrane;signal_transducer_activity;receptor_activity;G-protein_coupled_receptor_activity;olfactory_receptor_activity
7	26426001	26452000	7	26432016	26432929	ENSSSCG00000001340	OR2J3	25	12	16	25	25	10	23	17	14	36	13	12	22	23	16	30	7.33456	signal_transduction;G-protein_coupled_receptor_signaling_pathway;integral_to_membrane;signal_transducer_activity;receptor_activity;G-protein_coupled_receptor_activity
7	22214001	22241000	7	22236854	22238027	ENSSSCG00000026926	OR2M2	10	7	7	10	12	9	10	5	12	11	6	13	10	11	12	11	2.3523	signal_transduction;G-protein_coupled_receptor_signaling_pathway;detection_of_chemical_stimulus_involved_in_sensory_perception_of_smell;integral_to_membrane;signal_transducer_activity;receptor_activity;G-protein_coupled_receptor_activity;olfactory_receptor_activity
7	22334001	22347000	7	22338956	22340000	ENSSSCG00000023940	OR2M2	12	7	8	10	15	11	11	7	14	12	8	16	12	12	13	10	2.70493	signal_transduction;G-protein_coupled_receptor_signaling_pathway;detection_of_chemical_stimulus_involved_in_sensory_perception_of_smell;integral_to_membrane;signal_transducer_activity;receptor_activity;G-protein_coupled_receptor_activity;olfactory_receptor_activity
7	22430001	22475000	7	22473137	22474072	ENSSSCG00000021863	OR2M2	17	9	12	15	21	16	15	10	18	18	11	24	18	18	19	16	4.0244	signal_transduction;G-protein_coupled_receptor_signaling_pathway;detection_of_chemical_stimulus_involved_in_sensory_perception_of_smell;integral_to_membrane;signal_transducer_activity;receptor_activity;G-protein_coupled_receptor_activity;olfactory_receptor_activity
7	22430001	22475000	7	22448132	22449067	ENSSSCG00000024921	OR2M2	19	9	11	15	21	16	16	10	18	18	11	24	18	18	19	16	4.1508	signal_transduction;G-protein_coupled_receptor_signaling_pathway;detection_of_chemical_stimulus_involved_in_sensory_perception_of_smell;integral_to_membrane;signal_transducer_activity;receptor_activity;G-protein_coupled_receptor_activity;olfactory_receptor_activity
7	22214001	22241000	7	22214209	22215141	ENSSSCG00000001147	OR2M2	17	10	12	17	22	17	16	10	19	19	11	25	19	19	20	17	4.272	signal_transduction;G-protein_coupled_receptor_signaling_pathway;detection_of_chemical_stimulus_involved_in_sensory_perception_of_smell;integral_to_membrane;signal_transducer_activity;receptor_activity;G-protein_coupled_receptor_activity;olfactory_receptor_activity
7	22430001	22475000	7	22438117	22439052	ENSSSCG00000023629	OR2M2	19	10	12	17	22	17	17	10	20	19	12	26	19	19	20	17	4.37417	signal_transduction;G-protein_coupled_receptor_signaling_pathway;detection_of_chemical_stimulus_involved_in_sensory_perception_of_smell;integral_to_membrane;signal_transducer_activity;receptor_activity;G-protein_coupled_receptor_activity;olfactory_receptor_activity
7	22430001	22475000	7	22459943	22461030	ENSSSCG00000001157	OR2M2	18	7	8	10	12	9	9	10	12	10	7	25	10	11	12	10	4.47958	signal_transduction;G-protein_coupled_receptor_signaling_pathway;detection_of_chemical_stimulus_involved_in_sensory_perception_of_smell;integral_to_membrane;signal_transducer_activity;receptor_activity;G-protein_coupled_receptor_activity;olfactory_receptor_activity
2	55545001	55562000	2	55555258	55556190	ENSSSCG00000025084	OR2M3	6	3	4	3	3	3	6	2	5	4	6	6	3	2	5	4	1.43614	G-protein_coupled_receptor_signaling_pathway;integral_to_membrane
2	55517001	55538000	2	55523112	55524047	ENSSSCG00000022491	OR2M4	5	3	3	4	4	3	4	4	5	5	4	4	4	4	6	4	0.806226	G-protein_coupled_receptor_signaling_pathway;integral_to_membrane
1	264485001	264494000	1	264490068	264491027	ENSSSCG00000025193	OR2S2	6	5	7	7	7	5	9	8	8	11	8	7	9	8	5	6	1.65328	signal_transduction;G-protein_coupled_receptor_signaling_pathway;detection_of_chemical_stimulus_involved_in_sensory_perception_of_smell;integral_to_membrane;signal_transducer_activity;receptor_activity;G-protein_coupled_receptor_activity;olfactory_receptor_activity
2	161630001	161655000	2	161635323	161636276	ENSSSCG00000028636	OR2T11	7	5	5	9	10	4	7	10	11	12	8	12	8	9	12	7	2.58199	G-protein_coupled_receptor_signaling_pathway;integral_to_membrane
2	56279001	56291000	2	56287832	56288767	ENSSSCG00000021367	OR2T12	6	4	3	8	6	3	6	6	7	7	7	8	9	6	7	7	1.69312	G-protein_coupled_receptor_signaling_pathway;integral_to_membrane
7	26013001	26022000	7	26018069	26018992	ENSSSCG00000001297	OR2W1	7	5	6	9	9	5	9	8	6	12	4	8	12	8	8	8	2.26569	signal_transduction;G-protein_coupled_receptor_signaling_pathway;detection_of_chemical_stimulus_involved_in_sensory_perception_of_smell;integral_to_membrane;signal_transducer_activity;receptor_activity;G-protein_coupled_receptor_activity;olfactory_receptor_activity
7	26266001	26275000	7	26269415	26270275	ENSSSCG00000025314	OR2W1	7	4	6	10	9	5	9	8	6	12	4	8	12	8	9	8	2.42813	signal_transduction;G-protein_coupled_receptor_signaling_pathway;detection_of_chemical_stimulus_involved_in_sensory_perception_of_smell;integral_to_membrane;signal_transducer_activity;receptor_activity;G-protein_coupled_receptor_activity;olfactory_receptor_activity
1	312080001	312100000	1	312080862	312081788	ENSSSCG00000005790	OR4A47	11	6	6	10	10	7	9	7	7	9	9	10	9	6	11	9	1.75119	signal_transduction;G-protein_coupled_receptor_signaling_pathway;detection_of_chemical_stimulus_involved_in_sensory_perception_of_smell;integral_to_membrane;signal_transducer_activity;receptor_activity;G-protein_coupled_receptor_activity;olfactory_receptor_activity
1	311802001	311889000	1	311869037	311869942	ENSSSCG00000005792	OR4A47	12	7	6	10	11	7	9	8	7	10	10	10	10	6	11	10	1.89737	G-protein_coupled_receptor_signaling_pathway;integral_to_membrane
2	15573001	15587000	2	15576680	15577609	ENSSSCG00000021162	OR4B1	14	9	10	15	15	10	17	15	12	14	13	16	14	14	13	14	2.22017	signal_transduction;G-protein_coupled_receptor_signaling_pathway;detection_of_chemical_stimulus_involved_in_sensory_perception_of_smell;integral_to_membrane;signal_transducer_activity;receptor_activity;G-protein_coupled_receptor_activity;olfactory_receptor_activity
2	14763001	14775000	2	14774183	14775112	ENSSSCG00000014532	OR4C12	5	3	3	6	8	4	5	4	3	5	8	6	6	5	8	7	1.74642	signal_transduction;G-protein_coupled_receptor_signaling_pathway;detection_of_chemical_stimulus_involved_in_sensory_perception_of_smell;integral_to_membrane;signal_transducer_activity;receptor_activity;G-protein_coupled_receptor_activity;olfactory_receptor_activity
2	159372001	159433000	2	159390078	159391093	ENSSSCG00000014529	OR4C12	7	5	3	7	9	12	7	8	7	16	7	13	12	13	12	14	3.6697	G-protein_coupled_receptor_signaling_pathway;integral_to_membrane
2	159372001	159433000	2	159410142	159411080	ENSSSCG00000014492	OR4C12	9	5	4	9	11	11	7	8	10	18	8	15	14	15	14	16	4.09675	signal_transduction;G-protein_coupled_receptor_signaling_pathway;detection_of_chemical_stimulus_involved_in_sensory_perception_of_smell;integral_to_membrane;signal_transducer_activity;receptor_activity;G-protein_coupled_receptor_activity;olfactory_receptor_activity
1	312107001	312114000	1	312108952	312109890	ENSSSCG00000005791	OR4C13	16	9	9	13	14	9	14	13	11	14	16	15	13	10	15	16	2.56824	signal_transduction;G-protein_coupled_receptor_signaling_pathway;detection_of_chemical_stimulus_involved_in_sensory_perception_of_smell;integral_to_membrane;signal_transducer_activity;receptor_activity;G-protein_coupled_receptor_activity;olfactory_receptor_activity
2	14729001	14736000	2	14733194	14734129	ENSSSCG00000014530	OR4C15	10	7	6	10	13	4	10	8	6	10	12	11	9	10	9	9	2.33809	signal_transduction;G-protein_coupled_receptor_signaling_pathway;detection_of_chemical_stimulus_involved_in_sensory_perception_of_smell;integral_to_membrane;signal_transducer_activity;receptor_activity;G-protein_coupled_receptor_activity;olfactory_receptor_activity
2	14750001	14758000	2	14753116	14754048	ENSSSCG00000014528	OR4C15	12	7	4	11	14	6	9	11	7	9	10	14	15	12	10	14	3.19831	signal_transduction;G-protein_coupled_receptor_signaling_pathway;detection_of_chemical_stimulus_involved_in_sensory_perception_of_smell;integral_to_membrane;signal_transducer_activity;receptor_activity;G-protein_coupled_receptor_activity;olfactory_receptor_activity
2	15018001	15025000	2	15022431	15023363	ENSSSCG00000025884	OR4C16	18	10	11	23	30	16	17	17	10	15	28	20	28	16	27	23	6.56982	signal_transduction;G-protein_coupled_receptor_signaling_pathway;detection_of_chemical_stimulus_involved_in_sensory_perception_of_smell;integral_to_membrane;signal_transducer_activity;receptor_activity;G-protein_coupled_receptor_activity;olfactory_receptor_activity
2	15001001	15011000	2	15004879	15005811	ENSSSCG00000026299	OR4C16	21	11	12	26	34	20	19	19	11	18	31	24	35	18	31	29	7.90754	signal_transduction;G-protein_coupled_receptor_signaling_pathway;detection_of_chemical_stimulus_involved_in_sensory_perception_of_smell;integral_to_membrane;signal_transducer_activity;receptor_activity;G-protein_coupled_receptor_activity;olfactory_receptor_activity
2	15132001	15151000	2	15135896	15136925	ENSSSCG00000014515	OR4C46	7	3	4	8	6	5	7	5	7	6	8	8	8	7	6	9	1.63299	signal_transduction;G-protein_coupled_receptor_signaling_pathway;detection_of_chemical_stimulus_involved_in_sensory_perception_of_smell;integral_to_membrane;signal_transducer_activity;receptor_activity;G-protein_coupled_receptor_activity;olfactory_receptor_activity
2	15041001	15047000	2	15043603	15044923	ENSSSCG00000030330	OR4C46	8	5	6	13	14	10	7	8	4	8	16	10	16	8	15	14	3.99792	signal_transduction;G-protein_coupled_receptor_signaling_pathway;detection_of_chemical_stimulus_involved_in_sensory_perception_of_smell;integral_to_membrane;signal_transducer_activity;receptor_activity;G-protein_coupled_receptor_activity;olfactory_receptor_activity
2	14763001	14775000	2	14765540	14766469	ENSSSCG00000021435	OR4C46	14	7	8	19	22	14	14	14	8	14	24	17	23	14	22	22	5.56177	signal_transduction;G-protein_coupled_receptor_signaling_pathway;detection_of_chemical_stimulus_involved_in_sensory_perception_of_smell;integral_to_membrane;signal_transducer_activity;receptor_activity;G-protein_coupled_receptor_activity;olfactory_receptor_activity
2	15173001	15198000	2	15183436	15184362	ENSSSCG00000020948	OR4C46	26	12	12	25	24	8	29	28	30	30	20	27	24	23	26	20	6.74784	signal_transduction;G-protein_coupled_receptor_signaling_pathway;detection_of_chemical_stimulus_involved_in_sensory_perception_of_smell;integral_to_membrane;signal_transducer_activity;receptor_activity;G-protein_coupled_receptor_activity;olfactory_receptor_activity
2	15221001	15241000	2	15227115	15228041	ENSSSCG00000023843	OR4C46	32	15	13	27	29	9	32	33	37	37	24	30	29	26	27	24	8.09115	signal_transduction;G-protein_coupled_receptor_signaling_pathway;detection_of_chemical_stimulus_involved_in_sensory_perception_of_smell;integral_to_membrane;signal_transducer_activity;receptor_activity;G-protein_coupled_receptor_activity;olfactory_receptor_activity
2	15154001	15170000	2	15156858	15157778	ENSSSCG00000029378	OR4C46	35	18	13	32	33	12	37	38	42	40	26	33	33	29	34	27	8.98795	signal_transduction;G-protein_coupled_receptor_signaling_pathway;detection_of_chemical_stimulus_involved_in_sensory_perception_of_smell;integral_to_membrane;signal_transducer_activity;receptor_activity;G-protein_coupled_receptor_activity;olfactory_receptor_activity
2	11433001	11444000	2	11438532	11439467	ENSSSCG00000020968	OR4D11	5	5	5	7	5	3	5	5	4	5	7	6	4	6	7	5	1.12546	signal_transduction;G-protein_coupled_receptor_signaling_pathway;detection_of_chemical_stimulus_involved_in_sensory_perception_of_smell;integral_to_membrane;signal_transducer_activity;receptor_activity;G-protein_coupled_receptor_activity;olfactory_receptor_activity
12	35396001	35411000	12	35399297	35400507	ENSSSCG00000029390	OR4D2	3	2	3	7	3	5	3	3	4	5	3	8	4	4	4	4	1.56924	G-protein_coupled_receptor_signaling_pathway;detection_of_chemical_stimulus_involved_in_sensory_perception_of_smell;integral_to_membrane;olfactory_receptor_activity
12	36349001	36360000	12	36355675	36356610	ENSSSCG00000022267	OR4D2	6	4	5	12	6	8	6	6	6	8	5	7	7	7	7	7	1.77834	G-protein_coupled_receptor_signaling_pathway;integral_to_membrane
7	133366001	133373000	7	133369068	133369985	ENSSSCG00000002589	OR4D5	11	9	9	9	11	7	7	8	11	8	11	11	9	7	11	11	1.62788	signal_transduction;G-protein_coupled_receptor_signaling_pathway;detection_of_chemical_stimulus_involved_in_sensory_perception_of_smell;integral_to_membrane;signal_transducer_activity;receptor_activity;G-protein_coupled_receptor_activity;olfactory_receptor_activity
7	83868001	83874000	7	83870631	83871554	ENSSSCG00000002164	OR4D5	11	9	9	9	11	7	7	8	12	8	11	12	9	8	12	11	1.78419	signal_transduction;G-protein_coupled_receptor_signaling_pathway;detection_of_chemical_stimulus_involved_in_sensory_perception_of_smell;integral_to_membrane;signal_transducer_activity;receptor_activity;G-protein_coupled_receptor_activity;olfactory_receptor_activity
7	131537001	131560000	7	131538927	131539853	ENSSSCG00000029320	OR4F15	26	16	17	25	23	12	19	24	27	20	26	27	27	23	26	24	4.54423	signal_transduction;G-protein_coupled_receptor_signaling_pathway;detection_of_chemical_stimulus_involved_in_sensory_perception_of_smell;integral_to_membrane;signal_transducer_activity;receptor_activity;G-protein_coupled_receptor_activity;olfactory_receptor_activity
7	131537001	131560000	7	131553369	131554250	ENSSSCG00000002563	OR4F15	26	16	17	25	23	12	19	25	27	20	27	27	27	23	27	25	4.70284	signal_transduction;G-protein_coupled_receptor_signaling_pathway;detection_of_chemical_stimulus_involved_in_sensory_perception_of_smell;integral_to_membrane;signal_transducer_activity;receptor_activity;G-protein_coupled_receptor_activity;olfactory_receptor_activity
7	132562001	132599000	7	132589237	132590121	ENSSSCG00000022480	OR4F15	27	15	16	27	24	11	20	25	28	21	27	29	28	24	28	25	5.39096	G-protein_coupled_receptor_signaling_pathway;integral_to_membrane
7	84523001	84537000	7	84528761	84529699	ENSSSCG00000022263	OR4F16	11	6	6	10	11	5	9	11	11	11	11	12	10	9	12	10	2.18232	signal_transduction;G-protein_coupled_receptor_signaling_pathway;detection_of_chemical_stimulus_involved_in_sensory_perception_of_smell;integral_to_membrane;signal_transducer_activity;receptor_activity;G-protein_coupled_receptor_activity;olfactory_receptor_activity
7	131719001	131736000	7	131725842	131726890	ENSSSCG00000002565	OR4F21	9	4	4	8	7	3	7	10	9	7	7	9	10	8	8	9	2.12818	signal_transduction;G-protein_coupled_receptor_signaling_pathway;detection_of_chemical_stimulus_involved_in_sensory_perception_of_smell;integral_to_membrane;signal_transducer_activity;receptor_activity;G-protein_coupled_receptor_activity;olfactory_receptor_activity
7	131455001	131466000	7	131460927	131463505	ENSSSCG00000028667	OR4F21	11	5	5	11	10	5	10	9	11	9	10	12	11	9	10	10	2.26569	signal_transduction;G-protein_coupled_receptor_signaling_pathway;detection_of_chemical_stimulus_involved_in_sensory_perception_of_smell;integral_to_membrane;signal_transducer_activity;receptor_activity;G-protein_coupled_receptor_activity;olfactory_receptor_activity
7	132708001	132719000	7	132711787	132712725	ENSSSCG00000021533	OR4F21	18	9	8	19	17	9	17	15	18	16	16	20	17	15	18	18	3.7036	signal_transduction;G-protein_coupled_receptor_signaling_pathway;detection_of_chemical_stimulus_involved_in_sensory_perception_of_smell;integral_to_membrane;signal_transducer_activity;receptor_activity;G-protein_coupled_receptor_activity;olfactory_receptor_activity
7	132881001	132891000	7	132884196	132885131	ENSSSCG00000026928	OR4F21	18	9	8	19	17	9	17	15	18	16	16	20	17	15	18	18	3.7036	signal_transduction;G-protein_coupled_receptor_signaling_pathway;detection_of_chemical_stimulus_involved_in_sensory_perception_of_smell;integral_to_membrane;signal_transducer_activity;receptor_activity;G-protein_coupled_receptor_activity;olfactory_receptor_activity
7	84543001	84569000	7	84555061	84555978	ENSSSCG00000002180	OR4F21	16	7	6	15	12	6	14	11	17	13	13	18	17	14	14	15	3.79473	signal_transduction;G-protein_coupled_receptor_signaling_pathway;detection_of_chemical_stimulus_involved_in_sensory_perception_of_smell;integral_to_membrane;signal_transducer_activity;receptor_activity;G-protein_coupled_receptor_activity;olfactory_receptor_activity
7	132806001	132819000	7	132812570	132813761	ENSSSCG00000030059	OR4F3	10	6	6	11	10	4	8	10	10	10	10	9	8	9	10	9	1.91485	signal_transduction;G-protein_coupled_receptor_signaling_pathway;detection_of_chemical_stimulus_involved_in_sensory_perception_of_smell;integral_to_membrane;signal_transducer_activity;receptor_activity;G-protein_coupled_receptor_activity;olfactory_receptor_activity
7	84692001	84706000	7	84692255	84693309	ENSSSCG00000029063	OR4F3	8	5	8	5	7	4	11	11	8	7	9	6	7	5	5	7	2.08066	signal_transduction;G-protein_coupled_receptor_signaling_pathway;detection_of_chemical_stimulus_involved_in_sensory_perception_of_smell;integral_to_membrane;signal_transducer_activity;receptor_activity;G-protein_coupled_receptor_activity;olfactory_receptor_activity
7	84643001	84660000	7	84655393	84656310	ENSSSCG00000021523	OR4F4	7	6	7	9	8	6	8	6	7	8	9	11	9	8	11	9	1.56924	signal_transduction;G-protein_coupled_receptor_signaling_pathway;detection_of_chemical_stimulus_involved_in_sensory_perception_of_smell;integral_to_membrane;signal_transducer_activity;receptor_activity;G-protein_coupled_receptor_activity;olfactory_receptor_activity
7	133428001	133439000	7	133431567	133433198	ENSSSCG00000029804	OR4K1	9	7	6	10	8	6	7	9	9	7	10	8	9	8	10	8	1.32759	signal_transduction;G-protein_coupled_receptor_signaling_pathway;detection_of_chemical_stimulus_involved_in_sensory_perception_of_smell;integral_to_membrane;signal_transducer_activity;receptor_activity;G-protein_coupled_receptor_activity;olfactory_receptor_activity
7	133444001	133479000	7	133451853	133452788	ENSSSCG00000025659	OR4K1	11	8	8	11	9	6	10	9	11	9	11	10	11	9	9	11	1.45917	signal_transduction;G-protein_coupled_receptor_signaling_pathway;detection_of_chemical_stimulus_involved_in_sensory_perception_of_smell;integral_to_membrane;signal_transducer_activity;receptor_activity;G-protein_coupled_receptor_activity;olfactory_receptor_activity
2	13152001	13165000	2	13155246	13157193	ENSSSCG00000013183	OR4K14	10	5	5	11	9	3	8	9	11	6	9	9	8	7	9	8	2.23514	G-protein_coupled_receptor_signaling_pathway;integral_to_membrane
7	131571001	131577000	7	131571735	131572670	ENSSSCG00000021737	OR4K2	9	5	5	9	8	3	6	9	9	7	8	9	9	8	8	8	1.82574	signal_transduction;G-protein_coupled_receptor_signaling_pathway;detection_of_chemical_stimulus_involved_in_sensory_perception_of_smell;integral_to_membrane;signal_transducer_activity;receptor_activity;G-protein_coupled_receptor_activity;olfactory_receptor_activity
7	133444001	133479000	7	133462931	133464491	ENSSSCG00000002594	OR4K5	9	7	7	8	7	5	7	7	9	8	8	7	9	7	10	8	1.19548	signal_transduction;G-protein_coupled_receptor_signaling_pathway;detection_of_chemical_stimulus_involved_in_sensory_perception_of_smell;integral_to_membrane;signal_transducer_activity;receptor_activity;G-protein_coupled_receptor_activity;olfactory_receptor_activity;G-protein_coupled_receptor_signaling_pathway;integral_to_membrane
7	131809001	131830000	7	131816430	131818874	ENSSSCG00000002572	OR4L1	9	9	9	13	12	8	10	15	10	8	12	12	12	13	7	15	2.47319	signal_transduction;G-protein_coupled_receptor_signaling_pathway;detection_of_chemical_stimulus_involved_in_sensory_perception_of_smell;integral_to_membrane;signal_transducer_activity;receptor_activity;G-protein_coupled_receptor_activity;olfactory_receptor_activity
7	133288001	133294000	7	133290864	133291802	ENSSSCG00000002585	OR4L1	18	12	12	19	15	11	18	15	17	15	18	21	19	16	17	19	2.87228	G-protein_coupled_receptor_signaling_pathway;detection_of_chemical_stimulus_involved_in_sensory_perception_of_smell;integral_to_membrane;olfactory_receptor_activity
2	15132001	15151000	2	15149257	15150192	ENSSSCG00000014516	OR4P4	6	4	5	5	5	4	6	5	4	5	6	6	5	5	6	5	0.718795	signal_transduction;G-protein_coupled_receptor_signaling_pathway;detection_of_chemical_stimulus_involved_in_sensory_perception_of_smell;integral_to_membrane;signal_transducer_activity;receptor_activity;G-protein_coupled_receptor_activity;olfactory_receptor_activity
2	15534001	15541000	2	15539847	15540776	ENSSSCG00000026912	OR4S1	4	3	3	5	4	5	5	5	4	5	5	5	5	4	4	5	0.727438	signal_transduction;G-protein_coupled_receptor_signaling_pathway;detection_of_chemical_stimulus_involved_in_sensory_perception_of_smell;integral_to_membrane;signal_transducer_activity;receptor_activity;G-protein_coupled_receptor_activity;olfactory_receptor_activity
2	15246001	15252000	2	15248552	15249478	ENSSSCG00000029368	OR4X2	10	5	5	11	10	7	11	12	8	11	10	12	11	10	10	10	2.18994	signal_transduction;G-protein_coupled_receptor_signaling_pathway;detection_of_chemical_stimulus_involved_in_sensory_perception_of_smell;integral_to_membrane;signal_transducer_activity;receptor_activity;G-protein_coupled_receptor_activity;olfactory_receptor_activity
9	4990001	4996000	9	4991358	4992323	ENSSSCG00000024426	OR51Q1	6	4	4	5	6	4	4	5	4	5	5	6	5	6	3	6	0.957427	signal_transduction;G-protein_coupled_receptor_signaling_pathway;detection_of_chemical_stimulus_involved_in_sensory_perception_of_smell;integral_to_membrane;signal_transducer_activity;receptor_activity;G-protein_coupled_receptor_activity;olfactory_receptor_activity
9	5597001	5630000	9	5623350	5624309	ENSSSCG00000014724	OR51V1	3	4	3	4	3	3	4	3	3	3	4	4	3	4	4	4	0.516398	signal_transduction;G-protein_coupled_receptor_signaling_pathway;detection_of_chemical_stimulus_involved_in_sensory_perception_of_smell;integral_to_membrane;signal_transducer_activity;receptor_activity;G-protein_coupled_receptor_activity;olfactory_receptor_activity
9	5485001	5507000	9	5487546	5488490	ENSSSCG00000024371	OR51V1	5	5	5	6	5	5	6	7	6	6	6	9	8	7	6	5	1.18145	signal_transduction;G-protein_coupled_receptor_signaling_pathway;detection_of_chemical_stimulus_involved_in_sensory_perception_of_smell;integral_to_membrane;signal_transducer_activity;receptor_activity;G-protein_coupled_receptor_activity;olfactory_receptor_activity
9	5597001	5630000	9	5600479	5601414	ENSSSCG00000014722	OR52A1	18	9	11	21	17	8	16	15	17	19	13	31	19	14	14	16	5.35257	signal_transduction;G-protein_coupled_receptor_signaling_pathway;detection_of_chemical_stimulus_involved_in_sensory_perception_of_smell;integral_to_membrane;signal_transducer_activity;receptor_activity;G-protein_coupled_receptor_activity;olfactory_receptor_activity
9	5579001	5592000	9	5582525	5583460	ENSSSCG00000025575	OR52A1	19	9	11	21	16	8	16	15	17	19	13	32	19	15	14	16	5.54377	signal_transduction;G-protein_coupled_receptor_signaling_pathway;detection_of_chemical_stimulus_involved_in_sensory_perception_of_smell;integral_to_membrane;signal_transducer_activity;receptor_activity;G-protein_coupled_receptor_activity;olfactory_receptor_activity
9	5485001	5507000	9	5503158	5504108	ENSSSCG00000029361	OR52A5	6	4	4	5	5	5	6	4	5	5	6	6	6	5	5	5	0.718795	signal_transduction;G-protein_coupled_receptor_signaling_pathway;detection_of_chemical_stimulus_involved_in_sensory_perception_of_smell;integral_to_membrane;signal_transducer_activity;receptor_activity;G-protein_coupled_receptor_activity;olfactory_receptor_activity
9	5579001	5592000	9	5589679	5590626	ENSSSCG00000022276	OR52A5	12	10	8	15	12	7	11	12	15	14	13	17	14	12	12	12	2.54296	signal_transduction;G-protein_coupled_receptor_signaling_pathway;detection_of_chemical_stimulus_involved_in_sensory_perception_of_smell;integral_to_membrane;signal_transducer_activity;receptor_activity;G-protein_coupled_receptor_activity;olfactory_receptor_activity
9	6634001	6651000	9	6645382	6646376	ENSSSCG00000014785	OR52B4	12	7	9	17	22	12	21	20	29	27	17	8	10	16	15	13	6.53676	signal_transduction;G-protein_coupled_receptor_signaling_pathway;detection_of_chemical_stimulus_involved_in_sensory_perception_of_smell;integral_to_membrane;signal_transducer_activity;receptor_activity;G-protein_coupled_receptor_activity;olfactory_receptor_activity
9	6751001	6769000	9	6758288	6759229	ENSSSCG00000029202	OR52B4	19	12	15	17	20	9	25	21	34	33	24	11	16	19	27	14	7.34393	signal_transduction;G-protein_coupled_receptor_signaling_pathway;detection_of_chemical_stimulus_involved_in_sensory_perception_of_smell;integral_to_membrane;signal_transducer_activity;receptor_activity;G-protein_coupled_receptor_activity;olfactory_receptor_activity
9	5597001	5630000	9	5613304	5614269	ENSSSCG00000014723	OR52D1	3	2	2	3	3	2	4	2	3	3	3	2	4	3	2	3	0.68313	signal_transduction;G-protein_coupled_receptor_signaling_pathway;detection_of_chemical_stimulus_involved_in_sensory_perception_of_smell;integral_to_membrane;signal_transducer_activity;receptor_activity;G-protein_coupled_receptor_activity;olfactory_receptor_activity
9	6485001	6494000	9	6488335	6489883	ENSSSCG00000022336	OR52K2	2	1	2	5	5	2	3	3	3	3	2	5	5	4	3	2	1.31022	signal_transduction;G-protein_coupled_receptor_signaling_pathway;detection_of_chemical_stimulus_involved_in_sensory_perception_of_smell;integral_to_membrane;signal_transducer_activity;receptor_activity;G-protein_coupled_receptor_activity;olfactory_receptor_activity
9	4442001	4491000	9	4486907	4487878	ENSSSCG00000028834	OR52N4	5	4	4	9	13	5	6	7	7	6	5	8	7	5	8	6	2.25	signal_transduction;G-protein_coupled_receptor_signaling_pathway;detection_of_chemical_stimulus_involved_in_sensory_perception_of_smell;integral_to_membrane;signal_transducer_activity;receptor_activity;G-protein_coupled_receptor_activity;olfactory_receptor_activity
9	4442001	4491000	9	4480625	4481596	ENSSSCG00000029937	OR52N4	5	4	4	9	13	5	6	7	8	6	5	8	7	5	9	6	2.33006	signal_transduction;G-protein_coupled_receptor_signaling_pathway;detection_of_chemical_stimulus_involved_in_sensory_perception_of_smell;integral_to_membrane;signal_transducer_activity;receptor_activity;G-protein_coupled_receptor_activity;olfactory_receptor_activity
9	5399001	5405000	9	5403433	5404386	ENSSSCG00000014712	OR52W1	4	5	4	8	8	6	7	4	5	6	6	8	7	6	7	5	1.41421	signal_transduction;G-protein_coupled_receptor_signaling_pathway;detection_of_chemical_stimulus_involved_in_sensory_perception_of_smell;integral_to_membrane;signal_transducer_activity;receptor_activity;G-protein_coupled_receptor_activity;olfactory_receptor_activity
9	4245001	4268000	9	4248060	4249016	ENSSSCG00000014639	OR56A1	5	4	4	5	6	4	6	5	6	7	4	7	7	6	6	5	1.09354	G-protein_coupled_receptor_signaling_pathway;detection_of_chemical_stimulus_involved_in_sensory_perception_of_smell;integral_to_membrane;olfactory_receptor_activity
9	4245001	4268000	9	4264537	4265484	ENSSSCG00000027721	OR56A4	11	7	9	10	9	9	10	9	14	12	8	13	11	9	11	8	1.89737	G-protein_coupled_receptor_signaling_pathway;detection_of_chemical_stimulus_involved_in_sensory_perception_of_smell;integral_to_membrane;olfactory_receptor_activity
9	4245001	4268000	9	4259817	4260764	ENSSSCG00000028242	OR56A4	11	7	8	10	9	8	11	9	14	12	9	13	12	9	11	9	1.96214	G-protein_coupled_receptor_signaling_pathway;detection_of_chemical_stimulus_involved_in_sensory_perception_of_smell;integral_to_membrane;olfactory_receptor_activity
9	4442001	4491000	9	4455571	4456530	ENSSSCG00000014657	OR56B4	27	16	17	9	9	10	29	28	28	32	24	33	41	44	22	30	10.5985	G-protein_coupled_receptor_signaling_pathway;detection_of_chemical_stimulus_involved_in_sensory_perception_of_smell;integral_to_membrane;olfactory_receptor_activity
2	11728001	11762000	2	11751050	11753474	ENSSSCG00000022662	OR5AN1	7	3	4	7	7	3	6	7	6	6	6	7	7	5	5	6	1.39044	signal_transduction;G-protein_coupled_receptor_signaling_pathway;detection_of_chemical_stimulus_involved_in_sensory_perception_of_smell;integral_to_membrane;signal_transducer_activity;receptor_activity;G-protein_coupled_receptor_activity;olfactory_receptor_activity
2	11658001	11694000	2	11667409	11668596	ENSSSCG00000013139	OR5AN1	14	13	8	12	14	10	17	16	17	17	21	11	11	14	15	11	3.31097	signal_transduction;G-protein_coupled_receptor_signaling_pathway;detection_of_chemical_stimulus_involved_in_sensory_perception_of_smell;integral_to_membrane;signal_transducer_activity;receptor_activity;G-protein_coupled_receptor_activity;olfactory_receptor_activity
2	11501001	11543000	2	11525200	11526114	ENSSSCG00000021797	OR5AN1	21	14	10	20	24	14	24	23	28	19	24	17	17	20	20	15	4.70284	G-protein_coupled_receptor_signaling_pathway;integral_to_membrane
2	11646001	11653000	2	11648684	11649616	ENSSSCG00000021895	OR5AN1	20	8	6	17	19	7	20	19	22	18	18	17	15	16	17	14	4.80581	G-protein_coupled_receptor_signaling_pathway;integral_to_membrane
2	11633001	11641000	2	11634117	11635052	ENSSSCG00000026359	OR5AN1	25	12	9	23	27	16	27	23	31	20	23	17	15	21	23	14	6.05392	signal_transduction;G-protein_coupled_receptor_signaling_pathway;detection_of_chemical_stimulus_involved_in_sensory_perception_of_smell;integral_to_membrane;signal_transducer_activity;receptor_activity;G-protein_coupled_receptor_activity;olfactory_receptor_activity
2	11658001	11694000	2	11681428	11682378	ENSSSCG00000025636	OR5AN1	23	10	7	23	28	9	27	23	29	25	25	22	21	23	22	19	6.65332	signal_transduction;G-protein_coupled_receptor_signaling_pathway;detection_of_chemical_stimulus_involved_in_sensory_perception_of_smell;integral_to_membrane;signal_transducer_activity;receptor_activity;G-protein_coupled_receptor_activity;olfactory_receptor_activity
2	11501001	11543000	2	11507449	11509263	ENSSSCG00000024360	OR5AN1	30	17	8	22	28	18	21	20	32	18	20	13	10	20	18	11	6.81053	signal_transduction;G-protein_coupled_receptor_signaling_pathway;detection_of_chemical_stimulus_involved_in_sensory_perception_of_smell;integral_to_membrane;signal_transducer_activity;receptor_activity;G-protein_coupled_receptor_activity;olfactory_receptor_activity
2	11596001	11615000	2	11603440	11604375	ENSSSCG00000029105	OR5AN1	32	19	12	28	32	21	33	28	36	25	30	19	17	24	25	16	6.96868	signal_transduction;G-protein_coupled_receptor_signaling_pathway;detection_of_chemical_stimulus_involved_in_sensory_perception_of_smell;integral_to_membrane;signal_transducer_activity;receptor_activity;G-protein_coupled_receptor_activity;olfactory_receptor_activity
2	11728001	11762000	2	11736370	11737314	ENSSSCG00000013138	OR5AN1	33	18	12	28	33	21	33	28	37	25	31	19	18	24	26	17	7.18534	signal_transduction;G-protein_coupled_receptor_signaling_pathway;detection_of_chemical_stimulus_involved_in_sensory_perception_of_smell;integral_to_membrane;signal_transducer_activity;receptor_activity;G-protein_coupled_receptor_activity;olfactory_receptor_activity
2	11617001	11631000	2	11625169	11626116	ENSSSCG00000028404	OR5AN1	34	18	13	29	33	21	35	29	38	26	31	20	18	25	27	18	7.32547	G-protein_coupled_receptor_signaling_pathway;integral_to_membrane
2	14112001	14122000	2	14116162	14117115	ENSSSCG00000024728	OR5AP2	6	4	5	9	6	4	3	4	6	8	4	6	6	6	6	7	1.5864	signal_transduction;G-protein_coupled_receptor_signaling_pathway;detection_of_chemical_stimulus_involved_in_sensory_perception_of_smell;integral_to_membrane;signal_transducer_activity;receptor_activity;G-protein_coupled_receptor_activity;olfactory_receptor_activity
2	159372001	159433000	2	159423396	159424328	ENSSSCG00000014501	OR5AR1	3	2	3	4	3	2	4	3	4	4	3	4	4	3	4	3	0.704154	signal_transduction;G-protein_coupled_receptor_signaling_pathway;detection_of_chemical_stimulus_involved_in_sensory_perception_of_smell;integral_to_membrane;signal_transducer_activity;receptor_activity;G-protein_coupled_receptor_activity;olfactory_receptor_activity
2	12685001	12707000	2	12698820	12699782	ENSSSCG00000024984	OR5AR1	10	4	6	9	13	7	13	14	7	8	6	7	10	8	7	6	2.87446	G-protein_coupled_receptor_signaling_pathway;integral_to_membrane
15	153960001	153966000	15	153961315	153962271	ENSSSCG00000026072	OR5AR1	15	6	13	13	11	8	14	15	12	18	11	20	13	15	12	13	3.37577	signal_transduction;G-protein_coupled_receptor_signaling_pathway;detection_of_chemical_stimulus_involved_in_sensory_perception_of_smell;integral_to_membrane;signal_transducer_activity;receptor_activity;G-protein_coupled_receptor_activity;olfactory_receptor_activity
15	154235001	154242000	15	154239387	154240343	ENSSSCG00000026309	OR5AR1	15	6	13	13	11	8	14	15	12	18	11	20	13	15	12	13	3.37577	signal_transduction;G-protein_coupled_receptor_signaling_pathway;detection_of_chemical_stimulus_involved_in_sensory_perception_of_smell;integral_to_membrane;signal_transducer_activity;receptor_activity;G-protein_coupled_receptor_activity;olfactory_receptor_activity
15	154306001	154318000	15	154316152	154317075	ENSSSCG00000030711	OR5AR1	17	10	21	15	13	12	19	20	15	23	12	22	14	17	14	15	3.86814	signal_transduction;G-protein_coupled_receptor_signaling_pathway;detection_of_chemical_stimulus_involved_in_sensory_perception_of_smell;integral_to_membrane;signal_transducer_activity;receptor_activity;G-protein_coupled_receptor_activity;olfactory_receptor_activity
15	154025001	154032000	15	154028641	154029582	ENSSSCG00000029250	OR5AR1	16	8	18	16	14	10	19	21	16	22	10	25	14	18	14	15	4.53137	signal_transduction;G-protein_coupled_receptor_signaling_pathway;detection_of_chemical_stimulus_involved_in_sensory_perception_of_smell;integral_to_membrane;signal_transducer_activity;receptor_activity;G-protein_coupled_receptor_activity;olfactory_receptor_activity
15	154263001	154270000	15	154266594	154267502	ENSSSCG00000029653	OR5B21	19	11	23	13	12	11	16	18	17	20	13	21	14	14	12	12	3.84491	signal_transduction;G-protein_coupled_receptor_signaling_pathway;detection_of_chemical_stimulus_involved_in_sensory_perception_of_smell;integral_to_membrane;signal_transducer_activity;receptor_activity;G-protein_coupled_receptor_activity;olfactory_receptor_activity
1	312283001	312319000	1	312309919	312310863	ENSSSCG00000020974	OR5F1	11	9	9	12	12	8	8	7	11	11	6	12	11	9	13	11	2.03306	G-protein_coupled_receptor_signaling_pathway;detection_of_chemical_stimulus_involved_in_sensory_perception_of_smell;integral_to_membrane;olfactory_receptor_activity
1	312283001	312319000	1	312290104	312291048	ENSSSCG00000024409	OR5F1	11	9	8	12	12	7	8	7	11	11	6	12	11	9	13	11	2.15639	G-protein_coupled_receptor_signaling_pathway;detection_of_chemical_stimulus_involved_in_sensory_perception_of_smell;integral_to_membrane;olfactory_receptor_activity
13	172481001	172491000	13	172486131	172487128	ENSSSCG00000030061	OR5H1	11	5	6	12	11	4	10	11	12	14	12	12	12	10	11	10	2.78613	signal_transduction;G-protein_coupled_receptor_signaling_pathway;detection_of_chemical_stimulus_involved_in_sensory_perception_of_smell;integral_to_membrane;signal_transducer_activity;receptor_activity;G-protein_coupled_receptor_activity;olfactory_receptor_activity
2	159099001	159150000	2	159143812	159144750	ENSSSCG00000014477	OR5J2	5	3	3	5	5	2	4	4	6	4	4	5	5	5	4	5	1.01448	signal_transduction;G-protein_coupled_receptor_signaling_pathway;detection_of_chemical_stimulus_involved_in_sensory_perception_of_smell;integral_to_membrane;signal_transducer_activity;receptor_activity;G-protein_coupled_receptor_activity;olfactory_receptor_activity
13	170954001	170984000	13	170960177	170961100	ENSSSCG00000027818	OR5K1	3	3	3	3	4	3	5	5	5	7	5	4	5	4	7	5	1.31498	G-protein_coupled_receptor_signaling_pathway;integral_to_membrane
13	171373001	171389000	13	171386627	171388439	ENSSSCG00000026008	OR5K1	4	3	4	5	6	5	8	6	6	7	6	4	4	6	6	10	1.74642	G-protein_coupled_receptor_signaling_pathway;integral_to_membrane
13	170894001	170915000	13	170899937	170900899	ENSSSCG00000030027	OR5K1	4	2	7	6	3	2	6	7	7	9	7	6	6	6	8	7	2.04022	G-protein_coupled_receptor_signaling_pathway;integral_to_membrane
13	171729001	171744000	13	171742594	171743736	ENSSSCG00000029528	OR5K1	6	5	6	6	7	8	9	7	7	9	8	5	4	8	6	15	2.51661	G-protein_coupled_receptor_signaling_pathway;integral_to_membrane;G-protein_coupled_receptor_signaling_pathway;integral_to_membrane
13	171219001	171225000	13	171219741	171220667	ENSSSCG00000022188	OR5K1	13	7	8	16	17	6	20	18	18	21	17	14	16	17	15	21	4.66905	signal_transduction;G-protein_coupled_receptor_signaling_pathway;detection_of_chemical_stimulus_involved_in_sensory_perception_of_smell;integral_to_membrane;signal_transducer_activity;receptor_activity;G-protein_coupled_receptor_activity;olfactory_receptor_activity
13	170636001	170649000	13	170644340	170645266	ENSSSCG00000026824	OR5K1	18	9	13	21	20	9	23	24	25	30	23	21	24	20	22	21	5.63582	signal_transduction;G-protein_coupled_receptor_signaling_pathway;detection_of_chemical_stimulus_involved_in_sensory_perception_of_smell;integral_to_membrane;signal_transducer_activity;receptor_activity;G-protein_coupled_receptor_activity;olfactory_receptor_activity
13	171604001	171614000	13	171607868	171609306	ENSSSCG00000020660	OR5K3	11	4	5	13	14	6	15	16	14	16	15	11	13	14	11	18	4.09064	G-protein_coupled_receptor_signaling_pathway;integral_to_membrane
13	171419001	171430000	13	171423251	171424210	ENSSSCG00000030163	OR5K3	13	4	6	14	15	6	18	18	17	21	17	13	15	15	14	18	4.81664	G-protein_coupled_receptor_signaling_pathway;integral_to_membrane
13	171581001	171591000	13	171584467	171585408	ENSSSCG00000023885	OR5K3	16	8	10	17	19	8	22	22	22	26	20	17	20	20	19	23	5.29741	G-protein_coupled_receptor_signaling_pathway;integral_to_membrane
1	312545001	312589000	1	312571911	312573112	ENSSSCG00000005812	OR5M3	7	4	4	7	6	4	4	4	5	6	3	6	6	5	7	6	1.29099	signal_transduction;G-protein_coupled_receptor_signaling_pathway;detection_of_chemical_stimulus_involved_in_sensory_perception_of_smell;integral_to_membrane;signal_transducer_activity;receptor_activity;G-protein_coupled_receptor_activity;olfactory_receptor_activity
1	312607001	312627000	1	312609075	312610016	ENSSSCG00000005809	OR5M8	7	5	5	7	7	6	4	5	8	8	3	7	7	6	6	7	1.40831	signal_transduction;G-protein_coupled_receptor_signaling_pathway;detection_of_chemical_stimulus_involved_in_sensory_perception_of_smell;integral_to_membrane;signal_transducer_activity;receptor_activity;G-protein_coupled_receptor_activity;olfactory_receptor_activity
9	2155001	2167000	9	2160803	2162290	ENSSSCG00000027753	OR5P2	17	8	7	9	12	5	10	11	10	11	10	13	9	9	9	7	2.76209	G-protein_coupled_receptor_signaling_pathway;integral_to_membrane
9	2066001	2073000	9	2068700	2069617	ENSSSCG00000028959	OR5P3	13	12	9	10	12	8	12	11	11	11	9	14	11	13	11	9	1.67332	G-protein_coupled_receptor_signaling_pathway;integral_to_membrane
9	1954001	1976000	9	1968198	1969151	ENSSSCG00000023830	OR5P3	13	13	9	10	12	8	12	11	11	11	9	15	12	13	12	9	1.87972	signal_transduction;G-protein_coupled_receptor_signaling_pathway;detection_of_chemical_stimulus_involved_in_sensory_perception_of_smell;integral_to_membrane;signal_transducer_activity;receptor_activity;G-protein_coupled_receptor_activity;olfactory_receptor_activity
9	1935001	1945000	9	1936249	1937181	ENSSSCG00000029769	OR5P3	33	19	11	15	21	10	20	20	19	19	18	25	19	21	18	15	5.29741	signal_transduction;G-protein_coupled_receptor_signaling_pathway;detection_of_chemical_stimulus_involved_in_sensory_perception_of_smell;integral_to_membrane;signal_transducer_activity;receptor_activity;G-protein_coupled_receptor_activity;olfactory_receptor_activity
9	2093001	2103000	9	2100981	2101922	ENSSSCG00000028704	OR5P3	33	18	11	15	21	9	20	19	19	20	18	25	19	20	18	15	5.39753	signal_transduction;G-protein_coupled_receptor_signaling_pathway;detection_of_chemical_stimulus_involved_in_sensory_perception_of_smell;integral_to_membrane;signal_transducer_activity;receptor_activity;G-protein_coupled_receptor_activity;olfactory_receptor_activity
1	312476001	312540000	1	312532571	312534566	ENSSSCG00000030686	OR5R1	5	4	4	5	6	4	3	3	4	5	3	6	4	5	5	5	0.963933	G-protein_coupled_receptor_signaling_pathway;integral_to_membrane;G-protein_coupled_receptor_signaling_pathway;integral_to_membrane
1	312746001	312782000	1	312751494	312753254	ENSSSCG00000027333	OR5R1	5	3	3	5	6	4	3	3	4	5	2	6	4	4	5	5	1.16726	signal_transduction;G-protein_coupled_receptor_signaling_pathway;detection_of_chemical_stimulus_involved_in_sensory_perception_of_smell;integral_to_membrane;signal_transducer_activity;receptor_activity;G-protein_coupled_receptor_activity;olfactory_receptor_activity;signal_transduction;G-protein_coupled_receptor_signaling_pathway;detection_of_chemical_stimulus_involved_in_sensory_perception_of_sme…
1	312250001	312266000	1	312263295	312264625	ENSSSCG00000005797	OR5T1	4	2	3	5	4	3	2	3	4	4	2	5	4	3	4	4	0.966092	G-protein_coupled_receptor_signaling_pathway;integral_to_membrane
2	159008001	159023000	2	159008934	159010668	ENSSSCG00000022552	OR5T1	4	4	7	3	3	3	13	8	3	5	3	5	4	3	2	5	2.72565	signal_transduction;G-protein_coupled_receptor_signaling_pathway;detection_of_chemical_stimulus_involved_in_sensory_perception_of_smell;integral_to_membrane;signal_transducer_activity;receptor_activity;G-protein_coupled_receptor_activity;olfactory_receptor_activity
1	312746001	312782000	1	312773962	312775359	ENSSSCG00000005820	OR5T2	3	2	2	3	3	2	3	3	3	3	2	4	3	3	3	3	0.543906	signal_transduction;G-protein_coupled_receptor_signaling_pathway;detection_of_chemical_stimulus_involved_in_sensory_perception_of_smell;integral_to_membrane;signal_transducer_activity;receptor_activity;G-protein_coupled_receptor_activity;olfactory_receptor_activity
2	158942001	159005000	2	158992126	158993565	ENSSSCG00000027258	OR5T2	3	2	3	3	3	2	9	6	3	4	2	5	3	3	3	4	1.78419	signal_transduction;G-protein_coupled_receptor_signaling_pathway;detection_of_chemical_stimulus_involved_in_sensory_perception_of_smell;integral_to_membrane;signal_transducer_activity;receptor_activity;G-protein_coupled_receptor_activity;olfactory_receptor_activity
7	25739001	25757000	7	25751943	25753357	ENSSSCG00000021894	OR5V1	9	6	8	14	9	7	7	4	7	13	7	7	6	8	10	7	2.54214	signal_transduction;G-protein_coupled_receptor_signaling_pathway;detection_of_chemical_stimulus_involved_in_sensory_perception_of_smell;integral_to_membrane;signal_transducer_activity;receptor_activity;G-protein_coupled_receptor_activity;olfactory_receptor_activity
7	25542001	25561000	7	25555450	25556864	ENSSSCG00000021520	OR5V1	9	6	8	14	9	7	7	4	7	13	7	7	6	8	10	7	2.54214	G-protein_coupled_receptor_signaling_pathway;integral_to_membrane
7	25759001	25786000	7	25775981	25776937	ENSSSCG00000001279	OR5V1	9	7	7	15	12	9	11	7	8	15	6	10	9	10	11	9	2.65126	signal_transduction;G-protein_coupled_receptor_signaling_pathway;detection_of_chemical_stimulus_involved_in_sensory_perception_of_smell;integral_to_membrane;signal_transducer_activity;receptor_activity;G-protein_coupled_receptor_activity;olfactory_receptor_activity
9	3481001	3507000	9	3500649	3501593	ENSSSCG00000028131	OR6B2	2	3	4	5	4	4	5	7	6	6	2	3	4	3	3	3	1.46059	signal_transduction;G-protein_coupled_receptor_signaling_pathway;detection_of_chemical_stimulus_involved_in_sensory_perception_of_smell;integral_to_membrane;signal_transducer_activity;receptor_activity;G-protein_coupled_receptor_activity;olfactory_receptor_activity
5	21942001	21966000	5	21962838	21963776	ENSSSCG00000000332	OR6C1	14	12	10	17	14	7	11	10	16	18	16	10	9	13	12	13	3.0957	signal_transduction;G-protein_coupled_receptor_signaling_pathway;detection_of_chemical_stimulus_involved_in_sensory_perception_of_smell;integral_to_membrane;signal_transducer_activity;receptor_activity;G-protein_coupled_receptor_activity;olfactory_receptor_activity
14	99379001	99385000	14	99381627	99382550	ENSSSCG00000026751	OR6C2	5	4	4	3	3	2	4	3	3	6	5	3	2	6	4	4	1.22304	G-protein_coupled_receptor_signaling_pathway;detection_of_chemical_stimulus_involved_in_sensory_perception_of_smell;integral_to_membrane;olfactory_receptor_activity
14	99193001	99201000	14	99195597	99196559	ENSSSCG00000029238	OR6C2	5	4	4	3	3	2	4	3	3	6	5	3	2	6	4	4	1.22304	G-protein_coupled_receptor_signaling_pathway;detection_of_chemical_stimulus_involved_in_sensory_perception_of_smell;integral_to_membrane;olfactory_receptor_activity
5	22472001	22479000	5	22475790	22476879	ENSSSCG00000030034	OR6C2	5	5	6	9	7	3	6	7	7	9	3	7	5	6	6	7	1.70783	G-protein_coupled_receptor_signaling_pathway;detection_of_chemical_stimulus_involved_in_sensory_perception_of_smell;integral_to_membrane;olfactory_receptor_activity
5	21337001	21379000	5	21374199	21375284	ENSSSCG00000021046	OR6C2	5	6	5	9	7	3	7	7	8	9	3	8	6	6	7	7	1.78769	signal_transduction;G-protein_coupled_receptor_signaling_pathway;detection_of_chemical_stimulus_involved_in_sensory_perception_of_smell;integral_to_membrane;signal_transducer_activity;receptor_activity;G-protein_coupled_receptor_activity;olfactory_receptor_activity;G-protein_coupled_receptor_signaling_pathway;integral_to_membrane
5	22186001	22197000	5	22194967	22196087	ENSSSCG00000000338	OR6C2	6	3	8	10	7	5	6	5	9	9	5	7	6	5	6	8	1.86078	signal_transduction;G-protein_coupled_receptor_signaling_pathway;detection_of_chemical_stimulus_involved_in_sensory_perception_of_smell;integral_to_membrane;signal_transducer_activity;receptor_activity;G-protein_coupled_receptor_activity;olfactory_receptor_activity
5	21922001	21935000	5	21929545	21930520	ENSSSCG00000022997	OR6C2	5	3	9	7	8	5	8	6	9	10	6	5	6	5	5	9	1.99583	G-protein_coupled_receptor_signaling_pathway;integral_to_membrane
X	142523001	142533000	X	142528969	142530364	ENSSSCG00000030200	OR6C2	5	2	6	6	5	3	7	4	12	7	4	4	6	4	4	5	2.26569	G-protein_coupled_receptor_signaling_pathway;integral_to_membrane
[truncated: 96 more rows]
